# Supplementary material for: In vivo Polycystin-1 interactome using a novel Pkd1 knock-in mouse model
Source: PLoS One. 2023 Aug 4;18(8):e0289778. doi: 10.1371/journal.pone.0289778 (PMC10403143; doi:10.1371/journal.pone.0289778)
Supplement: S1 Table — (XLSX) [file pone.0289778.s005.xlsx]

## Sheet: SuppTable1-withBackgroundInform
Symbol	EntrezID	Ratio.Experiment1	Ratio.Experiment2	Ratio.Experiment3	meanRatio	Number_of_experiments_with_ratio_above1	Number_of_experiments_with_ratio_above2	NumberPeptides.Experiment1	NumberPeptides.Experiment2	NumberPeptides.Experiment3	TotalPeptides	Score	Intensity	Protein.IDs	Protein.names	Gene.names	in_mitochondria	in_cilium	in_cytoskeleton	in_plasma_membrane	in_extracellular_matrix	in_cytoplasm	in_Golgi	in_endoplasmic_reticulum	in_peroxisome	in_lysosome	in_autophagosome	in_nucleus	in_cell_junction	Interactome	Background
Pkd1	18763	21.27	29.23	38.61	29.7	3	3	48	45	45	138	323.31	81400000000	CCLPKD1;O08852;A0A2I3BRZ6;A0A2I3BRL4;A0A2I3BPP4;A0A2I3BQG6	Polycystin-1	Pkd1	FALSE	TRUE	FALSE	TRUE	TRUE	TRUE	TRUE	TRUE	FALSE	FALSE	FALSE	TRUE	FALSE	TRUE	FALSE
Pkd2	18764	36.39	26.39	23.11	28.63	3	3	24	24	22	70	323.31	42600000000	O35245-3;O35245;O35245-5;O35245-4;O35245-2	Polycystin-2	Pkd2	FALSE	TRUE	TRUE	TRUE	FALSE	TRUE	TRUE	TRUE	FALSE	FALSE	FALSE	FALSE	TRUE	TRUE	FALSE
Igkv6-13	667899	27.92	6.46	17.28	17.22	3	3	1	2	2	5	14.037	7071800000	A0A075B5N7;A0A0G2JGY3		Igkv6-13	FALSE	FALSE	FALSE	FALSE	TRUE	FALSE	FALSE	FALSE	FALSE	FALSE	FALSE	FALSE	FALSE	TRUE	FALSE
Psen1	19164	3.77	4.2	5.9	4.62	3	3	2	4	2	8	245.26	377790000	P49769;P49769-2	Presenilin-1;Presenilin-1 NTF subunit;Presenilin-1 CTF subunit;Presenilin-1 CTF12	Psen1	TRUE	TRUE	TRUE	TRUE	FALSE	TRUE	TRUE	TRUE	FALSE	TRUE	FALSE	TRUE	TRUE	TRUE	FALSE
H2-K1	14972	2.13	7.61	3.09	4.28	3	3	4	7	5	16	55.064	675580000	P01902	H-2 class I histocompatibility antigen, K-D alpha chain	H2-K1	FALSE	FALSE	FALSE	TRUE	TRUE	TRUE	TRUE	TRUE	FALSE	FALSE	FALSE	FALSE	FALSE	TRUE	FALSE
Ube2v1	66589	4.34	3.06	5.14	4.18	3	3	2	2	3	7	22.916	1856400000	Q9CZY3;B7ZBY7;E9PY39;Q9CZY3-2;B7ZBY6	Ubiquitin-conjugating enzyme E2 variant 1	Ube2v1;Gm20431	FALSE	FALSE	FALSE	FALSE	FALSE	TRUE	FALSE	FALSE	FALSE	FALSE	FALSE	TRUE	FALSE	TRUE	FALSE
Dnajc25	72429	2.34	7.48	2	3.94	3	3	3	1	2	6	8.6393	379990000	A2ALW5;A2ALW5-2;Z4YLX5	DnaJ homolog subfamily C member 25	Dnajc25	FALSE	FALSE	FALSE	FALSE	FALSE	FALSE	FALSE	FALSE	FALSE	FALSE	FALSE	FALSE	FALSE	TRUE	FALSE
Ces1c	13884	2.58	2.01	7.21	3.93	3	3	5	4	4	13	306.62	1014600000	P23953;A0A1D5RM42	Carboxylesterase 1C	Ces1c	FALSE	FALSE	FALSE	FALSE	TRUE	TRUE	FALSE	TRUE	FALSE	FALSE	FALSE	FALSE	FALSE	TRUE	FALSE
Glo1	109801	3.28	2.62	5.42	3.77	3	3	6	6	7	19	67.699	10700000000	Q9CPU0;A0A494BAF7;A0A494BBE7;A0A494B970	Lactoylglutathione lyase	Glo1	FALSE	FALSE	FALSE	TRUE	FALSE	TRUE	FALSE	FALSE	FALSE	FALSE	FALSE	TRUE	FALSE	TRUE	FALSE
Cldn1	12737	3.97	2	5.25	3.74	3	3	1	1	1	3	31.361	301420000	O88551	Claudin-1	Cldn1	FALSE	FALSE	FALSE	TRUE	FALSE	TRUE	FALSE	FALSE	FALSE	FALSE	FALSE	FALSE	TRUE	TRUE	FALSE
Rcor2	104383	4.93	3.88	2.24	3.68	3	3	2	2	2	6	10.009	262160000	A0A0R4J1I0;Q8C796	REST corepressor 2	Rcor2	FALSE	FALSE	FALSE	FALSE	FALSE	FALSE	FALSE	FALSE	FALSE	FALSE	FALSE	TRUE	FALSE	TRUE	FALSE
Apod	11815	6.7	2.03	2.25	3.66	3	3	2	3	2	7	36.808	441020000	P51910	Apolipoprotein D	Apod	FALSE	FALSE	FALSE	TRUE	TRUE	TRUE	FALSE	TRUE	FALSE	FALSE	FALSE	FALSE	FALSE	TRUE	FALSE
Arpp19	59046	5.71	2.18	2.98	3.62	3	3	2	2	2	6	7.3835	1528200000	E9Q4B9;P56212;E9Q827;P56212-2;E9PXD7	cAMP-regulated phosphoprotein 19	Arpp19	FALSE	FALSE	FALSE	FALSE	FALSE	TRUE	FALSE	FALSE	FALSE	FALSE	FALSE	FALSE	FALSE	TRUE	FALSE
Steap3	68428	5.02	3.24	2.2	3.49	3	3	3	3	5	11	16.582	853590000	A0A0R4J1G9;E9QN92;Q8CI59;Q8CI59-2;D3YTP0	Metalloreductase STEAP3	Steap3	FALSE	FALSE	FALSE	TRUE	FALSE	TRUE	FALSE	FALSE	FALSE	FALSE	FALSE	FALSE	FALSE	TRUE	FALSE
Hebp1	15199	4.66	2.78	3.01	3.48	3	3	3	5	3	11	323.31	2212800000	A0A140T8J4;Q9R257	Heme-binding protein 1	Hebp1	TRUE	FALSE	FALSE	FALSE	FALSE	TRUE	FALSE	FALSE	FALSE	FALSE	FALSE	FALSE	FALSE	TRUE	FALSE
Pltp	18830	3.95	2.13	4.35	3.48	3	3	2	3	4	9	104.69	303360000	P55065;A2A5K2;A2A5K3;A2A5K4	Phospholipid transfer protein	Pltp	FALSE	FALSE	FALSE	FALSE	TRUE	FALSE	FALSE	FALSE	FALSE	FALSE	FALSE	FALSE	FALSE	TRUE	FALSE
Nnt	18115	4.96	2.3	3.17	3.47	3	3	17	25	26	68	323.31	19600000000	Q61941;Q8C9V5;Q8BGK0;E9Q8F4	NAD(P) transhydrogenase, mitochondrial	Nnt	TRUE	FALSE	FALSE	FALSE	FALSE	TRUE	FALSE	FALSE	FALSE	FALSE	FALSE	FALSE	FALSE	TRUE	FALSE
Ptgds	19215	5.1	2.96	2.16	3.4	3	3	1	1	2	4	59.613	1742500000	O09114-2;O09114	Prostaglandin-H2 D-isomerase	Ptgds	FALSE	FALSE	FALSE	FALSE	TRUE	TRUE	TRUE	TRUE	FALSE	FALSE	FALSE	TRUE	FALSE	TRUE	FALSE
Itm2a	16431	2.5	3.35	4.23	3.36	3	3	5	5	6	16	46.576	2031900000	Q61500	Integral membrane protein 2A	Itm2a	FALSE	FALSE	FALSE	TRUE	FALSE	TRUE	TRUE	FALSE	FALSE	FALSE	FALSE	FALSE	FALSE	TRUE	FALSE
Pvalb	19293	3.33	2.79	3.55	3.22	3	3	6	5	4	15	192.77	2740000000	P32848	Parvalbumin alpha	Pvalb	FALSE	TRUE	TRUE	TRUE	FALSE	TRUE	FALSE	FALSE	FALSE	FALSE	FALSE	TRUE	FALSE	TRUE	FALSE
Fut8	53618	3.58	2.35	3.53	3.15	3	3	6	7	8	21	29.557	1210300000	Q9WTS2	Alpha-(1,6)-fucosyltransferase	Fut8	FALSE	FALSE	FALSE	FALSE	FALSE	TRUE	TRUE	FALSE	FALSE	FALSE	FALSE	FALSE	FALSE	TRUE	FALSE
Pvr	52118	5.08	2	2.31	3.13	3	3	1	1	2	4	27.99	225990000	Q8K094		Pvr	FALSE	FALSE	FALSE	TRUE	FALSE	FALSE	FALSE	FALSE	FALSE	FALSE	FALSE	FALSE	FALSE	TRUE	FALSE
Tmem163	72160	3.46	2.63	3.12	3.07	3	3	4	2	3	9	35.168	327730000	Q8C996	Transmembrane protein 163	Tmem163	FALSE	FALSE	FALSE	TRUE	FALSE	TRUE	FALSE	FALSE	FALSE	FALSE	FALSE	FALSE	TRUE	TRUE	FALSE
Acp6	66659	2.46	2.66	4.06	3.06	3	3	5	5	4	14	37.991	983050000	Q8BP40;Q8BP40-2	Lysophosphatidic acid phosphatase type 6	Acp6	TRUE	FALSE	FALSE	FALSE	FALSE	TRUE	FALSE	FALSE	FALSE	FALSE	FALSE	FALSE	FALSE	TRUE	FALSE
Naalad2	72560	2.84	3.79	2.49	3.04	3	3	3	4	8	15	45.002	610510000	G3UWC2;Q9CZR2;Q0VDM6;O35409	N-acetylated-alpha-linked acidic dipeptidase 2	Naalad2	FALSE	FALSE	FALSE	TRUE	FALSE	FALSE	FALSE	FALSE	FALSE	FALSE	FALSE	FALSE	FALSE	TRUE	FALSE
Akr1b10	67861	2.34	2.24	4.44	3	3	3	2	3	3	8	5.2451	167000000000	G5E895;D3Z494;S4R2G9		Akr1b10	TRUE	FALSE	FALSE	FALSE	FALSE	TRUE	FALSE	FALSE	FALSE	FALSE	FALSE	FALSE	FALSE	TRUE	FALSE
Ppm1f	68606	2.53	4.11	2.26	2.97	3	3	2	2	3	7	5.8694	618790000	Q8CGA0	Protein phosphatase 1F	Ppm1f	FALSE	FALSE	FALSE	FALSE	FALSE	TRUE	FALSE	FALSE	FALSE	FALSE	FALSE	FALSE	FALSE	TRUE	FALSE
Foxj3	230700	4.21	2.19	2.45	2.95	3	3	2	2	2	6	136.12	175970000	Q8BUR3-2;Q8BUR3;E0CYS8;Q3TAY5	Forkhead box protein J3	Foxj3	FALSE	FALSE	FALSE	FALSE	FALSE	FALSE	FALSE	FALSE	FALSE	FALSE	FALSE	TRUE	FALSE	TRUE	FALSE
Tatdn1	69694	2.23	2.51	4.07	2.94	3	3	2	3	2	7	131.07	303450000	Q6P8M1-2;Q6P8M1;A0A0R4J1E8;A0A2I3BPH0;A0A2I3BQ56	Putative deoxyribonuclease TATDN1	Tatdn1	FALSE	FALSE	FALSE	FALSE	FALSE	FALSE	FALSE	FALSE	FALSE	FALSE	FALSE	TRUE	FALSE	TRUE	FALSE
Ap3s2	11778	3.17	3.03	2.54	2.91	3	3	4	5	4	13	7.7443	985400000	Q8BSZ2	AP-3 complex subunit sigma-2	Ap3s2	FALSE	FALSE	FALSE	FALSE	FALSE	TRUE	TRUE	FALSE	FALSE	FALSE	FALSE	FALSE	FALSE	TRUE	FALSE
Adss	11566	3.44	2.66	2.61	2.9	3	3	8	7	9	24	193.96	3161700000	P46664	Adenylosuccinate synthetase isozyme 2	Adss	FALSE	FALSE	FALSE	TRUE	FALSE	TRUE	FALSE	FALSE	FALSE	FALSE	FALSE	FALSE	FALSE	TRUE	FALSE
Fcho2	218503	3.83	2.29	2.57	2.9	3	3	3	4	6	13	20.025	471870000	Q3UQN2;J3QPQ1;Q3UQN2-3;F6RG68;A0A286YDL7;Q3UQN2-2;A0A286YCL2	F-BAR domain only protein 2	Fcho2	FALSE	FALSE	TRUE	TRUE	FALSE	TRUE	FALSE	FALSE	FALSE	FALSE	FALSE	FALSE	TRUE	TRUE	FALSE
Wdr13	73447	2.3	2.43	3.94	2.89	3	3	5	7	2	14	40.177	1185700000	Q91V09;S4R225;A2AC24	WD repeat-containing protein 13	Wdr13	FALSE	FALSE	TRUE	TRUE	FALSE	FALSE	FALSE	FALSE	FALSE	FALSE	FALSE	TRUE	FALSE	TRUE	FALSE
Dnajc11	230935	4.02	2.04	2.52	2.86	3	3	6	11	10	27	323.31	2176900000	Q5U458;E9Q8B3;A2A8D1	DnaJ homolog subfamily C member 11	Dnajc11	TRUE	FALSE	FALSE	FALSE	FALSE	TRUE	FALSE	FALSE	FALSE	FALSE	FALSE	FALSE	FALSE	TRUE	FALSE
Myg1	60315	3.14	2.16	3.19	2.83	3	3	6	8	6	20	85.502	4401700000	Q9JK81;F8WGG3;F7A3N3	UPF0160 protein MYG1, mitochondrial	Myg1	TRUE	FALSE	FALSE	FALSE	FALSE	TRUE	FALSE	FALSE	FALSE	FALSE	FALSE	TRUE	FALSE	TRUE	FALSE
Tppp3	67971	3.61	2.32	2.53	2.82	3	3	6	6	6	18	323.31	8320600000	Q9CRB6	Tubulin polymerization-promoting protein family member 3	Tppp3	FALSE	FALSE	TRUE	FALSE	FALSE	TRUE	FALSE	FALSE	FALSE	FALSE	FALSE	FALSE	FALSE	TRUE	FALSE
Fcgr1	14129	3.64	2.08	2.61	2.77	3	3	2	3	3	8	13.292	425320000	P26151	High affinity immunoglobulin gamma Fc receptor I	Fcgr1	FALSE	FALSE	FALSE	TRUE	FALSE	FALSE	FALSE	FALSE	FALSE	FALSE	FALSE	FALSE	FALSE	TRUE	FALSE
Xpnpep1	170750	3.22	2.2	2.89	2.77	3	3	12	14	12	38	299.19	5966400000	Q3UE92;S4R1I3;Q6P1B1;A0A494BBG8;S4R228	Xaa-Pro aminopeptidase 1	Xpnpep1	FALSE	FALSE	FALSE	FALSE	FALSE	TRUE	FALSE	FALSE	FALSE	FALSE	FALSE	FALSE	FALSE	TRUE	FALSE
Anxa4	11746	2.39	2.15	3.68	2.74	3	3	12	13	12	37	323.31	13100000000	P97429;A0A0N4SW89;D3Z0S1;A0A0N4SV57;F7ANV6;S4R1F2	Annexin A4;Annexin	Anxa4	FALSE	FALSE	FALSE	TRUE	TRUE	TRUE	FALSE	FALSE	FALSE	FALSE	FALSE	TRUE	FALSE	TRUE	FALSE
Dcun1d5	76863	2.02	2.33	3.86	2.74	3	3	4	2	2	8	6.8315	302220000	Q9CXV9;A0A1N9M8A6;A0A1L1SSU2;B7ZMU0;Q8C5X2;Q8CCA0	DCN1-like protein 5	Dcun1d5	FALSE	FALSE	FALSE	FALSE	FALSE	FALSE	FALSE	FALSE	FALSE	FALSE	FALSE	FALSE	FALSE	TRUE	FALSE
Dad1	13135	3.91	2.18	2.11	2.73	3	3	4	3	4	11	102.47	5446200000	P61804	Dolichyl-diphosphooligosaccharide--protein glycosyltransferase subunit DAD1	Dad1	FALSE	FALSE	FALSE	FALSE	FALSE	TRUE	FALSE	TRUE	FALSE	FALSE	FALSE	FALSE	FALSE	TRUE	FALSE
BC100530	NA	2.11	2.66	3.38	2.72	3	3	3	2	2	7	11.273	17600000000	Q497J0;D6REU3;L7N257		BC100530;BC117090	FALSE	FALSE	FALSE	FALSE	FALSE	FALSE	FALSE	FALSE	FALSE	FALSE	FALSE	FALSE	FALSE	TRUE	FALSE
Zpr1	22687	2.72	2.03	3.4	2.72	3	3	7	14	5	26	132.36	2005900000	Q62384;F8WHU9	Zinc finger protein ZPR1	Zpr1	FALSE	FALSE	FALSE	TRUE	FALSE	TRUE	FALSE	FALSE	FALSE	FALSE	FALSE	TRUE	FALSE	TRUE	FALSE
Lcn11	227630	2.95	2.3	2.89	2.71	3	3	4	4	4	12	135.92	1028800000	A2BHR2		Lcn11	FALSE	FALSE	FALSE	FALSE	FALSE	FALSE	FALSE	FALSE	FALSE	FALSE	FALSE	FALSE	FALSE	TRUE	FALSE
Fbp2	14120	2.81	2.09	3.18	2.69	3	3	4	6	6	16	31.284	2334900000	P70695;F6YS63	Fructose-1,6-bisphosphatase isozyme 2	Fbp2	FALSE	FALSE	FALSE	TRUE	FALSE	TRUE	FALSE	FALSE	FALSE	FALSE	FALSE	TRUE	TRUE	TRUE	FALSE
Trmt5	76357	3.36	2.07	2.59	2.67	3	3	5	4	4	13	95.658	684410000	Q9D0C4;Q9D0C4-2;A0A1Y7VMB1	tRNA (guanine(37)-N1)-methyltransferase	Trmt5	TRUE	FALSE	FALSE	FALSE	FALSE	TRUE	FALSE	FALSE	FALSE	FALSE	FALSE	TRUE	FALSE	TRUE	FALSE
Agt	11606	3.27	2.04	2.64	2.65	3	3	3	10	4	17	137.17	2617600000	Q3UTR7;P11859	Angiotensinogen;Angiotensin-1;Angiotensin-2;Angiotensin-3;Angiotensin-4;Angiotensin 1-9;Angiotensin 1-7;Angiotensin 1-5;Angiotensin 1-4	Agt	FALSE	FALSE	FALSE	FALSE	TRUE	TRUE	FALSE	FALSE	FALSE	FALSE	FALSE	FALSE	FALSE	TRUE	FALSE
Sumf2	67902	2.72	2.41	2.78	2.64	3	3	3	3	2	8	65.064	415690000	Q8BPG6;A0A0J9YUK9;A0A0J9YUF6	Sulfatase-modifying factor 2	Sumf2	FALSE	FALSE	FALSE	FALSE	FALSE	TRUE	FALSE	TRUE	FALSE	FALSE	FALSE	FALSE	FALSE	TRUE	FALSE
Gabrb3	14402	2.43	2.33	3.15	2.64	3	3	3	4	2	9	61.315	468130000	Q8C446;F6ZYH6;P63080	Gamma-aminobutyric acid receptor subunit beta-3	Gabrb3	FALSE	FALSE	FALSE	TRUE	FALSE	TRUE	FALSE	FALSE	FALSE	FALSE	FALSE	FALSE	TRUE	TRUE	FALSE
Sult2b1	54200	3.11	2.27	2.44	2.61	3	3	2	7	3	12	24.829	1033200000	O35400;A0A1B0GR49;A0A1B0GST5;O35400-2;A0A1B0GRK8;G5E904	Sulfotransferase family cytosolic 2B member 1	Sult2b1	FALSE	FALSE	FALSE	FALSE	FALSE	TRUE	FALSE	TRUE	FALSE	FALSE	FALSE	FALSE	FALSE	TRUE	FALSE
Pclo	26875	3.27	2.06	2.47	2.6	3	3	5	10	6	21	138.7	454110000	Q9QYX7;Q9QYX7-2;S4R2E0	Protein piccolo	Pclo	FALSE	FALSE	TRUE	TRUE	FALSE	TRUE	TRUE	FALSE	FALSE	FALSE	FALSE	FALSE	TRUE	TRUE	FALSE
Hrnr	68723	2.85	2.6	2.32	2.59	3	3	8	10	14	32	323.31	8210000000	F8WJ23;E9QNP3;Q8VHD8	Hornerin	Hrnr	FALSE	FALSE	FALSE	TRUE	FALSE	TRUE	FALSE	FALSE	FALSE	FALSE	FALSE	FALSE	FALSE	TRUE	FALSE
Ppp1r1a	58200	2.83	2.2	2.72	2.59	3	3	1	3	2	6	22.962	756720000	Q9ERT9	Protein phosphatase 1 regulatory subunit 1A	Ppp1r1a	FALSE	FALSE	FALSE	FALSE	TRUE	TRUE	FALSE	FALSE	FALSE	FALSE	FALSE	FALSE	FALSE	TRUE	FALSE
Slc6a9	14664	2.96	2.59	2.18	2.58	3	3	3	2	3	8	14.928	654490000	P28571-1;E9Q517;E9Q3V0;P28571-2;P28571;E9PWC4;E9QA02;E9Q3Z2	Sodium- and chloride-dependent glycine transporter 1;Transporter	Slc6a9	FALSE	FALSE	FALSE	TRUE	FALSE	TRUE	FALSE	FALSE	FALSE	FALSE	FALSE	FALSE	TRUE	TRUE	FALSE
Fabp3	14077	2.71	2.65	2.32	2.56	3	3	4	6	7	17	41.149	18300000000	P11404	Fatty acid-binding protein, heart	Fabp3	FALSE	FALSE	FALSE	FALSE	TRUE	TRUE	FALSE	FALSE	FALSE	FALSE	FALSE	FALSE	FALSE	TRUE	FALSE
Snx7	76561	2.73	2.34	2.46	2.51	3	3	3	7	4	14	45.041	528750000	F8WI30;Q9CY18;F6RSR4;F7D3B8	Sorting nexin-7	Snx7	FALSE	FALSE	FALSE	FALSE	FALSE	TRUE	FALSE	FALSE	FALSE	FALSE	FALSE	FALSE	FALSE	TRUE	FALSE
Tpt1	22070	2.04	2.48	3	2.5	3	3	2	3	2	7	53.051	43800000000	P63028;D3YU75	Translationally-controlled tumor protein	Tpt1	FALSE	FALSE	TRUE	FALSE	TRUE	TRUE	FALSE	FALSE	FALSE	FALSE	FALSE	TRUE	FALSE	TRUE	FALSE
Chkb	12651	2.4	2.9	2.2	2.5	3	3	2	2	2	6	24.593	185810000	O55229;F6RRT7;A0A2R8VJW3	Choline/ethanolamine kinase	Chkb	FALSE	FALSE	FALSE	FALSE	FALSE	FALSE	FALSE	FALSE	FALSE	FALSE	FALSE	FALSE	FALSE	TRUE	FALSE
Nek4	23955	2.03	2.69	2.77	2.5	3	3	4	3	2	9	22.85	215360000	Q6GTE9;Q9Z1J2-2;Q9Z1J2;A0A2I3BPM0;F8WGA9;Q3THY0	Serine/threonine-protein kinase Nek4	Nek4	FALSE	TRUE	TRUE	TRUE	FALSE	TRUE	FALSE	FALSE	FALSE	FALSE	FALSE	FALSE	FALSE	TRUE	FALSE
Stfa1	20861	2.59	2.3	2.55	2.48	3	3	7	7	7	21	98.404	75200000000	A0A384DV91;P35175	Stefin-1	Stfa1	FALSE	FALSE	FALSE	FALSE	FALSE	TRUE	FALSE	FALSE	FALSE	FALSE	FALSE	FALSE	FALSE	TRUE	FALSE
Evl	14026	2.16	2.03	3.23	2.47	3	3	5	7	5	17	170.84	2065600000	P70429-2;P70429;F8WJB9;E9PVP4;A0A1Y7VJA2	Ena/VASP-like protein	Evl	FALSE	FALSE	TRUE	TRUE	FALSE	TRUE	FALSE	FALSE	FALSE	FALSE	FALSE	FALSE	TRUE	TRUE	FALSE
Alad	17025	2.91	2.09	2.39	2.46	3	3	4	7	5	16	235.62	1924300000	P10518	Delta-aminolevulinic acid dehydratase	Alad	FALSE	FALSE	FALSE	FALSE	TRUE	TRUE	FALSE	FALSE	FALSE	FALSE	FALSE	FALSE	FALSE	TRUE	FALSE
Pgm2l1	70974	2.67	2.25	2.45	2.46	3	3	7	12	11	30	128.32	3447900000	Q8CAA7;E0CX81	Glucose 1,6-bisphosphate synthase	Pgm2l1	FALSE	FALSE	FALSE	FALSE	FALSE	FALSE	FALSE	FALSE	FALSE	FALSE	FALSE	FALSE	FALSE	TRUE	FALSE
Hbz	NA	2.77	2.19	2.38	2.45	3	3	5	6	4	15	50.453	2210100000	P06467;A7M7S6	Hemoglobin subunit zeta	Hbz;Hba-x	FALSE	FALSE	FALSE	FALSE	FALSE	FALSE	FALSE	FALSE	FALSE	FALSE	FALSE	FALSE	FALSE	TRUE	FALSE
Slc9a6	236794	2.48	2.21	2.56	2.42	3	3	6	4	5	15	144.91	2350900000	A1L3P4;B0QZV3;A0A140LJ55	Sodium/hydrogen exchanger	Slc9a6	TRUE	FALSE	FALSE	TRUE	FALSE	TRUE	FALSE	TRUE	FALSE	FALSE	FALSE	FALSE	TRUE	TRUE	FALSE
Apoh	11818	2.6	2.17	2.46	2.41	3	3	6	8	11	25	132.66	6180000000	Q01339;I7HJR3;CON__P17690	Beta-2-glycoprotein 1	Apoh	FALSE	FALSE	FALSE	TRUE	TRUE	TRUE	FALSE	FALSE	FALSE	FALSE	FALSE	FALSE	FALSE	TRUE	FALSE
Mydgf	28106	2.15	2.05	2.98	2.39	3	3	2	2	2	6	14.925	2230000000	Q9CPT4	Myeloid-derived growth factor	Mydgf	FALSE	FALSE	FALSE	FALSE	TRUE	TRUE	TRUE	TRUE	FALSE	FALSE	FALSE	FALSE	FALSE	TRUE	FALSE
Adam17	11491	2.86	2.11	2.17	2.38	3	3	3	3	5	11	20.6	385150000	Q9Z0F8;E9PXU2;Q9Z0F8-2;J3QNB3	Disintegrin and metalloproteinase domain-containing protein 17	Adam17	FALSE	FALSE	TRUE	TRUE	TRUE	TRUE	FALSE	FALSE	FALSE	FALSE	FALSE	FALSE	TRUE	TRUE	FALSE
Smg8	74133	2.88	2.03	2.22	2.38	3	3	3	7	7	17	278.54	582560000	Q8VE18;Q99LS6	Protein SMG8	Smg8	FALSE	FALSE	FALSE	FALSE	FALSE	FALSE	FALSE	FALSE	FALSE	FALSE	FALSE	FALSE	FALSE	TRUE	FALSE
Ano6	105722	2.3	2.28	2.53	2.37	3	3	3	2	7	12	89.498	531190000	A0A2I3BPX3;Q6P9J9;A0A2I3BPY8;A0A2I3BRD2;Q6P9J9-2	Anoctamin-6	Ano6	FALSE	FALSE	FALSE	TRUE	FALSE	TRUE	FALSE	FALSE	FALSE	FALSE	FALSE	FALSE	FALSE	TRUE	FALSE
Pnp	18950	2.12	2.1	2.87	2.36	3	3	8	11	11	30	179.34	8797500000	Q543K9;P23492;A0A2I3BQH2;A0A2I3BS22;Q9D8C9	Purine nucleoside phosphorylase	Pnp	FALSE	FALSE	TRUE	FALSE	TRUE	TRUE	FALSE	FALSE	FALSE	FALSE	FALSE	TRUE	FALSE	TRUE	FALSE
Icam1	15894	2.27	2.49	2.31	2.36	3	3	3	4	3	10	47.396	699520000	P13597-2;P13597	Intercellular adhesion molecule 1	Icam1	FALSE	FALSE	FALSE	TRUE	TRUE	FALSE	FALSE	FALSE	FALSE	FALSE	FALSE	FALSE	FALSE	TRUE	FALSE
Urod	22275	2.64	2.15	2.21	2.33	3	3	4	6	7	17	168.91	1514100000	P70697	Uroporphyrinogen decarboxylase	Urod	FALSE	FALSE	FALSE	FALSE	FALSE	TRUE	FALSE	FALSE	FALSE	FALSE	FALSE	TRUE	FALSE	TRUE	FALSE
Gabpa	14390	2.92	2.04	2.02	2.33	3	3	5	5	5	15	51.193	1360400000	Q00422	GA-binding protein alpha chain	Gabpa	FALSE	FALSE	FALSE	FALSE	FALSE	FALSE	FALSE	FALSE	FALSE	FALSE	FALSE	TRUE	FALSE	TRUE	FALSE
Ndufa11	69875	2.64	2.18	2.07	2.3	3	3	1	1	2	4	28.33	1495300000	G5E814;Q9D8B4;A0A3B2W4A5;A0A3B2W441	NADH dehydrogenase [ubiquinone] 1 alpha subcomplex subunit 11	Ndufa11	TRUE	FALSE	FALSE	FALSE	FALSE	TRUE	FALSE	FALSE	FALSE	FALSE	FALSE	FALSE	FALSE	TRUE	FALSE
Suox	211389	2.03	2.32	2.4	2.25	3	3	3	3	4	10	80.918	291480000	Q8R086	Sulfite oxidase, mitochondrial	Suox	TRUE	FALSE	FALSE	FALSE	FALSE	TRUE	FALSE	FALSE	FALSE	FALSE	FALSE	FALSE	FALSE	TRUE	FALSE
Ndufa10	67273	2.07	2.1	2.59	2.25	3	3	6	9	7	22	161.28	18400000000	Q99LC3;A0A087WR38	NADH dehydrogenase [ubiquinone] 1 alpha subcomplex subunit 10, mitochondrial	Ndufa10	TRUE	FALSE	FALSE	FALSE	FALSE	TRUE	FALSE	FALSE	FALSE	FALSE	FALSE	FALSE	FALSE	TRUE	FALSE
Golga2	99412	2.49	2.08	2.19	2.25	3	3	14	19	18	51	323.31	6112200000	Z4YJU8;E9PUQ5;Q921M4-2;Q921M4;A2AN46;A2AN45;A2AN48;A2AN42	Golgin subfamily A member 2	Golga2	FALSE	FALSE	TRUE	FALSE	FALSE	TRUE	TRUE	FALSE	FALSE	FALSE	FALSE	FALSE	FALSE	TRUE	FALSE
Hmox2	15369	2.02	2.11	2.48	2.2	3	3	5	9	6	20	90.346	4027700000	O70252;D3YX62;D3Z4A2;D3YXN4	Heme oxygenase 2	Hmox2	FALSE	FALSE	FALSE	TRUE	FALSE	TRUE	FALSE	TRUE	FALSE	FALSE	FALSE	FALSE	FALSE	TRUE	FALSE
Rhot1	59040	2.04	2.15	2.37	2.19	3	3	5	7	7	19	323.31	1748600000	Q8BG51;Q8BG51-3;F7ASU3	Mitochondrial Rho GTPase 1	Rhot1	TRUE	FALSE	FALSE	FALSE	FALSE	TRUE	FALSE	FALSE	FALSE	FALSE	FALSE	FALSE	FALSE	TRUE	FALSE
Phex	18675	2.14	2.01	2.34	2.16	3	3	5	5	6	16	24.872	923000000	P70669;A2AC80	Metalloendopeptidase homolog PEX	Phex	FALSE	FALSE	FALSE	TRUE	FALSE	TRUE	TRUE	TRUE	FALSE	FALSE	FALSE	FALSE	FALSE	TRUE	FALSE
Robo1	19876	2.39	2.04	2.06	2.16	3	3	7	6	5	18	116.23	640030000	G5E843;A0A338P6F7;O89026;A0A338P6U2	Roundabout homolog 1	Robo1	FALSE	FALSE	FALSE	TRUE	FALSE	TRUE	FALSE	FALSE	FALSE	FALSE	FALSE	FALSE	FALSE	TRUE	FALSE
Aldh1a3	56847	2.04	2.07	2.09	2.07	3	3	3	4	4	11	11.622	408960000	Q9JHW9;G3UWP3;A0A140LIF9	Aldehyde dehydrogenase family 1 member A3	Aldh1a3	FALSE	FALSE	FALSE	TRUE	FALSE	TRUE	FALSE	FALSE	FALSE	FALSE	FALSE	TRUE	FALSE	TRUE	FALSE
Igkv10-95	434031	1.09	18.33	11.55	10.32	3	2	2	2	2	6	323.31	16100000000	P01647;P01645;P01644;A0A075B5L0;P01643	Ig kappa chain V-V region HP 124E1;Ig kappa chain V-V region HP 93G7;Ig kappa chain V-V region HP R16.7;Ig kappa chain V-V region MOPC 173	Igkv10-95	FALSE	FALSE	FALSE	FALSE	TRUE	FALSE	FALSE	FALSE	FALSE	FALSE	FALSE	FALSE	FALSE	TRUE	FALSE
Cdipt	52858	1.56	2.38	22.69	8.87	3	2	1	1	2	4	11.015	2800700000	A0A0U1RP13;Q8VDP6;A0A0U1RP60;A0A0U1RNI6;A0A0U1RPV3;A0A0U1RQ57	CDP-diacylglycerol--inositol 3-phosphatidyltransferase	Cdipt	FALSE	FALSE	FALSE	TRUE	FALSE	TRUE	TRUE	TRUE	FALSE	FALSE	FALSE	FALSE	FALSE	TRUE	FALSE
Stk26	70415	2.08	1.51	16.52	6.7	3	2	3	5	3	11	23.558	530000000	A2AD84;Q99JT2	Serine/threonine-protein kinase 26	Stk26	FALSE	FALSE	FALSE	TRUE	FALSE	TRUE	TRUE	FALSE	FALSE	FALSE	FALSE	FALSE	FALSE	TRUE	FALSE
Ighg3	380795	8.55	8.78	1.05	6.13	3	2	9	11	9	29	182.3	421000000000	A0A075B5P5;A0A1Y7VJN6;P03987-2;P03987	Ig gamma-3 chain C region	Ighg3	FALSE	FALSE	FALSE	TRUE	TRUE	FALSE	FALSE	FALSE	FALSE	FALSE	FALSE	FALSE	FALSE	TRUE	FALSE
Mp68	NA	10.84	1.14	5.58	5.85	3	2	1	1	1	3	1.3882	988930000	A0A1Y7VLP0;P56379	6.8 kDa mitochondrial proteolipid	Mp68	FALSE	FALSE	FALSE	FALSE	FALSE	FALSE	FALSE	FALSE	FALSE	FALSE	FALSE	FALSE	FALSE	TRUE	FALSE
Serpina3k	20714	10.33	1.76	5.04	5.71	3	2	5	4	4	13	270.33	1001200000	A0A0R4J0I1;P07759;E9Q499;Q80X76	Serine protease inhibitor A3K	Serpina3k	FALSE	FALSE	FALSE	FALSE	TRUE	FALSE	FALSE	FALSE	FALSE	FALSE	FALSE	FALSE	FALSE	TRUE	FALSE
Atox1	11927	9.02	1.82	3.69	4.84	3	2	2	3	2	7	231.34	7980000000	O08997	Copper transport protein ATOX1	Atox1	FALSE	FALSE	FALSE	FALSE	FALSE	TRUE	FALSE	FALSE	FALSE	FALSE	FALSE	FALSE	FALSE	TRUE	FALSE
Spg21	27965	4.01	1.49	7.84	4.45	3	2	2	4	2	8	38.767	395230000	Q9CQC8;A0A1L1SST5;Q9CQC8-2;A0A1L1SSV6	Maspardin	Spg21	FALSE	FALSE	FALSE	FALSE	FALSE	TRUE	TRUE	FALSE	FALSE	FALSE	FALSE	FALSE	FALSE	TRUE	FALSE
Rhob	11852	6.5	4.16	1.39	4.02	3	2	3	2	3	8	10.281	1700000000	P62746	Rho-related GTP-binding protein RhoB	Rhob	FALSE	FALSE	FALSE	TRUE	FALSE	TRUE	FALSE	FALSE	FALSE	FALSE	FALSE	TRUE	FALSE	TRUE	FALSE
Ankzf1	52231	6.51	3.59	1.82	3.97	3	2	2	2	6	10	9.4791	5288700000	J3QM81;Q80UU1;J3QPB4;J3KMQ5;Q80UU1-2	Ankyrin repeat and zinc finger domain-containing protein 1	Ankzf1	TRUE	FALSE	FALSE	FALSE	FALSE	TRUE	FALSE	FALSE	FALSE	FALSE	FALSE	FALSE	FALSE	TRUE	FALSE
Nme1	18102	6.46	1.86	3.5	3.94	3	2	6	7	6	19	105.13	20600000000	P15532;Q5NC80	Nucleoside diphosphate kinase A;Nucleoside diphosphate kinase	Nme1	TRUE	FALSE	TRUE	TRUE	FALSE	TRUE	FALSE	FALSE	FALSE	FALSE	FALSE	TRUE	FALSE	TRUE	FALSE
Cd34	12490	2.34	1.17	7.84	3.78	3	2	4	4	3	11	57.216	2644200000	Q64314;Q64314-2	Hematopoietic progenitor cell antigen CD34	Cd34	FALSE	FALSE	FALSE	TRUE	TRUE	TRUE	FALSE	FALSE	FALSE	TRUE	FALSE	FALSE	FALSE	TRUE	FALSE
Rasgrf2	19418	3.61	6	1.55	3.72	3	2	3	2	3	8	7.4108	186070000	P70392;D3Z6K8;A0A1L1SS23;F7B9R2;D3Z685;F6TCD3	Ras-specific guanine nucleotide-releasing factor 2	Rasgrf2	FALSE	FALSE	FALSE	TRUE	FALSE	TRUE	FALSE	TRUE	FALSE	FALSE	FALSE	FALSE	FALSE	TRUE	FALSE
Cnpy2	56530	6.05	1.73	3.11	3.63	3	2	6	8	6	20	235.56	8054100000	Q9QXT0;A0A1W2P729	Protein canopy homolog 2	Cnpy2	FALSE	FALSE	FALSE	FALSE	FALSE	TRUE	FALSE	TRUE	FALSE	FALSE	FALSE	FALSE	FALSE	TRUE	FALSE
Armc1	74252	6.73	1.15	2.98	3.62	3	2	4	6	4	14	87.434	791320000	Q9D7A8	Armadillo repeat-containing protein 1	Armc1	TRUE	FALSE	FALSE	FALSE	FALSE	TRUE	FALSE	FALSE	FALSE	FALSE	FALSE	FALSE	FALSE	TRUE	FALSE
Nceh1	320024	7.03	1.56	2.21	3.6	3	2	2	4	3	9	38.206	1255800000	Q8BLF1;Q8BYQ0	Neutral cholesterol ester hydrolase 1	Nceh1	FALSE	FALSE	FALSE	FALSE	FALSE	TRUE	FALSE	TRUE	FALSE	FALSE	FALSE	FALSE	FALSE	TRUE	FALSE
Ttc4	72354	6.52	1.96	2.29	3.59	3	2	2	5	4	11	40.043	411150000	Q8R3H9;A2AVQ9;A2AVR1	Tetratricopeptide repeat protein 4	Ttc4	FALSE	FALSE	FALSE	FALSE	FALSE	FALSE	FALSE	FALSE	FALSE	FALSE	FALSE	FALSE	FALSE	TRUE	FALSE
Rnps1	19826	6.99	2.12	1.62	3.58	3	2	3	4	4	11	217.28	3495900000	Q99M28;Q99M28-2	RNA-binding protein with serine-rich domain 1	Rnps1	FALSE	FALSE	FALSE	FALSE	FALSE	TRUE	FALSE	FALSE	FALSE	FALSE	FALSE	TRUE	FALSE	TRUE	FALSE
Adck4	NA	2.75	1.48	6.31	3.51	3	2	2	2	2	6	7.9325	362130000	Q566J8;E9QLB8;A0A0R4J1X1	AarF domain-containing protein kinase 4	Adck4	FALSE	FALSE	FALSE	FALSE	FALSE	FALSE	FALSE	FALSE	FALSE	FALSE	FALSE	FALSE	FALSE	TRUE	FALSE
Stx16	228960	2.64	1.36	6.5	3.5	3	2	5	3	2	10	84.145	1530100000	F6X4N5;Q8BVI5;F7CJY7;B7ZCB9;B7ZCB8	Syntaxin-16	Stx16	FALSE	FALSE	FALSE	FALSE	FALSE	TRUE	TRUE	TRUE	FALSE	FALSE	FALSE	FALSE	TRUE	TRUE	FALSE
Dhodh	56749	1.91	2.01	6.54	3.49	3	2	3	5	3	11	81.591	731430000	O35435;E9Q1V3;F6TCT7;F6ZQJ5;D3YZY5	Dihydroorotate dehydrogenase (quinone), mitochondrial	Dhodh	TRUE	FALSE	FALSE	FALSE	FALSE	TRUE	FALSE	FALSE	FALSE	FALSE	FALSE	TRUE	FALSE	TRUE	FALSE
Cpe	12876	5.28	1.98	3.11	3.46	3	2	4	6	7	17	50.376	2304300000	Q00493	Carboxypeptidase E	Cpe	FALSE	FALSE	FALSE	TRUE	TRUE	TRUE	TRUE	FALSE	FALSE	FALSE	FALSE	FALSE	TRUE	TRUE	FALSE
Coa7	69893	2.22	1.39	6.71	3.44	3	2	4	5	3	12	42.244	1100400000	Q921H9	Cytochrome c oxidase assembly factor 7	Coa7	TRUE	FALSE	FALSE	FALSE	FALSE	TRUE	FALSE	FALSE	FALSE	FALSE	FALSE	TRUE	FALSE	TRUE	FALSE
Gm6619	625758	4.09	1.06	4.99	3.38	3	2	2	3	4	9	127.63	1170000000	F6URP1		Gm6619	FALSE	FALSE	FALSE	FALSE	FALSE	FALSE	FALSE	FALSE	FALSE	FALSE	FALSE	FALSE	FALSE	TRUE	FALSE
Cryz	12972	4.56	1.63	3.91	3.37	3	2	3	5	2	10	27.514	1680000000	A0A0A6YXR4;P47199;A0A0A6YVS7;D3YWU6;D3Z4Q4;D3Z2X0;D3YUG9;V9GXY8;A0A0G2JFU5	Quinone oxidoreductase	Cryz	FALSE	FALSE	FALSE	FALSE	FALSE	TRUE	FALSE	FALSE	FALSE	FALSE	FALSE	FALSE	FALSE	TRUE	FALSE
Cirbp	12696	4.04	1.41	4.6	3.35	3	2	4	4	4	12	295.76	3540300000	P60824;K4DI65;D3YU80	Cold-inducible RNA-binding protein	Cirbp	FALSE	FALSE	FALSE	FALSE	FALSE	TRUE	FALSE	FALSE	FALSE	FALSE	FALSE	TRUE	FALSE	TRUE	FALSE
Eif2ak2	19106	3.08	1.95	5.02	3.35	3	2	3	4	2	9	26.686	364940000	Q03963	Interferon-induced, double-stranded RNA-activated protein kinase	Eif2ak2	FALSE	FALSE	FALSE	FALSE	FALSE	TRUE	FALSE	FALSE	FALSE	FALSE	FALSE	TRUE	FALSE	TRUE	FALSE
Cdh6	12563	1.94	3.18	4.92	3.34	3	2	4	3	2	9	6.1669	150090000	P97326;F8WHU6;P70407	Cadherin-6	Cdh6	FALSE	FALSE	FALSE	TRUE	FALSE	FALSE	FALSE	FALSE	FALSE	FALSE	FALSE	FALSE	FALSE	TRUE	FALSE
F3	14066	6.25	1.24	2.34	3.28	3	2	3	5	2	10	70.536	205320000	P20352;A0A0R4J088;A0A0G2JGS5	Tissue factor	F3	FALSE	FALSE	FALSE	TRUE	TRUE	TRUE	FALSE	FALSE	FALSE	FALSE	FALSE	FALSE	FALSE	TRUE	FALSE
Pja1	18744	3.24	5	1.47	3.24	3	2	2	2	4	8	51.982	114300000	O55176;B1AXU3;B1AXU4;O55176-5;O55176-4;O55176-2	E3 ubiquitin-protein ligase Praja-1	Pja1	FALSE	FALSE	FALSE	FALSE	FALSE	TRUE	FALSE	FALSE	FALSE	FALSE	FALSE	FALSE	FALSE	TRUE	FALSE
Mpp5	56217	1.63	5.84	2.15	3.2	3	2	5	5	4	14	36.764	299150000	Q9JLB2;A0A1W2P6P0	MAGUK p55 subfamily member 5	Mpp5	FALSE	FALSE	FALSE	TRUE	FALSE	TRUE	FALSE	FALSE	FALSE	FALSE	FALSE	FALSE	TRUE	TRUE	FALSE
Chmp3	66700	2.6	1.31	5.64	3.18	3	2	2	2	2	6	5.7744	399570000	Q9CQ10;A0A0N4SUX9;A0A0N4SV76;A0A0N4SVS3	Charged multivesicular body protein 3	Chmp3	FALSE	FALSE	FALSE	TRUE	FALSE	TRUE	FALSE	FALSE	FALSE	FALSE	FALSE	FALSE	FALSE	TRUE	FALSE
Ugt2a1	94215	2.22	1.5	5.82	3.18	3	2	4	5	4	13	15.627	2240000000	Q80X89;A0A0J9YU36;D3YUX6;Q6PDD0	UDP-glucuronosyltransferase 2A1;UDP-glucuronosyltransferase 2A2	Ugt2a1;Ugt2a2	FALSE	FALSE	FALSE	TRUE	FALSE	FALSE	FALSE	FALSE	FALSE	FALSE	FALSE	FALSE	FALSE	TRUE	FALSE
Sord	20322	4.18	1.34	3.97	3.16	3	2	4	6	5	15	94.247	1589200000	Q64442	Sorbitol dehydrogenase	Sord	TRUE	TRUE	FALSE	TRUE	TRUE	TRUE	FALSE	FALSE	FALSE	FALSE	FALSE	FALSE	FALSE	TRUE	FALSE
Rpia	19895	4.83	1.61	2.99	3.15	3	2	2	3	2	7	60.148	644910000	P47968	Ribose-5-phosphate isomerase	Rpia	FALSE	FALSE	FALSE	FALSE	FALSE	FALSE	FALSE	FALSE	FALSE	FALSE	FALSE	FALSE	FALSE	TRUE	FALSE
Gng10	14700	4.05	1.77	3.57	3.13	3	2	3	3	3	9	112.41	819210000	Q9CXP8	Guanine nucleotide-binding protein G(I)/G(S)/G(O) subunit gamma-10	Gng10	FALSE	FALSE	FALSE	TRUE	FALSE	TRUE	FALSE	FALSE	FALSE	FALSE	FALSE	FALSE	FALSE	TRUE	FALSE
Vps25	28084	5.51	1.29	2.58	3.13	3	2	4	6	4	14	44.653	1895100000	A2A4J8;Q9CQ80;A2A4K0;Q9CQ80-2;E9PXS9	Vacuolar protein-sorting-associated protein 25	Vps25	TRUE	FALSE	FALSE	FALSE	FALSE	TRUE	FALSE	FALSE	FALSE	FALSE	FALSE	TRUE	FALSE	TRUE	FALSE
Hspa13	110920	5.07	1.57	2.71	3.12	3	2	3	4	3	10	10.631	883370000	Q8BM72;D3Z0Y0;Q8BM72-2	Heat shock 70 kDa protein 13	Hspa13	FALSE	FALSE	FALSE	FALSE	FALSE	TRUE	FALSE	TRUE	FALSE	FALSE	FALSE	TRUE	FALSE	TRUE	FALSE
Fcer1g	14127	6.15	1.03	2.16	3.11	3	2	2	2	2	6	18.577	491990000	P20491	High affinity immunoglobulin epsilon receptor subunit gamma	Fcer1g	FALSE	FALSE	FALSE	TRUE	FALSE	FALSE	FALSE	FALSE	FALSE	FALSE	FALSE	FALSE	FALSE	TRUE	FALSE
Osgep	66246	5.17	1.44	2.73	3.11	3	2	4	5	5	14	58.369	1310600000	A0A0R4J1Y3;Q8BWU5;E0CYN9;E9QMF4;E0CXW7;E0CYK9	Probable tRNA N6-adenosine threonylcarbamoyltransferase	Osgep	FALSE	FALSE	FALSE	TRUE	FALSE	TRUE	FALSE	FALSE	FALSE	FALSE	FALSE	TRUE	FALSE	TRUE	FALSE
Gss	14854	4.39	1.78	3.13	3.1	3	2	5	10	7	22	56.658	2754200000	P51855;Q3UEE2;A2AQN9;A2AQN7;H3BKH4	Glutathione synthetase	Gss	FALSE	FALSE	FALSE	FALSE	FALSE	TRUE	FALSE	FALSE	FALSE	FALSE	FALSE	FALSE	FALSE	TRUE	FALSE
Clec16a	74374	2.16	1.94	5.15	3.08	3	2	3	4	3	10	5.149	2520000000	Z4YLG3;Q80U30-2;Q80U30;Q80U30-5	Protein CLEC16A	Clec16a	FALSE	FALSE	FALSE	FALSE	FALSE	TRUE	TRUE	FALSE	FALSE	TRUE	FALSE	FALSE	FALSE	TRUE	FALSE
Cotl1	72042	5.13	1.48	2.63	3.08	3	2	6	8	6	20	122.41	16500000000	Q9CQI6;A0A1D5RLP1	Coactosin-like protein	Cotl1	FALSE	FALSE	TRUE	TRUE	FALSE	TRUE	FALSE	FALSE	FALSE	FALSE	FALSE	TRUE	FALSE	TRUE	FALSE
Ssbp1	381760	5.46	1.68	2.04	3.06	3	2	2	4	3	9	173	1361600000	Q8R2K3;Q9CYR0;D3Z3Y3	Single-stranded DNA-binding protein;Single-stranded DNA-binding protein, mitochondrial	Ssbp1	TRUE	FALSE	FALSE	FALSE	FALSE	TRUE	FALSE	FALSE	FALSE	FALSE	FALSE	FALSE	FALSE	TRUE	FALSE
Crip2	68337	2.8	1.21	5.09	3.03	3	2	2	3	2	7	285.43	2104700000	Q9DCT8	Cysteine-rich protein 2	Crip2	FALSE	FALSE	FALSE	FALSE	FALSE	TRUE	FALSE	FALSE	FALSE	FALSE	FALSE	FALSE	FALSE	TRUE	FALSE
Adh1	11522	4.25	1.69	3.13	3.02	3	2	3	4	5	12	48.608	2516400000	P00329	Alcohol dehydrogenase 1	Adh1	TRUE	FALSE	FALSE	TRUE	FALSE	TRUE	FALSE	FALSE	FALSE	FALSE	FALSE	TRUE	FALSE	TRUE	FALSE
Mfi2	NA	3.68	1.7	3.65	3.01	3	2	5	6	7	18	38.327	509370000	Q9R0R1	Melanotransferrin	Mfi2	FALSE	FALSE	FALSE	FALSE	FALSE	FALSE	FALSE	FALSE	FALSE	FALSE	FALSE	FALSE	FALSE	TRUE	FALSE
Crlf3	54394	4.81	1.94	2.25	3	3	2	2	5	3	10	56.03	665720000	Q9Z2L7;Q9Z2L7-2;J3QMV5;J3QPM4;J3QP70	Cytokine receptor-like factor 3	Crlf3	FALSE	FALSE	FALSE	TRUE	FALSE	TRUE	FALSE	FALSE	FALSE	FALSE	FALSE	TRUE	FALSE	TRUE	FALSE
Sf3a2	20222	5.61	1.15	2.22	2.99	3	2	2	4	3	9	31.616	4042900000	D3YW09;G3UVU2;Q62203	Splicing factor 3A subunit 2	Sf3a2	FALSE	FALSE	FALSE	FALSE	FALSE	FALSE	FALSE	FALSE	FALSE	FALSE	FALSE	TRUE	FALSE	TRUE	FALSE
Nans	94181	5.13	1.7	2.14	2.99	3	2	3	8	6	17	240.91	8344800000	Q99J77		Nans	FALSE	FALSE	FALSE	FALSE	FALSE	TRUE	FALSE	FALSE	FALSE	FALSE	FALSE	FALSE	FALSE	TRUE	FALSE
Snf8	27681	2.67	1.57	4.7	2.98	3	2	4	5	3	12	80.073	691090000	Q9CZ28;A2A6M1	Vacuolar-sorting protein SNF8	Snf8	FALSE	FALSE	FALSE	TRUE	FALSE	TRUE	FALSE	FALSE	FALSE	FALSE	FALSE	TRUE	FALSE	TRUE	FALSE
Kcnd2	16508	3.79	3.33	1.82	2.98	3	2	2	3	2	7	32.139	203260000	Q9Z0V2;Q9Z0V1-3	Potassium voltage-gated channel subfamily D member 2	Kcnd2	FALSE	FALSE	FALSE	TRUE	FALSE	TRUE	FALSE	TRUE	FALSE	FALSE	FALSE	FALSE	TRUE	TRUE	FALSE
Rrm2	20135	4.6	2.67	1.67	2.98	3	2	4	4	3	11	10.336	557770000	P11157;F6RUC3;D3Z0D8;D3YXX2	Ribonucleoside-diphosphate reductase subunit M2	Rrm2	FALSE	FALSE	FALSE	FALSE	FALSE	TRUE	FALSE	FALSE	FALSE	FALSE	FALSE	TRUE	FALSE	TRUE	FALSE
Canx	12330	4.47	1.56	2.86	2.96	3	2	10	10	13	33	307.57	57600000000	P35564	Calnexin	Canx	TRUE	FALSE	FALSE	TRUE	FALSE	TRUE	FALSE	TRUE	FALSE	FALSE	FALSE	FALSE	TRUE	TRUE	FALSE
Phospho1	237928	4.46	1.65	2.75	2.95	3	2	3	6	6	15	14.276	1415800000	Q8R2H9;H3BLB1;F6Y6Q2	Phosphoethanolamine/phosphocholine phosphatase	Phospho1	FALSE	FALSE	FALSE	FALSE	TRUE	FALSE	FALSE	FALSE	FALSE	FALSE	FALSE	FALSE	FALSE	TRUE	FALSE
Negr1	320840	4.77	2.85	1.22	2.94	3	2	2	6	6	14	155.36	3010000000	D3Z4T6;A0A4W9;Q80Z24;H3BKU7	Neuronal growth regulator 1	Negr1	FALSE	FALSE	FALSE	TRUE	FALSE	FALSE	FALSE	FALSE	FALSE	FALSE	FALSE	FALSE	FALSE	TRUE	FALSE
Pgm1	66681	3.46	1.96	3.37	2.93	3	2	19	20	18	57	323.31	31700000000	Q9D0F9;A2CEK3	Phosphoglucomutase-1	Pgm1;Pgm2	FALSE	FALSE	FALSE	FALSE	FALSE	TRUE	FALSE	FALSE	FALSE	FALSE	FALSE	FALSE	FALSE	TRUE	FALSE
Sncb	104069	2.41	1.46	4.92	2.93	3	2	2	2	1	5	62.132	4409700000	Q91ZZ3	Beta-synuclein	Sncb	TRUE	FALSE	FALSE	TRUE	FALSE	TRUE	FALSE	FALSE	FALSE	FALSE	FALSE	FALSE	TRUE	TRUE	FALSE
Nme3	79059	4.71	1.67	2.4	2.93	3	2	1	2	2	5	23.613	240360000	Q9WV85	Nucleoside diphosphate kinase 3	Nme3	TRUE	FALSE	FALSE	FALSE	FALSE	TRUE	FALSE	FALSE	FALSE	FALSE	FALSE	FALSE	FALSE	TRUE	FALSE
Entpd1	12495	2.72	1.53	4.48	2.91	3	2	3	4	2	9	21.879	1291800000	Q8CDV7;P55772;D6RHQ2;D6RFA9;F7B9M9	Ectonucleoside triphosphate diphosphohydrolase 1	Entpd1	FALSE	FALSE	FALSE	TRUE	TRUE	TRUE	FALSE	FALSE	FALSE	FALSE	FALSE	FALSE	TRUE	TRUE	FALSE
Dvl2	13543	3.08	1.47	4.19	2.91	3	2	4	7	5	16	87.195	1187500000	Q60838	Segment polarity protein dishevelled homolog DVL-2	Dvl2	FALSE	FALSE	TRUE	TRUE	FALSE	TRUE	FALSE	FALSE	FALSE	FALSE	FALSE	TRUE	FALSE	TRUE	FALSE
Bphl	68021	4.97	1.17	2.6	2.91	3	2	3	5	5	13	42.175	1432500000	Q8R164	Valacyclovir hydrolase	Bphl	TRUE	FALSE	FALSE	FALSE	FALSE	TRUE	FALSE	FALSE	FALSE	FALSE	FALSE	FALSE	FALSE	TRUE	FALSE
Idi1	319554	2.27	1.69	4.76	2.9	3	2	2	3	2	7	125.99	2208200000	G3XA48;P58044;H3BLF8;H3BLP1;H3BKD7	Isopentenyl-diphosphate Delta-isomerase 1	Idi1	TRUE	FALSE	FALSE	FALSE	FALSE	TRUE	FALSE	FALSE	TRUE	FALSE	FALSE	FALSE	FALSE	TRUE	FALSE
Grm5	108071	4.66	1.38	2.63	2.89	3	2	8	9	10	27	280.47	1292200000	E9QMC2;Q3UVX5;Q3UVX5-2	Metabotropic glutamate receptor 5	Grm5	FALSE	FALSE	FALSE	TRUE	FALSE	TRUE	FALSE	FALSE	FALSE	FALSE	FALSE	FALSE	TRUE	TRUE	FALSE
Gipc1	67903	3.3	3.39	1.98	2.89	3	2	3	5	4	12	54.903	689480000	Q9Z0G0;A0A1D5RML2;Q8R5M0	PDZ domain-containing protein GIPC1	Gipc1	FALSE	FALSE	FALSE	TRUE	FALSE	TRUE	FALSE	FALSE	FALSE	FALSE	FALSE	FALSE	TRUE	TRUE	FALSE
Hdgf	15191	4.02	1.92	2.72	2.89	3	2	4	6	5	15	260.13	7710200000	P51859;E0CXA0;E0CYW7	Hepatoma-derived growth factor	Hdgf	FALSE	FALSE	FALSE	FALSE	TRUE	TRUE	FALSE	FALSE	FALSE	FALSE	FALSE	TRUE	FALSE	TRUE	FALSE
Prosc	NA	3.73	1.37	3.56	2.88	3	2	4	8	4	16	49.744	1805100000	A0A1B0GRP7;Q9Z2Y8;Q6P8V7;A0A1B0GRR5;A0A1B0GSP5;A0A1B0GQY5;Q80ZV3;A0A1B0GSA1	Proline synthase co-transcribed bacterial homolog protein	Prosc	FALSE	FALSE	FALSE	FALSE	FALSE	FALSE	FALSE	FALSE	FALSE	FALSE	FALSE	FALSE	FALSE	TRUE	FALSE
Casc4	319996	4.48	1.4	2.77	2.88	3	2	4	6	6	16	33.608	1260500000	Q6P2L7;E9PZJ6;Q6P2L7-2;Q6P2L7-3;A2AR60	Protein CASC4	Casc4	FALSE	FALSE	FALSE	FALSE	FALSE	TRUE	TRUE	FALSE	FALSE	FALSE	FALSE	FALSE	FALSE	TRUE	FALSE
Ngef	53972	3.6	1.2	3.86	2.88	3	2	5	2	3	10	7.7208	251660000	E9QK62;Q8CHT1-2;Q8CHT1;F6SWQ9	Ephexin-1	Ngef	FALSE	FALSE	FALSE	FALSE	FALSE	TRUE	FALSE	FALSE	FALSE	FALSE	FALSE	FALSE	TRUE	TRUE	FALSE
Bcat1	12035	2.52	1.77	4.35	2.88	3	2	3	5	3	11	171.88	1365400000	Q8CBC8;P24288;E9Q4K3;A0A0N4SV61;B2KFA8;B2KFA9	Branched-chain-amino-acid aminotransferase;Branched-chain-amino-acid aminotransferase, cytosolic	Bcat1	TRUE	FALSE	FALSE	FALSE	FALSE	TRUE	FALSE	FALSE	FALSE	FALSE	FALSE	FALSE	FALSE	TRUE	FALSE
Clptm1l	218335	5.08	2.16	1.37	2.87	3	2	2	3	2	7	131.77	1169100000	Q8BXA5	Cleft lip and palate transmembrane protein 1-like protein	Clptm1l	FALSE	FALSE	FALSE	FALSE	FALSE	FALSE	FALSE	FALSE	FALSE	FALSE	FALSE	FALSE	FALSE	TRUE	FALSE
Nif3l1	65102	3.11	1.49	4	2.87	3	2	3	6	4	13	79.516	1479100000	Q9EQ80;D3Z0G0;E9PWJ6	NIF3-like protein 1	Nif3l1	TRUE	FALSE	FALSE	FALSE	FALSE	TRUE	FALSE	FALSE	FALSE	FALSE	FALSE	TRUE	FALSE	TRUE	FALSE
Pcnp	76302	2.29	4.84	1.42	2.85	3	2	3	3	4	10	73.483	2245200000	D3YWA4;F8WI88;Q6P8I4;Q3TM89	PEST proteolytic signal-containing nuclear protein	Pcnp	FALSE	FALSE	FALSE	FALSE	FALSE	FALSE	FALSE	FALSE	FALSE	FALSE	FALSE	TRUE	FALSE	TRUE	FALSE
Pgam2	56012	2.92	1.94	3.59	2.82	3	2	5	6	5	16	159.91	30100000000	O70250	Phosphoglycerate mutase 2	Pgam2	FALSE	FALSE	FALSE	FALSE	FALSE	TRUE	FALSE	FALSE	FALSE	FALSE	FALSE	TRUE	FALSE	TRUE	FALSE
Cachd1	320508	4.1	1.37	2.98	2.81	3	2	2	6	2	10	21.182	1261600000	Z4YK18;Q6PDJ1-2;Q6PDJ1	VWFA and cache domain-containing protein 1	Cachd1	FALSE	FALSE	FALSE	TRUE	FALSE	FALSE	FALSE	FALSE	FALSE	FALSE	FALSE	FALSE	FALSE	TRUE	FALSE
Znf622	NA	3.24	1.84	3.35	2.81	3	2	3	4	4	11	42.382	650050000	Q91VY9;A0A2I3BPL6	Zinc finger protein 622	Znf622	FALSE	FALSE	FALSE	FALSE	FALSE	FALSE	FALSE	FALSE	FALSE	FALSE	FALSE	FALSE	FALSE	TRUE	FALSE
Hddc2	69692	4.9	2.17	1.35	2.8	3	2	3	3	4	10	58.617	861250000	Q3SXD3;E0CYK6	HD domain-containing protein 2	Hddc2	TRUE	FALSE	FALSE	FALSE	FALSE	TRUE	FALSE	FALSE	FALSE	FALSE	FALSE	FALSE	FALSE	TRUE	FALSE
Rbm3	19652	4.17	1.31	2.91	2.8	3	2	3	4	3	10	103.84	21800000000	O89086;Q8BG13;S4R2M6	RNA-binding protein 3	Rbm3	FALSE	FALSE	FALSE	TRUE	FALSE	TRUE	FALSE	FALSE	FALSE	FALSE	FALSE	TRUE	FALSE	TRUE	FALSE
Cd44	12505	1.39	4.62	2.38	2.8	3	2	2	3	5	10	88.551	3369200000	A2APM2;A2APM4;A2APM1;Q3U8S1;E9QKM8;Q80X37;A2APM3;A2APM5;P15379-6;P15379-11;P15379-5;P15379-3;P15379-10;P15379-9;P15379-4;P15379-8;P15379-7;P15379;P15379-2;P15379-12;P15379-13	CD44 antigen	Cd44	FALSE	FALSE	FALSE	TRUE	FALSE	TRUE	TRUE	FALSE	FALSE	FALSE	FALSE	TRUE	FALSE	TRUE	FALSE
Chordc1	66917	3.94	1.82	2.61	2.79	3	2	4	5	5	14	135.33	1041900000	Q9D1P4;A0A1L1SU22;A0A1L1STQ1;A0A1L1SSG7;A0A1L1STZ1	Cysteine and histidine-rich domain-containing protein 1	Chordc1	FALSE	FALSE	FALSE	FALSE	FALSE	FALSE	FALSE	FALSE	FALSE	FALSE	FALSE	FALSE	FALSE	TRUE	FALSE
Cacna2d2	56808	3.81	1.17	3.38	2.79	3	2	5	5	3	13	94.778	982470000	E9Q683;Q6PHS9-4;Q6PHS9-2;Q6PHS9-5;Q6PHS9;Q6PHS9-3;Q6PHS9-6	Voltage-dependent calcium channel subunit alpha-2/delta-2;Voltage-dependent calcium channel subunit alpha-2-2;Voltage-dependent calcium channel subunit delta-2	Cacna2d2	FALSE	FALSE	FALSE	TRUE	FALSE	FALSE	FALSE	FALSE	FALSE	FALSE	FALSE	FALSE	FALSE	TRUE	FALSE
Aplp1	11803	4.86	2.33	1.17	2.79	3	2	6	6	5	17	16.604	862840000	A0A0R4IZZ1;Q03157	Amyloid-like protein 1;C30	Aplp1	FALSE	FALSE	FALSE	TRUE	FALSE	TRUE	TRUE	FALSE	FALSE	FALSE	FALSE	FALSE	FALSE	TRUE	FALSE
Adk	11534	3.59	1.66	3.11	2.79	3	2	5	7	6	18	44.274	3970000000	P55264-2;P55264;A0A286YCD7;A0A286YCN3	Adenosine kinase	Adk	FALSE	FALSE	FALSE	FALSE	FALSE	TRUE	FALSE	FALSE	FALSE	FALSE	FALSE	TRUE	FALSE	TRUE	FALSE
Igsf5	72058	2.93	1.68	3.75	2.78	3	2	2	1	1	4	37.175	1186300000	D3YXH0;P63054	Purkinje cell protein 4	Igsf5;Pcp4	FALSE	FALSE	FALSE	TRUE	FALSE	FALSE	FALSE	FALSE	FALSE	FALSE	FALSE	FALSE	TRUE	TRUE	FALSE
Smek2	NA	3.64	1.56	3.12	2.77	3	2	2	4	2	8	149.64	121450000	Q922R5;Q922R5-2;M0QW93	Serine/threonine-protein phosphatase 4 regulatory subunit 3B	Smek2	FALSE	FALSE	FALSE	FALSE	FALSE	FALSE	FALSE	FALSE	FALSE	FALSE	FALSE	FALSE	FALSE	TRUE	FALSE
Scrn1	69938	3.57	1.4	3.34	2.77	3	2	8	10	9	27	156.91	5189400000	Q9CZC8;D3YXW0;A0A0N4SWD0;A0A0N4SVR0	Secernin-1	Scrn1	FALSE	FALSE	FALSE	FALSE	FALSE	TRUE	FALSE	FALSE	FALSE	FALSE	FALSE	TRUE	FALSE	TRUE	FALSE
Fdxr	14149	3.46	1.74	3.1	2.77	3	2	4	5	4	13	123.54	567940000	Q61578	NADPH:adrenodoxin oxidoreductase, mitochondrial	Fdxr	TRUE	FALSE	FALSE	FALSE	FALSE	TRUE	FALSE	FALSE	FALSE	FALSE	FALSE	FALSE	FALSE	TRUE	FALSE
Pfkl	18641	3.13	1.9	3.23	2.75	3	2	9	14	12	35	323.31	11100000000	P12382;A0A1W2P7T1;A0A1W2P6Q4	ATP-dependent 6-phosphofructokinase, liver type	Pfkl	FALSE	FALSE	FALSE	FALSE	FALSE	TRUE	FALSE	FALSE	FALSE	FALSE	FALSE	FALSE	FALSE	TRUE	FALSE
Bpifb9b	433492	4.26	1.62	2.35	2.74	3	2	11	19	15	45	323.31	41900000000	A2AJD1;Q80XI7-2	Vomeromodulin	Bpifb9b	FALSE	FALSE	FALSE	FALSE	FALSE	FALSE	FALSE	FALSE	FALSE	FALSE	FALSE	FALSE	FALSE	TRUE	FALSE
Tceal5	331532	4.19	1.55	2.48	2.74	3	2	3	4	4	11	57.457	2012700000	Q8CCT4;A2AEC2;Q9DB24;Q8R0A5	Transcription elongation factor A protein-like 5;Transcription elongation factor A protein-like 3	Tceal5;Tceal3;Tceal6	FALSE	FALSE	FALSE	FALSE	FALSE	FALSE	FALSE	FALSE	FALSE	FALSE	FALSE	TRUE	FALSE	TRUE	FALSE
Lpcat1	210992	4.21	1.25	2.73	2.73	3	2	2	3	5	10	72.138	775400000	Q3TFD2;Q3TFD2-2;Q3TFD2-3	Lysophosphatidylcholine acyltransferase 1	Lpcat1	FALSE	FALSE	FALSE	FALSE	FALSE	TRUE	TRUE	TRUE	FALSE	FALSE	FALSE	FALSE	FALSE	TRUE	FALSE
Tbca	21371	3.74	1.32	3.13	2.73	3	2	3	4	3	10	42.852	5738200000	A0A1Y7VJ48;P48428	Tubulin-specific chaperone A	Tbca	FALSE	FALSE	TRUE	FALSE	FALSE	TRUE	FALSE	FALSE	FALSE	FALSE	FALSE	TRUE	FALSE	TRUE	FALSE
Rlbp1	19771	3.17	1.96	3.03	2.72	3	2	6	3	5	14	13.914	656640000	Q9Z275;A0A0U1RQ07;A0A0U1RNL2;A0A0U1RP66;A0A0U1RPV9	Retinaldehyde-binding protein 1	Rlbp1	FALSE	FALSE	FALSE	FALSE	FALSE	TRUE	FALSE	FALSE	FALSE	FALSE	FALSE	FALSE	FALSE	TRUE	FALSE
Rad23a	19358	3.22	1.86	3.08	2.72	3	2	3	4	3	10	203.01	763270000	Q8CAP3;P54726;Q3TN85;F6YL88	UV excision repair protein RAD23 homolog A	Rad23a	FALSE	FALSE	TRUE	FALSE	FALSE	TRUE	FALSE	FALSE	FALSE	FALSE	FALSE	TRUE	FALSE	TRUE	FALSE
Slc12a5	57138	4.15	1.56	2.43	2.72	3	2	11	14	12	37	200.1	3748600000	Q91V14;A0A076FR46;A0A0J9YUW1	Solute carrier family 12 member 5	Slc12a5	FALSE	FALSE	FALSE	TRUE	FALSE	FALSE	FALSE	FALSE	FALSE	FALSE	FALSE	FALSE	FALSE	TRUE	FALSE
Cst3	13010	3.08	1.71	3.34	2.71	3	2	2	2	3	7	152.52	1664200000	P21460;A2APX3	Cystatin-C	Cst3	FALSE	FALSE	FALSE	TRUE	TRUE	TRUE	TRUE	TRUE	FALSE	TRUE	FALSE	TRUE	FALSE	TRUE	FALSE
Tmem63b	224807	4.23	1.57	2.31	2.71	3	2	2	1	6	9	7.0161	369590000	Q3TWI9;D3Z2D8;D3YY83;D3YYJ8;D3Z0P2;D3YXV7	CSC1-like protein 2	Tmem63b	FALSE	FALSE	TRUE	TRUE	FALSE	FALSE	FALSE	FALSE	FALSE	FALSE	FALSE	FALSE	FALSE	TRUE	FALSE
Ptp4a2	19244	2.48	4.03	1.61	2.71	3	2	2	2	3	7	6.2568	359260000	O70274	Protein tyrosine phosphatase type IVA 2	Ptp4a2	FALSE	FALSE	FALSE	TRUE	FALSE	TRUE	FALSE	FALSE	FALSE	FALSE	FALSE	TRUE	FALSE	TRUE	FALSE
Anxa3	11745	2.38	1.66	4.06	2.7	3	2	11	9	8	28	323.31	3519800000	O35639;Q3TET3;A0A0G2JDV9;A0A0G2JGL7	Annexin A3;Annexin	Anxa3	FALSE	FALSE	FALSE	TRUE	TRUE	TRUE	FALSE	FALSE	FALSE	FALSE	FALSE	FALSE	FALSE	TRUE	FALSE
Reep1	52250	4.38	1.6	2.12	2.7	3	2	3	3	5	11	53.863	1140000000	A0A1D5RLF1;Q8BGH4	Receptor expression-enhancing protein 1	Reep1	TRUE	FALSE	FALSE	FALSE	FALSE	TRUE	FALSE	TRUE	FALSE	FALSE	FALSE	FALSE	FALSE	TRUE	FALSE
Crabp1	12903	3.41	1.45	3.21	2.69	3	2	7	7	6	20	63.104	7153300000	P62965	Cellular retinoic acid-binding protein 1	Crabp1	FALSE	FALSE	FALSE	FALSE	FALSE	TRUE	FALSE	FALSE	FALSE	FALSE	FALSE	FALSE	FALSE	TRUE	FALSE
Sbsn	282619	3.86	1.47	2.74	2.69	3	2	7	9	7	23	303.63	8022800000	E9QPB2;Q8CIT9;A0A0R4J2A5;S4R2I1;Q8CIT9-3;S4R1Y7	Suprabasin	Sbsn	FALSE	FALSE	FALSE	FALSE	TRUE	TRUE	FALSE	FALSE	FALSE	FALSE	FALSE	FALSE	FALSE	TRUE	FALSE
Mob4	19070	3.72	3.27	1.05	2.68	3	2	3	3	3	9	109.25	1964400000	E0CXA9;Q6PEB6;E0CYJ0;G8JL35;E0CX17	MOB-like protein phocein	Mob4	FALSE	FALSE	FALSE	TRUE	FALSE	TRUE	TRUE	FALSE	FALSE	FALSE	FALSE	FALSE	TRUE	TRUE	FALSE
Adh5	11532	3.57	1.27	3.2	2.68	3	2	7	11	9	27	323.31	11400000000	P28474;A0A0G2JGS3;Q64437	Alcohol dehydrogenase class-3	Adh5	TRUE	FALSE	FALSE	FALSE	FALSE	TRUE	FALSE	FALSE	FALSE	FALSE	FALSE	TRUE	FALSE	TRUE	FALSE
Tssc1	NA	4.29	1.71	2.01	2.67	3	2	3	7	6	16	69.526	1226900000	Q8K0G5;A0A1Y7VN36;A0A217FL60	Protein TSSC1	Tssc1	FALSE	FALSE	FALSE	FALSE	FALSE	FALSE	FALSE	FALSE	FALSE	FALSE	FALSE	FALSE	FALSE	TRUE	FALSE
Eno2	13807	3.48	1.91	2.59	2.66	3	2	3	7	3	13	165.48	4307200000	P17183;D3Z6E4;A0A0N4SUX5;D3YVD3;D3Z2S4	Gamma-enolase;Enolase	Eno2	FALSE	FALSE	FALSE	TRUE	FALSE	TRUE	FALSE	FALSE	FALSE	FALSE	FALSE	FALSE	TRUE	TRUE	FALSE
Bag5	70369	4.55	1.29	2.1	2.65	3	2	8	10	8	26	323.31	2839600000	Q8CI32;E0CX76;E0CYW3	BAG family molecular chaperone regulator 5	Bag5	TRUE	FALSE	FALSE	FALSE	FALSE	TRUE	FALSE	FALSE	FALSE	FALSE	FALSE	TRUE	FALSE	TRUE	FALSE
Gltp	56356	3.86	2.27	1.81	2.65	3	2	4	3	4	11	62.006	1593400000	Q9JL62;D3Z1H9;D3Z1H8	Glycolipid transfer protein	Gltp	FALSE	FALSE	FALSE	FALSE	FALSE	TRUE	FALSE	FALSE	FALSE	FALSE	FALSE	FALSE	FALSE	TRUE	FALSE
Klhl31	244923	3.03	2.93	1.97	2.64	3	2	5	7	3	15	86.447	1406300000	G3X9D8;Q8BWA5	Kelch-like protein 31	Klhl31	FALSE	FALSE	FALSE	FALSE	FALSE	TRUE	FALSE	FALSE	FALSE	FALSE	FALSE	TRUE	FALSE	TRUE	FALSE
Rpl7l1	66229	3.63	2.64	1.63	2.64	3	2	2	2	4	8	130.53	877720000	Q9D8M4;A0A3B2WD11	60S ribosomal protein L7-like 1	Rpl7l1	FALSE	FALSE	FALSE	FALSE	FALSE	TRUE	FALSE	FALSE	FALSE	FALSE	FALSE	TRUE	FALSE	TRUE	FALSE
Fuca1	71665	2.82	1.92	3.17	2.64	3	2	2	4	2	8	7.4898	387870000	Q99LJ1	Tissue alpha-L-fucosidase	Fuca1	FALSE	FALSE	FALSE	FALSE	FALSE	TRUE	FALSE	FALSE	FALSE	TRUE	FALSE	FALSE	FALSE	TRUE	FALSE
Ube2l3	22195	4.45	1.32	2.12	2.63	3	2	2	6	4	12	142.28	11000000000	P68037;A0A338P7E5;A0A338P786;A0A338P702	Ubiquitin-conjugating enzyme E2 L3	Ube2l3	FALSE	FALSE	FALSE	FALSE	FALSE	TRUE	FALSE	FALSE	FALSE	FALSE	FALSE	TRUE	FALSE	TRUE	FALSE
Dgat1	13350	2.65	1.72	3.52	2.63	3	2	2	2	3	7	128.98	382340000	Q9Z2A7	Diacylglycerol O-acyltransferase 1	Dgat1	FALSE	FALSE	FALSE	TRUE	FALSE	TRUE	FALSE	TRUE	FALSE	FALSE	FALSE	FALSE	FALSE	TRUE	FALSE
Bccip	66165	1.74	2.2	3.95	2.63	3	2	4	2	2	8	8.4681	177820000	Q9CWI3	BRCA2 and CDKN1A-interacting protein	Bccip	FALSE	FALSE	TRUE	FALSE	FALSE	TRUE	FALSE	FALSE	FALSE	FALSE	FALSE	TRUE	FALSE	TRUE	FALSE
Gsk3a	606496	4.27	1.03	2.54	2.61	3	2	3	3	3	9	323.31	1487800000	D3Z7E5;Q2NL51	Glycogen synthase kinase-3 alpha	Gsk3a	FALSE	FALSE	TRUE	TRUE	FALSE	TRUE	FALSE	FALSE	FALSE	FALSE	FALSE	TRUE	FALSE	TRUE	FALSE
Sgip1	73094	3.42	1.65	2.75	2.61	3	2	2	5	3	10	39.022	1727400000	Q8VD37-3;Q8VD37-8;Q8VD37-6;F7CPX0;Q8VD37-4;Q8VD37;Q8VD37-2	SH3-containing GRB2-like protein 3-interacting protein 1	Sgip1	FALSE	FALSE	TRUE	TRUE	FALSE	TRUE	FALSE	FALSE	FALSE	FALSE	FALSE	FALSE	TRUE	TRUE	FALSE
Crabp2	12904	1.95	2.18	3.71	2.61	3	2	2	1	3	6	14.843	433500000	P22935	Cellular retinoic acid-binding protein 2	Crabp2	FALSE	FALSE	FALSE	FALSE	FALSE	TRUE	FALSE	TRUE	FALSE	FALSE	FALSE	TRUE	FALSE	TRUE	FALSE
Dak	NA	3.83	1.88	2.1	2.6	3	2	8	11	6	25	251.44	2360100000	Q8VC30;Q3UTZ4;A0A494BBI2;A0A494BB96	Bifunctional ATP-dependent dihydroxyacetone kinase/FAD-AMP lyase (cyclizing);ATP-dependent dihydroxyacetone kinase;FAD-AMP lyase (cyclizing)	Dak	FALSE	FALSE	FALSE	FALSE	FALSE	FALSE	FALSE	FALSE	FALSE	FALSE	FALSE	FALSE	FALSE	TRUE	FALSE
Pacsin1	23969	3.3	1.61	2.9	2.6	3	2	4	4	4	12	54.862	630050000	Q61644;A0A338P6K4;A0A384DVB1	Protein kinase C and casein kinase substrate in neurons protein 1	Pacsin1	FALSE	FALSE	TRUE	TRUE	FALSE	TRUE	TRUE	FALSE	FALSE	FALSE	FALSE	FALSE	TRUE	TRUE	FALSE
Rab6b	270192	3.86	1.81	2.13	2.6	3	2	3	4	2	9	50.551	2501200000	P61294;A0A1L1SRS6	Ras-related protein Rab-6B	Rab6b	FALSE	FALSE	FALSE	FALSE	FALSE	TRUE	TRUE	FALSE	FALSE	FALSE	FALSE	FALSE	TRUE	TRUE	FALSE
Pgls	66171	2.61	1.99	3.2	2.6	3	2	6	9	7	22	194.45	11100000000	Q9CQ60;Q8CBG6;D3Z4X1;F6X8L5	6-phosphogluconolactonase	Pgls	FALSE	FALSE	FALSE	FALSE	FALSE	TRUE	FALSE	FALSE	FALSE	FALSE	FALSE	FALSE	FALSE	TRUE	FALSE
Ppp1r8	100336	1.96	2.72	3.11	2.6	3	2	2	3	2	7	323.31	1217200000	A2ADR8;Q8R3G1	Nuclear inhibitor of protein phosphatase 1	Ppp1r8	FALSE	FALSE	FALSE	FALSE	FALSE	FALSE	FALSE	FALSE	FALSE	FALSE	FALSE	TRUE	FALSE	TRUE	FALSE
Lamp2	16784	2.55	1.7	3.54	2.6	3	2	3	5	2	10	12.42	7065300000	P17047-3;P17047;P17047-2	Lysosome-associated membrane glycoprotein 2	Lamp2	FALSE	FALSE	FALSE	TRUE	TRUE	TRUE	TRUE	FALSE	FALSE	TRUE	TRUE	FALSE	FALSE	TRUE	FALSE
Dpp6	13483	4.03	1.7	2.06	2.6	3	2	9	11	8	28	85.735	2729300000	Q9Z218;Q5U4C2;Q80VM5;E9PWX1	Dipeptidyl aminopeptidase-like protein 6	Dpp6	FALSE	FALSE	FALSE	TRUE	FALSE	FALSE	FALSE	FALSE	FALSE	FALSE	FALSE	FALSE	FALSE	TRUE	FALSE
Itpa	16434	3.73	1.69	2.35	2.59	3	2	4	5	4	13	143.61	4324700000	Q9D892	Inosine triphosphate pyrophosphatase	Itpa	FALSE	FALSE	FALSE	FALSE	FALSE	TRUE	FALSE	FALSE	FALSE	FALSE	FALSE	FALSE	FALSE	TRUE	FALSE
Ubl4a	27643	3.71	2.28	1.78	2.59	3	2	7	7	6	20	48.261	3110700000	P21126;F8WHM4	Ubiquitin-like protein 4A	Ubl4a	FALSE	FALSE	FALSE	FALSE	FALSE	TRUE	FALSE	FALSE	FALSE	FALSE	FALSE	TRUE	FALSE	TRUE	FALSE
Camlg	NA	1.39	2.76	3.62	2.59	3	2	2	3	3	8	237.37	409810000	P49070	Calcium signal-modulating cyclophilin ligand	Camlg	FALSE	FALSE	FALSE	FALSE	FALSE	FALSE	FALSE	FALSE	FALSE	FALSE	FALSE	FALSE	FALSE	TRUE	FALSE
Drg2	13495	4.23	1.1	2.44	2.59	3	2	8	10	9	27	102.15	6087300000	Q9QXB9	Developmentally-regulated GTP-binding protein 2	Drg2	TRUE	FALSE	FALSE	FALSE	FALSE	TRUE	FALSE	FALSE	FALSE	FALSE	FALSE	TRUE	FALSE	TRUE	FALSE
Atcay	16467	3.1	1.6	3.05	2.59	3	2	3	3	3	9	41.724	491170000	Q8BHE3	Caytaxin	Atcay	TRUE	FALSE	FALSE	TRUE	FALSE	TRUE	FALSE	FALSE	FALSE	FALSE	FALSE	FALSE	TRUE	TRUE	FALSE
Pdgfra	18595	3.62	1.67	2.47	2.58	3	2	9	9	5	23	149.83	1061100000	P26618;P26618-2;A0A0J9YV87;A0A0J9YVF3	Platelet-derived growth factor receptor alpha	Pdgfra	FALSE	TRUE	FALSE	TRUE	FALSE	TRUE	TRUE	FALSE	FALSE	FALSE	FALSE	TRUE	TRUE	TRUE	FALSE
Calb2	12308	3.36	1.49	2.9	2.58	3	2	8	10	6	24	77.071	8048800000	Q08331;Q8CCS7	Calretinin	Calb2	FALSE	TRUE	TRUE	TRUE	FALSE	TRUE	FALSE	FALSE	FALSE	FALSE	FALSE	TRUE	TRUE	TRUE	FALSE
Slc4a2	20535	4.28	1.4	2.07	2.58	3	2	2	3	4	9	8.1341	3090400000	A0A0R4J1K4;A0A0R4J1K9;A0A0R4J101;P13808-2;P13808-3;P13808;D3YUF1;D3Z5G3;P13808-4;P13808-5	Anion exchange protein 2	Slc4a2	FALSE	FALSE	FALSE	TRUE	FALSE	FALSE	FALSE	FALSE	FALSE	FALSE	FALSE	FALSE	FALSE	TRUE	FALSE
Ppid	67738	2.21	1.82	3.72	2.58	3	2	12	18	14	44	199.72	15500000000	Q9CR16;A0A0A6YW70	Peptidyl-prolyl cis-trans isomerase D	Ppid	TRUE	FALSE	FALSE	FALSE	FALSE	TRUE	FALSE	FALSE	FALSE	FALSE	FALSE	TRUE	FALSE	TRUE	FALSE
Mettl10	NA	2.78	1.93	3.03	2.58	3	2	5	5	3	13	152.44	606730000	Q9D853;A0A087WQ96;D3Z7D0;A0A087WQN6	Protein-lysine N-methyltransferase Mettl10	Mettl10	FALSE	FALSE	FALSE	FALSE	FALSE	FALSE	FALSE	FALSE	FALSE	FALSE	FALSE	FALSE	FALSE	TRUE	FALSE
Lnp	NA	3.97	1.5	2.27	2.58	3	2	3	9	7	19	129.85	1861100000	Q7TQ95;A2ASL8;A2ASM0;A2ASM1	Protein lunapark	Lnp	FALSE	FALSE	FALSE	FALSE	FALSE	FALSE	FALSE	FALSE	FALSE	FALSE	FALSE	FALSE	FALSE	TRUE	FALSE
Atp6v1g2	66237	3.54	1.85	2.34	2.58	3	2	3	3	3	9	188.29	1057300000	Q9WTT4;B0V2H4;G5E923	V-type proton ATPase subunit G 2	Atp6v1g2	FALSE	FALSE	FALSE	FALSE	FALSE	TRUE	FALSE	FALSE	FALSE	FALSE	FALSE	FALSE	TRUE	TRUE	FALSE
Cox7a2	12866	1.89	2.15	3.68	2.57	3	2	2	2	2	6	58.331	10300000000	P48771	Cytochrome c oxidase subunit 7A2, mitochondrial	Cox7a2	TRUE	FALSE	FALSE	FALSE	FALSE	TRUE	FALSE	FALSE	FALSE	FALSE	FALSE	FALSE	FALSE	TRUE	FALSE
Galm	319625	2.64	1.43	3.65	2.57	3	2	2	7	3	12	134.61	1490400000	Q8K157;F6XWR4	Aldose 1-epimerase	Galm	FALSE	FALSE	FALSE	FALSE	FALSE	TRUE	FALSE	FALSE	FALSE	FALSE	FALSE	FALSE	FALSE	TRUE	FALSE
Crym	12971	3.42	1.6	2.67	2.56	3	2	7	11	9	27	271.66	10200000000	O54983	Ketimine reductase mu-crystallin	Crym	TRUE	FALSE	FALSE	FALSE	FALSE	TRUE	FALSE	FALSE	FALSE	FALSE	FALSE	TRUE	FALSE	TRUE	FALSE
Me2	107029	2.38	1.93	3.38	2.56	3	2	6	10	8	24	323.31	3162600000	Q99KE1	NAD-dependent malic enzyme, mitochondrial	Me2	TRUE	FALSE	FALSE	FALSE	FALSE	TRUE	FALSE	FALSE	FALSE	FALSE	FALSE	FALSE	FALSE	TRUE	FALSE
Numbl	18223	3.87	2.33	1.49	2.56	3	2	8	10	10	28	171.98	4047700000	O08919	Numb-like protein	Numbl	FALSE	FALSE	FALSE	FALSE	FALSE	TRUE	FALSE	FALSE	FALSE	FALSE	FALSE	FALSE	FALSE	TRUE	FALSE
Apmap	71881	3.55	1.28	2.84	2.56	3	2	7	7	6	20	47.234	4611900000	Q9D7N9	Adipocyte plasma membrane-associated protein	Apmap	FALSE	FALSE	FALSE	FALSE	FALSE	TRUE	FALSE	TRUE	FALSE	FALSE	FALSE	FALSE	FALSE	TRUE	FALSE
Npl	74091	3.12	1.34	3.2	2.56	3	2	7	12	11	30	235.74	5751200000	Q9DCJ9	N-acetylneuraminate lyase	Npl	FALSE	FALSE	FALSE	FALSE	FALSE	TRUE	FALSE	FALSE	FALSE	FALSE	FALSE	FALSE	FALSE	TRUE	FALSE
Mob2	101513	1.89	2.63	3.13	2.55	3	2	1	4	2	7	12.223	766800000	A0A1B0GR18;Q8VI63;A0A1B0GRX6;A0A1B0GT55;Q8VI63-2	MOB kinase activator 2	Mob2	FALSE	FALSE	FALSE	TRUE	FALSE	TRUE	FALSE	FALSE	FALSE	FALSE	FALSE	TRUE	FALSE	TRUE	FALSE
Dctn6	22428	2.51	1.58	3.56	2.55	3	2	2	3	2	7	20.197	1102100000	D3Z6H3;Q9WUB4;F6XWI6;D3Z6A1;D3Z4E5	Dynactin subunit 6	Dctn6	TRUE	FALSE	TRUE	FALSE	FALSE	TRUE	FALSE	FALSE	FALSE	FALSE	FALSE	FALSE	FALSE	TRUE	FALSE
Rras	20130	2.57	1.58	3.44	2.53	3	2	3	4	4	11	8.3694	2185100000	P10833;A0A1B0GRG1	Ras-related protein R-Ras	Rras	FALSE	FALSE	FALSE	TRUE	FALSE	FALSE	FALSE	FALSE	FALSE	FALSE	FALSE	FALSE	FALSE	TRUE	FALSE
Lap3	66988	3.37	1.67	2.54	2.53	3	2	14	17	13	44	323.31	10300000000	Q9CPY7;Q9CPY7-2;A0A0G2JEM7	Cytosol aminopeptidase	Lap3	TRUE	FALSE	FALSE	FALSE	FALSE	TRUE	TRUE	FALSE	FALSE	FALSE	FALSE	TRUE	FALSE	TRUE	FALSE
Nelfa	24116	3.44	1.96	2.17	2.52	3	2	4	4	8	16	87.729	754810000	Q8BG30	Negative elongation factor A	Nelfa	FALSE	FALSE	FALSE	FALSE	FALSE	TRUE	FALSE	FALSE	FALSE	FALSE	FALSE	TRUE	FALSE	TRUE	FALSE
Nln	75805	3.85	1.1	2.59	2.52	3	2	11	15	9	35	207.24	3941900000	Q91YP2;A0A286YD12;A0A286YD77	Neurolysin, mitochondrial	Nln	TRUE	FALSE	FALSE	TRUE	FALSE	TRUE	FALSE	FALSE	FALSE	FALSE	FALSE	FALSE	FALSE	TRUE	FALSE
Ada	11486	3.48	2.26	1.81	2.51	3	2	4	10	4	18	97.576	1447800000	P03958	Adenosine deaminase	Ada	FALSE	FALSE	FALSE	TRUE	TRUE	TRUE	FALSE	FALSE	FALSE	TRUE	FALSE	FALSE	TRUE	TRUE	FALSE
Psma6	26443	2.42	1.91	3.2	2.51	3	2	10	12	11	33	315.3	30900000000	Q9QUM9;E0CXB1;E0CYT2	Proteasome subunit alpha type-6	Psma6	FALSE	FALSE	FALSE	FALSE	FALSE	TRUE	FALSE	FALSE	FALSE	FALSE	FALSE	TRUE	FALSE	TRUE	FALSE
Dpp3	75221	3.51	1.58	2.44	2.51	3	2	13	20	13	46	323.31	11600000000	Q99KK7;A0A494BBC1;A0A494BA16;A0A494BBB3;A0A494B918	Dipeptidyl peptidase 3	Dpp3	FALSE	FALSE	FALSE	TRUE	FALSE	TRUE	FALSE	FALSE	FALSE	FALSE	FALSE	TRUE	FALSE	TRUE	FALSE
Mff	75734	3.73	1.31	2.48	2.51	3	2	3	6	4	13	125.03	1275800000	Q6PCP5;E0CYB9;F7BC60;F7CTF8;E0CYI3;Q6PCP5-4;F6VAL0;F7B1A4	Mitochondrial fission factor	Mff	TRUE	FALSE	FALSE	FALSE	FALSE	TRUE	FALSE	FALSE	TRUE	FALSE	FALSE	FALSE	TRUE	TRUE	FALSE
Guf1	231279	1.16	2	4.36	2.51	3	2	5	2	2	9	12.266	179020000	Q8C3X4;G3UWY0;Q8C3X4-2;F6ZM03;A0A0J9YUM0	Translation factor Guf1, mitochondrial	Guf1	TRUE	FALSE	FALSE	FALSE	FALSE	TRUE	FALSE	FALSE	FALSE	FALSE	FALSE	FALSE	FALSE	TRUE	FALSE
Dhrs7	66375	2.91	1.96	2.64	2.5	3	2	5	6	5	16	55.149	2260900000	Q9CXR1;A0A1Y7VN19	Dehydrogenase/reductase SDR family member 7	Dhrs7	FALSE	FALSE	FALSE	FALSE	FALSE	FALSE	FALSE	FALSE	FALSE	FALSE	FALSE	FALSE	FALSE	TRUE	FALSE
Cdh15	12555	2.86	2.65	1.99	2.5	3	2	4	3	3	10	38.847	249240000	P33146	Cadherin-15	Cdh15	FALSE	FALSE	FALSE	TRUE	FALSE	TRUE	TRUE	FALSE	FALSE	FALSE	FALSE	FALSE	TRUE	TRUE	FALSE
Clic6	209195	3.16	1.11	3.22	2.5	3	2	2	4	2	8	30.856	534650000	Q8BHB9	Chloride intracellular channel protein 6	Clic6	FALSE	FALSE	FALSE	TRUE	FALSE	TRUE	FALSE	FALSE	FALSE	FALSE	FALSE	FALSE	FALSE	TRUE	FALSE
Sms	20603	3.48	1.53	2.47	2.49	3	2	6	10	7	23	323.31	2742700000	P97355;E9PZ58;A2AC81	Spermine synthase	Sms	FALSE	FALSE	FALSE	FALSE	FALSE	FALSE	FALSE	FALSE	FALSE	FALSE	FALSE	FALSE	FALSE	TRUE	FALSE
Slc1a2	20511	4.24	1.1	2.13	2.49	3	2	2	5	7	14	66.555	1618800000	P43006;P43006-2;A2APL5;P43006-3;F6ZRK3;F7CAM6	Excitatory amino acid transporter 2;Amino acid transporter	Slc1a2	FALSE	FALSE	FALSE	TRUE	FALSE	FALSE	FALSE	FALSE	FALSE	FALSE	FALSE	FALSE	TRUE	TRUE	FALSE
Arhgap1	228359	3.13	1.77	2.55	2.49	3	2	6	12	9	27	34.596	8354800000	A2AH25;Q5FWK3	Rho GTPase-activating protein 1	Arhgap1	FALSE	FALSE	FALSE	TRUE	FALSE	TRUE	FALSE	FALSE	FALSE	FALSE	FALSE	FALSE	FALSE	TRUE	FALSE
Gpi	NA	3.19	1.47	2.8	2.48	3	2	12	16	16	44	323.31	54700000000	P06745;A0A0U1RQ72;A0A0U1RP97;A0A0U1RQ18	Glucose-6-phosphate isomerase	Gpi	FALSE	FALSE	FALSE	FALSE	FALSE	FALSE	FALSE	FALSE	FALSE	FALSE	FALSE	FALSE	FALSE	TRUE	FALSE
Ubap1	67123	3.84	1.31	2.3	2.48	3	2	2	6	3	11	23.139	546280000	Q8BH48-2;Q8BH48	Ubiquitin-associated protein 1	Ubap1	FALSE	FALSE	FALSE	TRUE	FALSE	TRUE	TRUE	FALSE	FALSE	FALSE	FALSE	FALSE	FALSE	TRUE	FALSE
Atic	108147	3.44	1.75	2.26	2.48	3	2	18	26	21	65	323.31	29000000000	Q9CWJ9	Bifunctional purine biosynthesis protein PURH;Phosphoribosylaminoimidazolecarboxamide formyltransferase;IMP cyclohydrolase	Atic	TRUE	FALSE	FALSE	TRUE	FALSE	TRUE	FALSE	FALSE	FALSE	FALSE	FALSE	FALSE	FALSE	TRUE	FALSE
Abracl	73112	4.16	2.21	1.08	2.48	3	2	1	2	1	4	36.261	1200300000	A0A1W2P7X0;E9QMV2;Q4KML4	Costars family protein ABRACL	Abracl	FALSE	FALSE	FALSE	FALSE	FALSE	FALSE	FALSE	FALSE	FALSE	FALSE	FALSE	FALSE	FALSE	TRUE	FALSE
Eif2b5	224045	3.45	1.59	2.41	2.48	3	2	5	9	9	23	105.78	2661700000	Q8CHW4;A0A338P6D9;F6T9C3	Translation initiation factor eIF-2B subunit epsilon	Eif2b5	FALSE	FALSE	FALSE	FALSE	FALSE	TRUE	FALSE	FALSE	FALSE	FALSE	FALSE	TRUE	FALSE	TRUE	FALSE
Nptn	20320	3.72	1.68	2.04	2.48	3	2	4	6	6	16	76.201	3650000000	P97300;H3BIX4;Z4YLB7;P97300-3;P97300-1;A0A0A0MQN8;H3BKA7;P97300-4	Neuroplastin	Nptn	FALSE	FALSE	FALSE	TRUE	FALSE	FALSE	FALSE	FALSE	FALSE	FALSE	FALSE	FALSE	FALSE	TRUE	FALSE
Cbr2	12409	2.87	1.89	2.67	2.48	3	2	8	8	10	26	153.17	9181500000	P08074;F6YNX9	Carbonyl reductase [NADPH] 2	Cbr2	TRUE	FALSE	FALSE	FALSE	FALSE	TRUE	FALSE	FALSE	FALSE	FALSE	FALSE	FALSE	FALSE	TRUE	FALSE
Man2b1	17159	3.05	1.45	2.91	2.47	3	2	4	13	8	25	323.31	2875100000	O09159	Lysosomal alpha-mannosidase	Man2b1	FALSE	FALSE	FALSE	FALSE	TRUE	TRUE	FALSE	FALSE	FALSE	TRUE	FALSE	FALSE	FALSE	TRUE	FALSE
Gdi1	14567	3.33	1.73	2.33	2.46	3	2	14	19	16	49	323.31	44200000000	P50396;B7FAU8;D6RI86	Rab GDP dissociation inhibitor alpha	Gdi1	FALSE	FALSE	FALSE	TRUE	FALSE	TRUE	TRUE	FALSE	FALSE	FALSE	FALSE	FALSE	FALSE	TRUE	FALSE
Tes	21753	3.49	1.49	2.4	2.46	3	2	2	4	6	12	98.968	480580000	Q3ULB1;Q921W7		Tes	FALSE	FALSE	FALSE	TRUE	FALSE	TRUE	FALSE	FALSE	FALSE	FALSE	FALSE	FALSE	TRUE	TRUE	FALSE
Sfr1	67788	3.97	1.13	2.28	2.46	3	2	3	3	4	10	21.606	854820000	Q8BP27;Q8BP27-2;Q8BP27-3	Swi5-dependent recombination DNA repair protein 1 homolog	Sfr1	FALSE	FALSE	FALSE	FALSE	FALSE	FALSE	FALSE	FALSE	FALSE	FALSE	FALSE	TRUE	FALSE	TRUE	FALSE
Kmt2d	381022	2.92	1.82	2.63	2.46	3	2	5	6	5	16	9.9043	323200000	A0A0A0MQ73;Q6PDK2;A0A0A6YY77;V9GX77	Histone-lysine N-methyltransferase;Histone-lysine N-methyltransferase 2D	Kmt2d	FALSE	FALSE	FALSE	FALSE	FALSE	FALSE	FALSE	FALSE	FALSE	FALSE	FALSE	TRUE	FALSE	TRUE	FALSE
Marcksl1	17357	3.29	1.58	2.5	2.46	3	2	6	4	5	15	323.31	21200000000	P28667	MARCKS-related protein	Marcksl1	FALSE	FALSE	TRUE	TRUE	FALSE	TRUE	FALSE	FALSE	FALSE	FALSE	FALSE	FALSE	TRUE	TRUE	FALSE
Sod1	20655	2.86	1.39	3.11	2.46	3	2	5	5	5	15	188.15	87100000000	P08228	Superoxide dismutase [Cu-Zn]	Sod1	TRUE	FALSE	FALSE	TRUE	TRUE	TRUE	FALSE	FALSE	TRUE	TRUE	FALSE	TRUE	FALSE	TRUE	FALSE
Ublcp1	79560	3.23	1.76	2.38	2.46	3	2	4	5	4	13	13.361	1252300000	Q8BGR9;Q8BGR9-2	Ubiquitin-like domain-containing CTD phosphatase 1	Ublcp1	FALSE	FALSE	FALSE	FALSE	FALSE	FALSE	FALSE	FALSE	FALSE	FALSE	FALSE	TRUE	FALSE	TRUE	FALSE
Acot7	70025	2.87	1.94	2.54	2.45	3	2	6	9	8	23	323.31	16600000000	Q91V12-2;E9PYH2;Q91V12-3;Q91V12-4;Q91V12	Cytosolic acyl coenzyme A thioester hydrolase	Acot7	FALSE	FALSE	FALSE	TRUE	FALSE	TRUE	FALSE	FALSE	FALSE	FALSE	FALSE	TRUE	FALSE	TRUE	FALSE
Thumpd3	14911	1.84	3.15	2.36	2.45	3	2	2	6	3	11	24.47	645180000	P97770-2;P97770;P97770-3;D3YYB2	THUMP domain-containing protein 3	Thumpd3	FALSE	FALSE	FALSE	FALSE	FALSE	TRUE	FALSE	FALSE	FALSE	FALSE	FALSE	TRUE	FALSE	TRUE	FALSE
Psat1	107272	2.36	1.8	3.18	2.45	3	2	11	15	13	39	323.31	17700000000	Q99K85;Q3U6K9;E9Q6P1	Phosphoserine aminotransferase	Psat1	FALSE	FALSE	FALSE	FALSE	FALSE	TRUE	FALSE	FALSE	FALSE	FALSE	FALSE	FALSE	FALSE	TRUE	FALSE
Ppat	231327	3.31	1.66	2.37	2.44	3	2	4	8	7	19	112.28	2048800000	Q8CIH9	Amidophosphoribosyltransferase	Ppat	FALSE	FALSE	FALSE	FALSE	FALSE	FALSE	FALSE	FALSE	FALSE	FALSE	FALSE	FALSE	FALSE	TRUE	FALSE
Serpinb9	20723	2.78	1.74	2.8	2.44	3	2	7	7	5	19	17.412	808080000	O08797;Q8BMT0;O08806;F6V5V4		Serpinb9	FALSE	FALSE	FALSE	FALSE	TRUE	TRUE	TRUE	FALSE	FALSE	FALSE	FALSE	TRUE	FALSE	TRUE	FALSE
Iars2	381314	3.16	1.87	2.29	2.44	3	2	7	14	15	36	323.31	4392600000	Q8BIJ6;E9PWN2;E9PWN3	Isoleucine--tRNA ligase, mitochondrial	Iars2	TRUE	FALSE	FALSE	FALSE	FALSE	TRUE	FALSE	FALSE	FALSE	FALSE	FALSE	FALSE	FALSE	TRUE	FALSE
Aldoc	11676	3.25	1.37	2.7	2.44	3	2	13	16	15	44	323.31	25000000000	P05063	Fructose-bisphosphate aldolase C	Aldoc	TRUE	FALSE	FALSE	TRUE	FALSE	TRUE	FALSE	FALSE	FALSE	FALSE	FALSE	FALSE	TRUE	TRUE	FALSE
Tacstd2	56753	2.56	1.73	3.01	2.44	3	2	3	2	3	8	204.03	527030000	Q8BGV3	Tumor-associated calcium signal transducer 2	Tacstd2	FALSE	FALSE	FALSE	TRUE	TRUE	FALSE	FALSE	FALSE	FALSE	FALSE	FALSE	TRUE	TRUE	TRUE	FALSE
Acat2	110460	2.8	1.61	2.9	2.44	3	2	4	8	10	22	101.7	16400000000	Q8CAY6;A0A3B2WAL8;G3XA25;Q80X81	Acetyl-CoA acetyltransferase, cytosolic	Acat2;Acat3	TRUE	FALSE	FALSE	FALSE	FALSE	TRUE	FALSE	FALSE	FALSE	FALSE	FALSE	TRUE	FALSE	TRUE	FALSE
Tmem205	235043	2.43	1.72	3.15	2.44	3	2	1	2	3	6	107.05	754770000	A0A1L1SSA8;Q91XE8	Transmembrane protein 205	Tmem205	FALSE	FALSE	FALSE	FALSE	FALSE	FALSE	FALSE	FALSE	FALSE	FALSE	FALSE	FALSE	FALSE	TRUE	FALSE
Entpd3	215446	3.37	1.73	2.19	2.43	3	2	4	3	2	9	129.92	279540000	Q8BFW6		Entpd3	FALSE	FALSE	FALSE	TRUE	FALSE	FALSE	FALSE	FALSE	FALSE	FALSE	FALSE	FALSE	FALSE	TRUE	FALSE
Rbp1	19659	2.79	1.75	2.74	2.43	3	2	5	7	4	16	192.84	8284700000	Q00915	Retinol-binding protein 1	Rbp1	FALSE	FALSE	FALSE	FALSE	FALSE	TRUE	FALSE	FALSE	FALSE	FALSE	FALSE	TRUE	FALSE	TRUE	FALSE
Prepl	213760	3.62	1.52	2.13	2.42	3	2	5	10	6	21	203.53	3595700000	Q8C167-2;Q8C167;Q8C167-3;A0A3Q4EGY4;A0A3Q4L354;Q8C167-4	Prolyl endopeptidase-like	Prepl	FALSE	FALSE	TRUE	FALSE	FALSE	TRUE	TRUE	FALSE	FALSE	FALSE	FALSE	FALSE	FALSE	TRUE	FALSE
Gsto1	14873	2.97	1.65	2.66	2.42	3	2	7	9	8	24	21.805	21700000000	O09131;A0A494BAB1;A0A494B9X6;D3Z1Q9;A0A494BAY2;A0A494BB82;Q8K2Q2	Glutathione S-transferase omega-1	Gsto1	FALSE	FALSE	FALSE	TRUE	TRUE	TRUE	FALSE	FALSE	FALSE	FALSE	FALSE	TRUE	FALSE	TRUE	FALSE
Cab39	12283	2.26	1.38	3.63	2.42	3	2	5	8	5	18	27.315	1370000000	Q06138;D3YV52	Calcium-binding protein 39	Cab39	FALSE	FALSE	FALSE	FALSE	FALSE	TRUE	FALSE	FALSE	FALSE	FALSE	FALSE	FALSE	FALSE	TRUE	FALSE
Iqsec2	245666	2.72	1.72	2.82	2.42	3	2	8	5	3	16	109.89	339600000	A4GZ26;E9QAD8;Q5DU25;D3Z5I6;D3Z6V7	IQ motif and SEC7 domain-containing protein 2	Iqsec2	FALSE	FALSE	FALSE	TRUE	FALSE	TRUE	FALSE	FALSE	FALSE	FALSE	FALSE	FALSE	TRUE	TRUE	FALSE
Gstm5	14866	2.79	1.23	3.24	2.42	3	2	7	8	6	21	183.81	5786100000	P48774;E9PVM7;E9PV63;E9Q024;E9Q5L9	Glutathione S-transferase Mu 5	Gstm5	FALSE	TRUE	FALSE	TRUE	TRUE	TRUE	FALSE	FALSE	FALSE	FALSE	FALSE	FALSE	FALSE	TRUE	FALSE
Erbb2	13866	1.42	3.71	2.13	2.42	3	2	4	5	6	15	35.978	617310000	P70424	Receptor tyrosine-protein kinase erbB-2	Erbb2	FALSE	FALSE	FALSE	TRUE	FALSE	TRUE	FALSE	FALSE	FALSE	FALSE	FALSE	TRUE	TRUE	TRUE	FALSE
Flg	14246	3.53	1.62	2.09	2.41	3	2	4	6	4	14	323.31	47600000000	A0A0A6YY62;P11088		Flg	FALSE	FALSE	FALSE	TRUE	FALSE	TRUE	FALSE	FALSE	FALSE	FALSE	FALSE	FALSE	FALSE	TRUE	FALSE
Znf768	NA	2.39	1.86	2.97	2.41	3	2	2	2	3	7	3.2334	214640000	A0A0U1RNU4;Q8R0T2	Zinc finger protein 768	Znf768	FALSE	FALSE	FALSE	FALSE	FALSE	FALSE	FALSE	FALSE	FALSE	FALSE	FALSE	FALSE	FALSE	TRUE	FALSE
Mvd	192156	2.47	1.26	3.48	2.41	3	2	2	5	2	9	218.34	1971700000	Q99JF5	Diphosphomevalonate decarboxylase	Mvd	FALSE	FALSE	FALSE	FALSE	FALSE	TRUE	FALSE	FALSE	TRUE	FALSE	FALSE	FALSE	FALSE	TRUE	FALSE
Pebp1	23980	2.73	1.88	2.61	2.41	3	2	5	8	7	20	323.31	99200000000	P70296;D3Z1V4;D6RHS6	Phosphatidylethanolamine-binding protein 1;Hippocampal cholinergic neurostimulating peptide	Pebp1	TRUE	FALSE	FALSE	TRUE	TRUE	TRUE	TRUE	TRUE	FALSE	FALSE	FALSE	FALSE	TRUE	TRUE	FALSE
Aldh5a1	214579	2.33	1.54	3.34	2.4	3	2	8	9	7	24	134.96	2710000000	Q8BWF0	Succinate-semialdehyde dehydrogenase, mitochondrial	Aldh5a1	TRUE	FALSE	FALSE	FALSE	FALSE	TRUE	FALSE	FALSE	FALSE	FALSE	FALSE	FALSE	FALSE	TRUE	FALSE
Sars2	71984	2.75	1.53	2.93	2.4	3	2	4	5	5	14	77.023	684790000	Q9JJL8;A0A140LIM8	Serine--tRNA ligase, mitochondrial	Sars2	TRUE	FALSE	FALSE	FALSE	FALSE	TRUE	FALSE	FALSE	FALSE	FALSE	FALSE	FALSE	FALSE	TRUE	FALSE
Pnck	93843	3.37	2.66	1.18	2.4	3	2	3	4	2	9	168.88	416930000	Q9QYK9;A2ALM3	Calcium/calmodulin-dependent protein kinase type 1B	Pnck	FALSE	FALSE	FALSE	FALSE	FALSE	TRUE	FALSE	FALSE	FALSE	FALSE	FALSE	TRUE	FALSE	TRUE	FALSE
Nol3	78688	3.07	1.97	2.16	2.4	3	2	1	5	4	10	323.31	979370000	Q9D1X0	Nucleolar protein 3	Nol3	TRUE	FALSE	FALSE	FALSE	FALSE	TRUE	FALSE	TRUE	FALSE	FALSE	FALSE	TRUE	FALSE	TRUE	FALSE
Tacc2	57752	3.37	1.47	2.35	2.4	3	2	9	20	11	40	180.47	3614300000	E9Q8T1;A0A1L1SS37;A0A140LHH8;A0A140LJ29		Tacc2	FALSE	FALSE	TRUE	TRUE	FALSE	TRUE	FALSE	FALSE	FALSE	FALSE	FALSE	TRUE	FALSE	TRUE	FALSE
Cmpk1	66588	3.16	1.13	2.9	2.4	3	2	5	6	6	17	59.251	16800000000	A0A0R4J093;Q9DBP5	UMP-CMP kinase	Cmpk1	FALSE	FALSE	FALSE	FALSE	FALSE	TRUE	FALSE	FALSE	FALSE	FALSE	FALSE	TRUE	FALSE	TRUE	FALSE
Trip10	106628	2.96	1.93	2.3	2.39	3	2	7	10	6	23	19.47	4397200000	Q8CJ53-4;Q8CJ53-3;Q8CJ53-2;Q8CJ53	Cdc42-interacting protein 4	Trip10	FALSE	FALSE	TRUE	TRUE	FALSE	TRUE	TRUE	FALSE	FALSE	TRUE	FALSE	TRUE	FALSE	TRUE	FALSE
Pdgfrb	18596	2.9	1.69	2.59	2.39	3	2	10	6	8	24	106.2	15100000000	E9QN12;P05622;P05622-2	Platelet-derived growth factor receptor beta	Pdgfrb	FALSE	FALSE	FALSE	TRUE	FALSE	TRUE	TRUE	FALSE	FALSE	TRUE	FALSE	TRUE	FALSE	TRUE	FALSE
Mrpl18	67681	2.73	2.62	1.83	2.39	3	2	4	5	4	13	7.9248	979540000	Q9CQL5	39S ribosomal protein L18, mitochondrial	Mrpl18	TRUE	FALSE	FALSE	FALSE	FALSE	TRUE	FALSE	FALSE	FALSE	FALSE	FALSE	FALSE	FALSE	TRUE	FALSE
Brox	71678	3	1.3	2.88	2.39	3	2	2	3	3	8	29.271	601080000	Q8K2Q7;A0A0A6YWP0;A0A0A6YVS9;A0A0A6YWK4;Q8K2Q7-2	BRO1 domain-containing protein BROX	Brox	FALSE	FALSE	FALSE	FALSE	FALSE	FALSE	FALSE	FALSE	FALSE	FALSE	FALSE	FALSE	FALSE	TRUE	FALSE
Ndrg3	29812	2.92	1.4	2.86	2.39	3	2	2	4	5	11	323.31	1692600000	Q9QYF9;Q8VCV2	Protein NDRG3	Ndrg3	FALSE	FALSE	FALSE	FALSE	FALSE	TRUE	FALSE	FALSE	FALSE	FALSE	FALSE	FALSE	FALSE	TRUE	FALSE
Dnph1	381101	2.88	1.66	2.63	2.39	3	2	2	3	4	9	48.892	969740000	Q80VJ3	2-deoxynucleoside 5-phosphate N-hydrolase 1	Dnph1	FALSE	FALSE	FALSE	FALSE	FALSE	TRUE	FALSE	FALSE	FALSE	FALSE	FALSE	TRUE	FALSE	TRUE	FALSE
Wbp2	22378	2.85	1.6	2.72	2.39	3	2	4	5	4	13	59.192	2503900000	P97765;P97765-2	WW domain-binding protein 2	Wbp2	FALSE	FALSE	FALSE	FALSE	FALSE	TRUE	FALSE	FALSE	FALSE	FALSE	FALSE	TRUE	FALSE	TRUE	FALSE
Pgam1	18648	3.08	1.51	2.58	2.39	3	2	7	10	8	25	323.31	81900000000	Q9DBJ1	Phosphoglycerate mutase 1	Pgam1	FALSE	FALSE	FALSE	FALSE	FALSE	TRUE	FALSE	FALSE	FALSE	FALSE	FALSE	TRUE	FALSE	TRUE	FALSE
Etf1	225363	3.09	1.48	2.58	2.39	3	2	8	13	10	31	263.48	10900000000	Q8BWY3	Eukaryotic peptide chain release factor subunit 1	Etf1	FALSE	FALSE	FALSE	FALSE	FALSE	TRUE	FALSE	FALSE	FALSE	FALSE	FALSE	FALSE	FALSE	TRUE	FALSE
Gale	74246	2.49	1.41	3.26	2.39	3	2	5	6	6	17	90.585	1291300000	Q8R059;B1AV53;B1AV54	UDP-glucose 4-epimerase	Gale	FALSE	FALSE	FALSE	FALSE	FALSE	TRUE	FALSE	FALSE	FALSE	FALSE	FALSE	FALSE	FALSE	TRUE	FALSE
Tor1aip1	208263	3.35	1.7	2.11	2.38	3	2	5	8	8	21	139.45	2772400000	Q921T2;Q921T2-2;E9PWW2;Q921T2-3;D3YZP0;D3YZJ9;J3QQ40;Q3UE61;D3YXF8	Torsin-1A-interacting protein 1	Tor1aip1	FALSE	FALSE	FALSE	FALSE	FALSE	FALSE	FALSE	FALSE	FALSE	FALSE	FALSE	TRUE	FALSE	TRUE	FALSE
Cuta	67675	2.56	1.91	2.69	2.38	3	2	1	1	1	3	95.432	566960000	D5MCW4;Q9CQ89	Protein CutA	Cuta	FALSE	FALSE	FALSE	FALSE	FALSE	FALSE	FALSE	FALSE	FALSE	FALSE	FALSE	FALSE	FALSE	TRUE	FALSE
Unc13c	208898	2.93	2.53	1.69	2.38	3	2	3	4	3	10	7.9134	1960000000	Q8K0T7	Protein unc-13 homolog C	Unc13c	FALSE	FALSE	FALSE	TRUE	FALSE	TRUE	FALSE	FALSE	FALSE	FALSE	FALSE	FALSE	TRUE	TRUE	FALSE
Naa25	231713	2.51	1.25	3.39	2.38	3	2	10	12	3	25	154.42	1650000000	Q8BWZ3;Q8BWZ3-2;G3UZ51;F6XQZ4	N-alpha-acetyltransferase 25, NatB auxiliary subunit	Naa25	FALSE	FALSE	FALSE	FALSE	FALSE	TRUE	TRUE	FALSE	FALSE	FALSE	FALSE	FALSE	FALSE	TRUE	FALSE
Dcakd	68087	2.3	1.63	3.21	2.38	3	2	5	5	5	15	97.584	3524900000	Q8BHC4;B0QZX9	Dephospho-CoA kinase domain-containing protein	Dcakd	TRUE	FALSE	FALSE	FALSE	FALSE	TRUE	FALSE	FALSE	FALSE	FALSE	FALSE	FALSE	FALSE	TRUE	FALSE
Me1	17436	2.28	1.89	2.97	2.38	3	2	7	15	9	31	323.31	4771600000	P06801	NADP-dependent malic enzyme	Me1	TRUE	FALSE	FALSE	FALSE	FALSE	TRUE	FALSE	FALSE	FALSE	FALSE	FALSE	FALSE	FALSE	TRUE	FALSE
Vamp7	20955	2.93	1.39	2.79	2.37	3	2	3	3	3	9	15.963	636400000	P70280	Vesicle-associated membrane protein 7	Vamp7	FALSE	FALSE	FALSE	TRUE	FALSE	TRUE	TRUE	TRUE	FALSE	TRUE	FALSE	FALSE	TRUE	TRUE	FALSE
Gaa	14387	3.2	1.63	2.28	2.37	3	2	9	12	14	35	192.61	6591900000	P70699;F6R5R5;A2AFL3;F6VEG4;A2AFL5	Lysosomal alpha-glucosidase	Gaa	FALSE	FALSE	FALSE	FALSE	FALSE	TRUE	FALSE	FALSE	FALSE	TRUE	FALSE	FALSE	FALSE	TRUE	FALSE
Serpina1a	20700	2.8	1.75	2.55	2.37	3	2	2	3	2	7	16.214	6390000000	A0A0R4J0X5;A0A0A0MQA3;Q00896;P07758	Alpha-1-antitrypsin 1-3;Alpha-1-antitrypsin 1-1	Serpina1a;Serpina1c	FALSE	FALSE	FALSE	FALSE	TRUE	TRUE	TRUE	TRUE	FALSE	FALSE	FALSE	FALSE	FALSE	TRUE	FALSE
Sh2b1	20399	2.66	1.69	2.76	2.37	3	2	3	9	6	18	149.56	862820000	Q91ZM2-2;Q91ZM2-3;Q91ZM2-4;Q91ZM2;Q91ZM2-6;Q91ZM2-5;A0A0U1RQ35	SH2B adapter protein 1	Sh2b1	FALSE	FALSE	FALSE	TRUE	FALSE	TRUE	FALSE	FALSE	FALSE	FALSE	FALSE	TRUE	FALSE	TRUE	FALSE
Ivd	56357	3.78	1.31	2.02	2.37	3	2	10	14	11	35	226.72	7544900000	Q9JHI5	Isovaleryl-CoA dehydrogenase, mitochondrial	Ivd	TRUE	FALSE	FALSE	FALSE	FALSE	TRUE	FALSE	FALSE	FALSE	FALSE	FALSE	TRUE	FALSE	TRUE	FALSE
Pih1d1	68845	2.34	3.04	1.71	2.36	3	2	6	8	3	17	140.9	1073200000	Q9CQJ2;A0A1B0GSA4;A0A1B0GRD5;A0A1B0GQV4;A0A1B0GRL0	PIH1 domain-containing protein 1	Pih1d1	FALSE	FALSE	FALSE	FALSE	FALSE	TRUE	FALSE	FALSE	FALSE	FALSE	FALSE	TRUE	FALSE	TRUE	FALSE
Prep	19072	2.59	1.7	2.79	2.36	3	2	15	26	20	61	323.31	18500000000	Q9QUR6	Prolyl endopeptidase	Prep	FALSE	FALSE	FALSE	FALSE	FALSE	TRUE	FALSE	FALSE	FALSE	FALSE	FALSE	TRUE	FALSE	TRUE	FALSE
Hmgcs2	15360	2.91	1.79	2.37	2.36	3	2	7	8	7	22	67.535	2050900000	P54869	Hydroxymethylglutaryl-CoA synthase, mitochondrial	Hmgcs2	TRUE	FALSE	FALSE	FALSE	FALSE	TRUE	FALSE	FALSE	FALSE	FALSE	FALSE	FALSE	FALSE	TRUE	FALSE
Aarsd1	69684	2.55	1.86	2.66	2.36	3	2	6	9	10	25	274.84	4109400000	Q3THG9;A2A4P4;A2A4P3	Alanyl-tRNA editing protein Aarsd1	Aarsd1;Gm27029	FALSE	FALSE	FALSE	FALSE	FALSE	TRUE	FALSE	FALSE	FALSE	FALSE	FALSE	FALSE	FALSE	TRUE	FALSE
Ppp2r4	NA	2.7	1.39	2.98	2.35	3	2	6	8	5	19	74.023	6764500000	P58389;A2AWE9;A2AWF0;B7ZDE0;F6Z6I0;D6RFC2	Serine/threonine-protein phosphatase 2A activator	Ppp2r4	FALSE	FALSE	FALSE	FALSE	FALSE	FALSE	FALSE	FALSE	FALSE	FALSE	FALSE	FALSE	FALSE	TRUE	FALSE
Abhd14b	76491	2.95	1.34	2.77	2.35	3	2	4	7	4	15	24.047	1654300000	A0A087WRJ2;A0A087WPF8;A0A087WSR2;E9QN99;A0A087WP24		Abhd14b	FALSE	FALSE	FALSE	FALSE	FALSE	TRUE	FALSE	FALSE	FALSE	FALSE	FALSE	TRUE	FALSE	TRUE	FALSE
Ca2	NA	2.42	1.59	3.06	2.35	3	2	5	10	7	22	323.31	12800000000	P00920;A0A0A6YX78	Carbonic anhydrase 2	Ca2	FALSE	FALSE	FALSE	FALSE	FALSE	FALSE	FALSE	FALSE	FALSE	FALSE	FALSE	FALSE	FALSE	TRUE	FALSE
Cryaa	12954	3.11	1.48	2.47	2.35	3	2	8	9	7	24	179.5	334000000000	P24622-2;A0A494B9Q6;P24622;COW_ALPHACRYSTALIN	Alpha-crystallin A chain	Cryaa	FALSE	FALSE	FALSE	FALSE	FALSE	TRUE	FALSE	FALSE	FALSE	FALSE	FALSE	TRUE	FALSE	TRUE	FALSE
Ppp1cc	19047	3.11	2.04	1.91	2.35	3	2	3	3	2	8	5.8628	2370000000	P63087-2;P63087;A0A0G2JGC1;A0A0G2JFF1	Serine/threonine-protein phosphatase PP1-gamma catalytic subunit	Ppp1cc	TRUE	FALSE	FALSE	TRUE	FALSE	TRUE	FALSE	FALSE	FALSE	FALSE	FALSE	TRUE	TRUE	TRUE	FALSE
Ckb	12709	2.62	1.68	2.75	2.35	3	2	8	15	12	35	323.31	117000000000	Q04447	Creatine kinase B-type	Ckb	TRUE	FALSE	FALSE	TRUE	TRUE	TRUE	FALSE	FALSE	FALSE	FALSE	FALSE	TRUE	FALSE	TRUE	FALSE
Hn1l	NA	2.88	1.33	2.85	2.35	3	2	4	4	5	13	97.442	1870000000	Q6PGH2	Hematological and neurological expressed 1-like protein	Hn1l	FALSE	FALSE	FALSE	FALSE	FALSE	FALSE	FALSE	FALSE	FALSE	FALSE	FALSE	FALSE	FALSE	TRUE	FALSE
Heph	15203	3.49	1.33	2.23	2.35	3	2	5	8	8	21	137.53	595040000	Q9Z0Z4;Q9Z0Z4-2;A2AI62	Hephaestin	Heph	FALSE	FALSE	FALSE	TRUE	FALSE	TRUE	FALSE	FALSE	FALSE	FALSE	FALSE	FALSE	FALSE	TRUE	FALSE
Mtmr6	219135	2.73	2.55	1.77	2.35	3	2	4	3	7	14	165.66	719530000	Q8VE11;Q8VE11-2	Myotubularin-related protein 6	Mtmr6	FALSE	FALSE	FALSE	TRUE	FALSE	TRUE	FALSE	TRUE	FALSE	FALSE	FALSE	TRUE	FALSE	TRUE	FALSE
Ezr	22350	3.32	1.56	2.17	2.35	3	2	7	11	10	28	267.17	11100000000	P26040	Ezrin	Ezr	FALSE	TRUE	TRUE	TRUE	FALSE	TRUE	FALSE	FALSE	FALSE	FALSE	FALSE	TRUE	TRUE	TRUE	FALSE
Adi1	104923	2.09	1.77	3.19	2.35	3	2	5	3	3	11	8.1714	960670000	Q99JT9	1,2-dihydroxy-3-keto-5-methylthiopentene dioxygenase	Adi1	FALSE	FALSE	FALSE	TRUE	FALSE	TRUE	FALSE	FALSE	FALSE	FALSE	FALSE	TRUE	FALSE	TRUE	FALSE
Stard5	170460	2.69	1.75	2.6	2.35	3	2	3	3	3	9	16.604	387110000	Q9EPQ7;D3YU00	StAR-related lipid transfer protein 5	Stard5	FALSE	FALSE	FALSE	FALSE	FALSE	FALSE	FALSE	FALSE	FALSE	FALSE	FALSE	FALSE	FALSE	TRUE	FALSE
Pcsk1n	30052	2.84	1.74	2.46	2.34	3	2	6	6	3	15	234.92	3074900000	Q9QXV0	ProSAAS;KEP;Big SAAS;Little SAAS;Big PEN-LEN;PEN;PEN-20;PEN-19;Little LEN;Big LEN	Pcsk1n	FALSE	FALSE	FALSE	FALSE	TRUE	TRUE	TRUE	FALSE	FALSE	FALSE	FALSE	FALSE	FALSE	TRUE	FALSE
Spr	20751	2.82	1.74	2.47	2.34	3	2	6	9	10	25	323.31	4636700000	Q91XH5;G3UXX3;Q64105;G3UZ79	Sepiapterin reductase	Spr	TRUE	FALSE	FALSE	FALSE	FALSE	TRUE	FALSE	FALSE	FALSE	FALSE	FALSE	TRUE	FALSE	TRUE	FALSE
Ntrk2	18212	2.85	1.86	2.32	2.34	3	2	4	6	5	15	148.12	520810000	P15209-4;P15209-3;P15209;A0A286YDA0;A0A286YCV8;A0A286YDA3;P15209-2	BDNF/NT-3 growth factors receptor	Ntrk2	FALSE	FALSE	FALSE	TRUE	FALSE	TRUE	FALSE	TRUE	FALSE	FALSE	FALSE	FALSE	TRUE	TRUE	FALSE
Gpm6a	234267	2.96	1.49	2.57	2.34	3	2	5	2	3	10	14.99	9861500000	P35802	Neuronal membrane glycoprotein M6-a	Gpm6a	FALSE	FALSE	FALSE	TRUE	FALSE	FALSE	FALSE	FALSE	FALSE	FALSE	FALSE	FALSE	TRUE	TRUE	FALSE
Kiaa1045	NA	2.72	1.53	2.77	2.34	3	2	6	5	5	16	323.31	1048700000	Q80TL4;Q80TL4-2;F6SBE4;S4R193;S4R202;S4R1R0	Protein KIAA1045	Kiaa1045;N28178	FALSE	FALSE	FALSE	FALSE	FALSE	FALSE	FALSE	FALSE	FALSE	FALSE	FALSE	FALSE	FALSE	TRUE	FALSE
Stx7	53331	3.32	1.56	2.15	2.34	3	2	5	9	7	21	323.31	3969900000	Q8BH40;O70439	Syntaxin-7	Stx7	FALSE	FALSE	FALSE	TRUE	FALSE	TRUE	FALSE	FALSE	FALSE	TRUE	FALSE	FALSE	TRUE	TRUE	FALSE
Nsdhl	18194	3.31	1.56	2.15	2.34	3	2	4	4	6	14	201.63	1819700000	Q9R1J0	Sterol-4-alpha-carboxylate 3-dehydrogenase, decarboxylating	Nsdhl	FALSE	FALSE	FALSE	FALSE	FALSE	TRUE	FALSE	TRUE	FALSE	FALSE	FALSE	FALSE	FALSE	TRUE	FALSE
Ptges3	56351	3.25	1.53	2.24	2.34	3	2	4	6	4	14	106.95	10300000000	Q9R0Q7;D3Z7C6	Prostaglandin E synthase 3	Ptges3	FALSE	FALSE	TRUE	TRUE	FALSE	TRUE	FALSE	FALSE	FALSE	FALSE	FALSE	TRUE	FALSE	TRUE	FALSE
Camk4	12326	3.02	2.31	1.68	2.33	3	2	4	6	6	16	60.291	1146500000	P08414;Q8BGR3;A0A3Q4EG96	Calcium/calmodulin-dependent protein kinase type IV	Camk4	FALSE	FALSE	FALSE	FALSE	FALSE	TRUE	FALSE	FALSE	FALSE	FALSE	FALSE	TRUE	TRUE	TRUE	FALSE
Clybl	69634	2.57	1.61	2.82	2.33	3	2	5	7	6	18	135.2	1575700000	Q8R4N0	Citrate lyase subunit beta-like protein, mitochondrial	Clybl	TRUE	FALSE	FALSE	FALSE	FALSE	TRUE	FALSE	FALSE	FALSE	FALSE	FALSE	FALSE	FALSE	TRUE	FALSE
Lmcd1	30937	3.09	1.3	2.61	2.33	3	2	10	11	15	36	274.49	9380000000	Q8VEE1	LIM and cysteine-rich domains protein 1	Lmcd1	FALSE	FALSE	FALSE	FALSE	FALSE	TRUE	FALSE	FALSE	FALSE	FALSE	FALSE	TRUE	FALSE	TRUE	FALSE
Got1	14718	3.06	1.14	2.8	2.33	3	2	13	19	16	48	246.62	27700000000	P05201;F7ALS6	Aspartate aminotransferase, cytoplasmic	Got1	FALSE	FALSE	FALSE	TRUE	FALSE	TRUE	FALSE	FALSE	FALSE	TRUE	FALSE	TRUE	TRUE	TRUE	FALSE
Dpp7	83768	3.14	1.1	2.75	2.33	3	2	4	4	3	11	100.87	537130000	Q9ET22	Dipeptidyl peptidase 2	Dpp7	FALSE	FALSE	FALSE	FALSE	TRUE	TRUE	TRUE	FALSE	FALSE	TRUE	FALSE	FALSE	FALSE	TRUE	FALSE
Ralbp1	19765	3.45	2.32	1.21	2.33	3	2	4	3	5	12	8.8035	681760000	Q62172;A0A3B2WCS4;A0A3B2W7X3	RalA-binding protein 1	Ralbp1	FALSE	FALSE	FALSE	TRUE	FALSE	FALSE	FALSE	FALSE	FALSE	FALSE	FALSE	FALSE	FALSE	TRUE	FALSE
Cyp2f2	13107	2.3	2.73	1.94	2.33	3	2	6	9	8	23	101.76	3806100000	P33267;A0A0U1RPL9	Cytochrome P450 2F2	Cyp2f2	FALSE	FALSE	FALSE	FALSE	FALSE	TRUE	FALSE	TRUE	FALSE	FALSE	FALSE	FALSE	FALSE	TRUE	FALSE
Sparc	20692	3.33	1.39	2.26	2.33	3	2	4	9	8	21	164.64	8194400000	Q5NCU4;A0A1L1SSH9;P07214;Q5NCU3	SPARC	Sparc	FALSE	FALSE	FALSE	FALSE	TRUE	TRUE	FALSE	FALSE	FALSE	FALSE	FALSE	TRUE	TRUE	TRUE	FALSE
Dcaf10	242418	3	2.85	1.12	2.32	3	2	2	3	3	8	171.96	10800000000	A2AKB9;A2AKB9-3;A2AKB9-2;Z4YN28;A2AKB9-4	DDB1- and CUL4-associated factor 10	Dcaf10	FALSE	FALSE	FALSE	FALSE	FALSE	FALSE	FALSE	FALSE	FALSE	FALSE	FALSE	FALSE	FALSE	TRUE	FALSE
Zranb2	53861	2	2.87	2.1	2.32	3	2	1	4	4	9	21.414	554570000	D3Z4U0;Q9R020;E9PUD0;Q9R020-2;A0A0H2UH20;A0A0G2JGE3;V9GX51	Zinc finger Ran-binding domain-containing protein 2	Zranb2	FALSE	FALSE	FALSE	FALSE	FALSE	FALSE	FALSE	FALSE	FALSE	FALSE	FALSE	TRUE	FALSE	TRUE	FALSE
Tpd52	21985	3.25	1.62	2.09	2.32	3	2	4	6	4	14	181.16	1418900000	D3Z637;D3Z2U2;D3Z125;D3Z7X7;F8WHQ1;Q62393	Tumor protein D52	Tpd52	FALSE	FALSE	FALSE	FALSE	FALSE	TRUE	FALSE	TRUE	FALSE	FALSE	FALSE	FALSE	TRUE	TRUE	FALSE
Uchl3	50933	2.52	1.99	2.45	2.32	3	2	3	9	8	20	154.49	8013500000	Q9JKB1;A0A2I3BQ39	Ubiquitin carboxyl-terminal hydrolase isozyme L3	Uchl3	FALSE	FALSE	FALSE	FALSE	FALSE	TRUE	FALSE	FALSE	FALSE	FALSE	FALSE	TRUE	FALSE	TRUE	FALSE
Reep4	72549	1.58	2.28	3.09	2.32	3	2	2	2	2	6	7.4697	206790000	A0A2I3BQJ3;Q8K072	Receptor expression-enhancing protein 4	Reep4	FALSE	FALSE	TRUE	FALSE	FALSE	TRUE	FALSE	TRUE	FALSE	FALSE	FALSE	FALSE	FALSE	TRUE	FALSE
Atxn3	110616	2.76	2.95	1.24	2.32	3	2	5	3	2	10	71.097	330950000	Q9CVD2;E9Q717;Q5M8S1;F6T5L3	Ataxin-3	Atxn3	TRUE	FALSE	FALSE	TRUE	FALSE	TRUE	FALSE	TRUE	FALSE	FALSE	FALSE	TRUE	FALSE	TRUE	FALSE
Cryab	12955	2.9	1.92	2.13	2.32	3	2	6	7	6	19	131.06	32600000000	P23927;A0A1L1SRG5	Alpha-crystallin B chain	Cryab	TRUE	FALSE	TRUE	TRUE	FALSE	TRUE	TRUE	FALSE	FALSE	FALSE	FALSE	TRUE	TRUE	TRUE	FALSE
Faah	14073	2.43	1.58	2.93	2.32	3	2	4	2	2	8	4.1144	168650000	O08914	Fatty-acid amide hydrolase 1	Faah	FALSE	FALSE	FALSE	FALSE	FALSE	TRUE	TRUE	TRUE	FALSE	FALSE	FALSE	FALSE	FALSE	TRUE	FALSE
Cops2	12848	2.75	1.74	2.45	2.31	3	2	8	7	8	23	112.59	7740500000	P61202-2;P61202;A2AQE4	COP9 signalosome complex subunit 2	Cops2	FALSE	FALSE	FALSE	FALSE	FALSE	TRUE	FALSE	FALSE	FALSE	FALSE	FALSE	TRUE	FALSE	TRUE	FALSE
Suclg1	56451	2.89	1.46	2.59	2.31	3	2	5	7	6	18	222.98	10400000000	Q9WUM5;A0A0N4SVU4	Succinyl-CoA ligase [ADP/GDP-forming] subunit alpha, mitochondrial	Suclg1	TRUE	FALSE	FALSE	TRUE	FALSE	TRUE	FALSE	FALSE	FALSE	FALSE	FALSE	FALSE	FALSE	TRUE	FALSE
Cdv3	321022	3.11	1.57	2.25	2.31	3	2	7	6	8	21	65.708	2600300000	Q4VAA2;A0A087WNP6;Q4VAA2-2;A0A087WRM0;A0A087WS49;F8WGL9	Protein CDV3	Cdv3	FALSE	FALSE	FALSE	TRUE	FALSE	TRUE	FALSE	FALSE	FALSE	FALSE	FALSE	FALSE	FALSE	TRUE	FALSE
Crk	12928	2.34	1.36	3.24	2.31	3	2	8	10	9	27	323.31	4622700000	Q64010;Q8JZR2;Q5ND50;Q64010-2;F7D232;Q3TQV3	Adapter molecule crk	Crk	FALSE	FALSE	TRUE	TRUE	FALSE	TRUE	FALSE	FALSE	FALSE	FALSE	FALSE	FALSE	FALSE	TRUE	FALSE
Snap25	20614	2.81	1.81	2.31	2.31	3	2	8	7	7	22	323.31	9276100000	P60879	Synaptosomal-associated protein 25	Snap25	FALSE	FALSE	TRUE	TRUE	FALSE	TRUE	TRUE	FALSE	FALSE	FALSE	FALSE	FALSE	TRUE	TRUE	FALSE
Idh1	15926	2.62	1.67	2.63	2.31	3	2	16	18	19	53	289.9	59100000000	O88844;A0A087WPT4;A0A087WRS9;D3YVY3;A0A087WRM4	Isocitrate dehydrogenase [NADP] cytoplasmic	Idh1	TRUE	FALSE	FALSE	FALSE	FALSE	TRUE	FALSE	FALSE	TRUE	FALSE	FALSE	FALSE	FALSE	TRUE	FALSE
Itga11	319480	2.27	1.96	2.69	2.31	3	2	5	4	4	13	44.19	279610000	A0A0B4J1F0;P61622	Integrin alpha-11	Itga11	FALSE	FALSE	FALSE	TRUE	FALSE	FALSE	FALSE	FALSE	FALSE	FALSE	FALSE	FALSE	TRUE	TRUE	FALSE
Cap1	12331	2.74	1.68	2.49	2.3	3	2	14	19	16	49	323.31	30600000000	P40124;B1ARS0	Adenylyl cyclase-associated protein 1	Cap1	FALSE	FALSE	TRUE	TRUE	TRUE	TRUE	FALSE	FALSE	FALSE	FALSE	FALSE	FALSE	FALSE	TRUE	FALSE
Prcp	72461	2.14	1.93	2.85	2.3	3	2	1	6	5	12	54.762	1208900000	Q7TMR0;A0A140LHY2;Q7TMR0-2	Lysosomal Pro-X carboxypeptidase	Prcp	FALSE	FALSE	FALSE	FALSE	FALSE	TRUE	FALSE	FALSE	FALSE	TRUE	FALSE	FALSE	FALSE	TRUE	FALSE
Tbrg4	21379	2.94	1.43	2.55	2.3	3	2	6	8	6	20	20.602	1109500000	Q91YM4-2;Q91YM4;E9PUT1;Q5SWP1;Q5SWP0	Protein TBRG4	Tbrg4	TRUE	FALSE	FALSE	FALSE	FALSE	TRUE	FALSE	FALSE	FALSE	FALSE	FALSE	FALSE	FALSE	TRUE	FALSE
Arhgdia	192662	2.27	1.63	3	2.3	3	2	3	4	4	11	251.74	26900000000	Q99PT1	Rho GDP-dissociation inhibitor 1	Arhgdia	FALSE	FALSE	FALSE	TRUE	TRUE	TRUE	FALSE	FALSE	FALSE	FALSE	FALSE	TRUE	TRUE	TRUE	FALSE
Fabp7	12140	2.69	1.56	2.65	2.3	3	2	3	5	3	11	217.7	36800000000	P51880;E9Q0H6	Fatty acid-binding protein, brain	Fabp7	FALSE	FALSE	FALSE	FALSE	FALSE	TRUE	FALSE	FALSE	FALSE	FALSE	FALSE	TRUE	TRUE	TRUE	FALSE
Hbb-y	15135	2.26	2.96	1.68	2.3	3	2	5	5	4	14	68.625	14100000000	P02104	Hemoglobin subunit epsilon-Y2	Hbb-y	FALSE	FALSE	FALSE	FALSE	FALSE	TRUE	FALSE	FALSE	FALSE	FALSE	FALSE	FALSE	FALSE	TRUE	FALSE
Rtn4	68585	3.32	1.45	2.12	2.3	3	2	17	28	20	65	323.31	43800000000	Q99P72;Q99P72-3;Q99P72-5	Reticulon-4	Rtn4	FALSE	FALSE	FALSE	TRUE	FALSE	TRUE	FALSE	TRUE	FALSE	FALSE	FALSE	TRUE	TRUE	TRUE	FALSE
Bcs1l	66821	2.46	1.95	2.48	2.29	3	2	3	5	4	12	35.013	540950000	Q9CZP5	Mitochondrial chaperone BCS1	Bcs1l	TRUE	FALSE	FALSE	FALSE	FALSE	TRUE	FALSE	FALSE	FALSE	FALSE	FALSE	FALSE	FALSE	TRUE	FALSE
Anxa8	11752	2.83	1.67	2.37	2.29	3	2	9	14	8	31	281.67	5273200000	O35640;Q921D0	Annexin A8;Annexin	Anxa8	FALSE	FALSE	FALSE	TRUE	FALSE	TRUE	FALSE	FALSE	FALSE	FALSE	FALSE	FALSE	FALSE	TRUE	FALSE
Ak3	56248	2.2	1.77	2.9	2.29	3	2	7	12	8	27	323.31	7464900000	Q9WTP7;F6RP11	GTP:AMP phosphotransferase AK3, mitochondrial	Ak3	TRUE	FALSE	FALSE	FALSE	FALSE	TRUE	FALSE	FALSE	FALSE	FALSE	FALSE	FALSE	FALSE	TRUE	FALSE
Metap1	75624	3.4	1.38	2.09	2.29	3	2	3	3	8	14	89.001	1691400000	Q8BP48;A0A0G2JF71	Methionine aminopeptidase 1	Metap1	FALSE	FALSE	FALSE	FALSE	FALSE	TRUE	FALSE	FALSE	FALSE	FALSE	FALSE	FALSE	FALSE	TRUE	FALSE
Eno1	13806	2.73	1.44	2.7	2.29	3	2	17	20	16	53	323.31	247000000000	P17182;Q6PHC1;B1ARR7;A0A0N4SUI6;B1ARR6;A0A0N4SUW8	Alpha-enolase	Eno1	FALSE	FALSE	FALSE	TRUE	FALSE	TRUE	FALSE	FALSE	FALSE	FALSE	FALSE	FALSE	TRUE	TRUE	FALSE
Hp	15439	2.51	1.2	3.16	2.29	3	2	6	4	4	14	20.784	932260000	Q61646	Haptoglobin;Haptoglobin alpha chain;Haptoglobin beta chain	Hp	FALSE	FALSE	FALSE	FALSE	TRUE	TRUE	TRUE	TRUE	FALSE	FALSE	FALSE	FALSE	FALSE	TRUE	FALSE
Lppr3	NA	3.18	1.19	2.49	2.29	3	2	7	9	8	24	323.31	2489900000	A0A0R3P9D0;Q7TPB0;E9QAX3;Q7TPB0-2	Lipid phosphate phosphatase-related protein type 3	Lppr3	FALSE	FALSE	FALSE	FALSE	FALSE	FALSE	FALSE	FALSE	FALSE	FALSE	FALSE	FALSE	FALSE	TRUE	FALSE
Twf1	19230	3.19	1.55	2.12	2.29	3	2	7	11	10	28	323.31	7895900000	Q91YR1;D3Z2H0	Twinfilin-1	Twf1	FALSE	FALSE	TRUE	TRUE	FALSE	TRUE	FALSE	FALSE	FALSE	FALSE	FALSE	FALSE	TRUE	TRUE	FALSE
Calr	12317	2.69	1.72	2.44	2.29	3	2	10	13	11	34	227.53	88200000000	P14211	Calreticulin	Calr	FALSE	FALSE	FALSE	TRUE	TRUE	TRUE	TRUE	TRUE	FALSE	FALSE	FALSE	TRUE	FALSE	TRUE	FALSE
Csta	NA	1.6	3.05	2.21	2.29	3	2	4	2	4	10	51.011	398330000	P56567;E0CZ96	Cystatin-A;Cystatin-A, N-terminally processed	Csta;Csta1	FALSE	FALSE	FALSE	FALSE	FALSE	FALSE	FALSE	FALSE	FALSE	FALSE	FALSE	FALSE	FALSE	TRUE	FALSE
Pdxp	57028	2.73	1.5	2.62	2.28	3	2	5	4	6	15	75.004	1980200000	P60487	Pyridoxal phosphate phosphatase	Pdxp	FALSE	FALSE	TRUE	TRUE	FALSE	TRUE	FALSE	FALSE	FALSE	FALSE	FALSE	FALSE	TRUE	TRUE	FALSE
Stx5	NA	1.9	2.77	2.17	2.28	3	2	8	6	6	20	114.36	1195200000	Q8K1E0;I1E4X1;Q8K1E0-2;H3BJE3;H3BJ02;H3BKJ7;H3BKP0;H3BKD6;H3BL25;H3BKP3;H3BJ89	Syntaxin-5	Stx5;Stx5a	FALSE	FALSE	FALSE	FALSE	FALSE	FALSE	FALSE	FALSE	FALSE	FALSE	FALSE	FALSE	FALSE	TRUE	FALSE
Cpq	54381	3.18	1.48	2.19	2.28	3	2	4	5	3	12	42.494	1247600000	Q9WVJ3;A0A2I3BS14;A0A2I3BPG0	Carboxypeptidase Q	Cpq	FALSE	FALSE	FALSE	FALSE	TRUE	TRUE	TRUE	TRUE	FALSE	TRUE	FALSE	FALSE	FALSE	TRUE	FALSE
Aprt	11821	3.18	1.61	2.04	2.28	3	2	3	5	3	11	13.899	3190000000	P08030;A0A1D5RLR6	Adenine phosphoribosyltransferase	Aprt	FALSE	FALSE	FALSE	FALSE	FALSE	TRUE	FALSE	FALSE	FALSE	FALSE	FALSE	TRUE	FALSE	TRUE	FALSE
Idi2	320581	2.95	1.88	2.01	2.28	3	2	4	7	8	19	55.988	6239700000	Q8BFZ6	Isopentenyl-diphosphate delta-isomerase 2	Idi2	FALSE	FALSE	FALSE	FALSE	FALSE	TRUE	FALSE	FALSE	TRUE	FALSE	FALSE	FALSE	FALSE	TRUE	FALSE
Cgn	70737	2.35	2.61	1.87	2.28	3	2	3	4	4	11	85.359	179630000	D3YUW7;E9QMC1;P59242-2;P59242	Cingulin	Cgn	FALSE	FALSE	TRUE	TRUE	FALSE	FALSE	FALSE	FALSE	FALSE	FALSE	FALSE	FALSE	TRUE	TRUE	FALSE
Chmp4b	75608	3.07	1.56	2.2	2.28	3	2	3	5	6	14	323.31	5680900000	Q9D8B3	Charged multivesicular body protein 4b	Chmp4b	FALSE	FALSE	FALSE	TRUE	FALSE	TRUE	FALSE	FALSE	FALSE	FALSE	FALSE	TRUE	TRUE	TRUE	FALSE
Kntc1	208628	1.89	2.56	2.38	2.28	3	2	3	7	3	13	7.9252	429150000	Q8C3Y4	Kinetochore-associated protein 1	Kntc1	FALSE	FALSE	TRUE	TRUE	FALSE	TRUE	FALSE	FALSE	FALSE	FALSE	FALSE	TRUE	FALSE	TRUE	FALSE
Nol4l	329540	2.23	1.14	3.46	2.28	3	2	6	8	6	20	71.392	796770000	Q3UH85;Q3TZG8;Q6DIB4	Nucleolar protein 4-like	Nol4l	FALSE	FALSE	FALSE	FALSE	FALSE	TRUE	FALSE	FALSE	FALSE	FALSE	FALSE	TRUE	FALSE	TRUE	FALSE
Ndufa5	68202	3.17	2.15	1.51	2.28	3	2	3	4	3	10	170.46	10700000000	Q9CPP6;D3YTQ8	NADH dehydrogenase [ubiquinone] 1 alpha subcomplex subunit 5	Ndufa5	TRUE	FALSE	FALSE	FALSE	FALSE	TRUE	FALSE	FALSE	FALSE	FALSE	FALSE	FALSE	FALSE	TRUE	FALSE
Serpinf1	20317	1.54	2.17	3.12	2.28	3	2	10	12	12	34	323.31	10100000000	P97298;B7ZC25;F6S1M4;Q5ND37;E9PWS2;CON__Q95121	Pigment epithelium-derived factor	Serpinf1	FALSE	FALSE	FALSE	TRUE	TRUE	TRUE	FALSE	FALSE	FALSE	FALSE	FALSE	FALSE	FALSE	TRUE	FALSE
Akr1a1	58810	2.71	1.76	2.35	2.27	3	2	11	15	11	37	323.31	16300000000	Q9JII6;B1AXW3	Alcohol dehydrogenase [NADP(+)]	Akr1a1	FALSE	FALSE	FALSE	TRUE	FALSE	TRUE	FALSE	FALSE	FALSE	FALSE	FALSE	FALSE	TRUE	TRUE	FALSE
Dstn	56431	2.89	1.46	2.47	2.27	3	2	6	9	8	23	323.31	40300000000	Q9R0P5	Destrin	Dstn	FALSE	FALSE	TRUE	FALSE	FALSE	TRUE	FALSE	FALSE	FALSE	FALSE	FALSE	FALSE	FALSE	TRUE	FALSE
Amfr	23802	2.33	2.5	1.97	2.27	3	2	4	4	3	11	31.152	512760000	Q9R049-2;Q9R049	E3 ubiquitin-protein ligase AMFR	Amfr	FALSE	FALSE	FALSE	TRUE	FALSE	TRUE	TRUE	TRUE	FALSE	FALSE	FALSE	TRUE	FALSE	TRUE	FALSE
Get4	67604	2.07	1.94	2.8	2.27	3	2	5	5	2	12	177.76	2553800000	Q9D1H7;D3Z4J5;Q9D1H7-2;D3Z7S0	Golgi to ER traffic protein 4 homolog	Get4	FALSE	FALSE	FALSE	FALSE	FALSE	TRUE	FALSE	FALSE	FALSE	FALSE	FALSE	TRUE	FALSE	TRUE	FALSE
Srm	20810	2.44	1.63	2.73	2.27	3	2	7	12	7	26	190.01	13400000000	Q64674	Spermidine synthase	Srm	FALSE	FALSE	FALSE	FALSE	FALSE	FALSE	FALSE	FALSE	FALSE	FALSE	FALSE	FALSE	FALSE	TRUE	FALSE
Dchs1	233651	3	2	1.79	2.27	3	2	14	31	18	63	323.31	3728900000	E9PVD3	Protocadherin-16	Dchs1	FALSE	FALSE	FALSE	TRUE	FALSE	FALSE	FALSE	FALSE	FALSE	FALSE	FALSE	FALSE	FALSE	TRUE	FALSE
Atp1b4	67821	2.02	1.62	3.15	2.27	3	2	5	6	5	16	121.38	12500000000	Q99ME6-2;Q99ME6	Protein ATP1B4	Atp1b4	FALSE	FALSE	FALSE	TRUE	FALSE	FALSE	FALSE	FALSE	FALSE	FALSE	FALSE	TRUE	FALSE	TRUE	FALSE
Acyp1	66204	2.37	1.16	3.25	2.26	3	2	4	6	3	13	84.311	1626200000	P56376;E9QJT5;Q8BMV3	Acylphosphatase-1;Acylphosphatase	Acyp1	FALSE	FALSE	FALSE	FALSE	FALSE	FALSE	FALSE	FALSE	FALSE	FALSE	FALSE	FALSE	FALSE	TRUE	FALSE
0610037L13Rik	NA	2.63	1.51	2.64	2.26	3	2	4	4	2	10	50.992	2605200000	Q8BHG2;Q8BHG2-3;A2A8E2;B7ZC72;B7ZC71;Q8BHG2-2	UPF0587 protein C1orf123 homolog	0610037L13Rik	FALSE	FALSE	FALSE	FALSE	FALSE	FALSE	FALSE	FALSE	FALSE	FALSE	FALSE	FALSE	FALSE	TRUE	FALSE
Lgalsl	216551	2.3	1.38	3.1	2.26	3	2	2	4	3	9	59.595	1386300000	Q8VED9	Galectin-related protein	Lgalsl	FALSE	FALSE	FALSE	FALSE	TRUE	TRUE	FALSE	FALSE	FALSE	FALSE	FALSE	FALSE	FALSE	TRUE	FALSE
Clic1	114584	2.69	1.11	2.97	2.26	3	2	8	8	7	23	323.31	8036900000	Q9Z1Q5	Chloride intracellular channel protein 1	Clic1	TRUE	FALSE	FALSE	TRUE	TRUE	TRUE	FALSE	FALSE	FALSE	FALSE	FALSE	TRUE	FALSE	TRUE	FALSE
Acot1	26897	2.8	1.59	2.38	2.26	3	2	10	14	9	33	131.94	9122400000	O55137;A0A1Y7VMZ4;Q8BWN8;Q91YQ6	Acyl-coenzyme A thioesterase 1	Acot1	TRUE	FALSE	FALSE	FALSE	FALSE	TRUE	FALSE	FALSE	FALSE	FALSE	FALSE	FALSE	FALSE	TRUE	FALSE
Selo	NA	3.41	1.19	2.17	2.26	3	2	5	5	4	14	59.773	502350000	Q9DBC0;S4R1U9	Selenoprotein O	Selo	FALSE	FALSE	FALSE	FALSE	FALSE	FALSE	FALSE	FALSE	FALSE	FALSE	FALSE	FALSE	FALSE	TRUE	FALSE
Eml2	72205	2.9	2.09	1.79	2.26	3	2	5	6	12	23	186.78	1926200000	E9QK48;A0A0U1RQ42		Eml2	FALSE	FALSE	TRUE	FALSE	FALSE	TRUE	FALSE	FALSE	FALSE	FALSE	FALSE	FALSE	FALSE	TRUE	FALSE
Ppp1r7	66385	2.68	1.35	2.74	2.25	3	2	9	15	12	36	323.31	9266600000	Q3UM45;F6TGJ2;A0A087WRA7	Protein phosphatase 1 regulatory subunit 7	Ppp1r7	FALSE	FALSE	FALSE	FALSE	FALSE	FALSE	FALSE	FALSE	FALSE	FALSE	FALSE	TRUE	FALSE	TRUE	FALSE
Vta1	66201	2.73	1.94	2.09	2.25	3	2	3	4	5	12	323.31	5811500000	Q9CR26;F6W5Q8;F8WJC2	Vacuolar protein sorting-associated protein VTA1 homolog	Vta1	FALSE	FALSE	FALSE	FALSE	FALSE	TRUE	FALSE	FALSE	FALSE	FALSE	FALSE	TRUE	FALSE	TRUE	FALSE
Arhgap29	214137	2.68	2.21	1.88	2.25	3	2	2	2	4	8	11.595	378250000	Q8CGF1;A0A0G2JEY0;A0A0G2JGF7;Q8CGF1-2;A0A0G2JEL5	Rho GTPase-activating protein 29	Arhgap29	FALSE	FALSE	FALSE	FALSE	FALSE	TRUE	FALSE	FALSE	FALSE	FALSE	FALSE	FALSE	FALSE	TRUE	FALSE
Ubac2	68889	2.87	1.62	2.27	2.25	3	2	5	6	4	15	50.76	645360000	Q8R1K1	Ubiquitin-associated domain-containing protein 2	Ubac2	FALSE	FALSE	FALSE	FALSE	FALSE	TRUE	FALSE	TRUE	FALSE	FALSE	FALSE	FALSE	FALSE	TRUE	FALSE
Unc45b	217012	2.35	1.62	2.78	2.25	3	2	13	21	20	54	277.99	8536300000	Q8CGY6-2;Q8CGY6	Protein unc-45 homolog B	Unc45b	FALSE	FALSE	FALSE	FALSE	FALSE	TRUE	FALSE	FALSE	FALSE	FALSE	FALSE	FALSE	FALSE	TRUE	FALSE
Pafah1b1	18472	2.86	1.47	2.42	2.25	3	2	10	10	11	31	323.31	13000000000	P63005;P63005-2;Q5SW16	Platelet-activating factor acetylhydrolase IB subunit alpha	Pafah1b1	FALSE	TRUE	TRUE	TRUE	FALSE	TRUE	FALSE	FALSE	FALSE	FALSE	FALSE	TRUE	FALSE	TRUE	FALSE
Pkm	18746	2.64	1.61	2.5	2.25	3	2	20	22	22	64	323.31	246000000000	P52480-2	Pyruvate kinase PKM	Pkm	TRUE	TRUE	FALSE	TRUE	TRUE	TRUE	FALSE	FALSE	FALSE	FALSE	FALSE	TRUE	FALSE	TRUE	FALSE
M6pr	17113	2.41	1.79	2.54	2.25	3	2	4	4	6	14	323.31	1360500000	P24668	Cation-dependent mannose-6-phosphate receptor	M6pr	FALSE	FALSE	FALSE	FALSE	FALSE	TRUE	TRUE	FALSE	FALSE	TRUE	FALSE	FALSE	FALSE	TRUE	FALSE
Pnkp	59047	2.73	1.82	2.19	2.25	3	2	5	4	7	16	9.08	282770000	E9Q9A5;G5E8N7;Q9JLV6;Q9JLV6-2;A0A0J9YVJ6;A0A0J9YV48;A0A0J9YUF9;A0A0J9YTV1;A0A140LIZ1;A0A0J9YUT2;A0A0J9YVH5;A0A140LJ53	Bifunctional polynucleotide phosphatase/kinase;Polynucleotide 3-phosphatase;Polynucleotide 5-hydroxyl-kinase	Pnkp	TRUE	FALSE	FALSE	FALSE	FALSE	TRUE	FALSE	FALSE	FALSE	FALSE	FALSE	TRUE	FALSE	TRUE	FALSE
Rufy1	216724	2.62	2.68	1.45	2.25	3	2	6	8	8	22	47.125	1220800000	Q8BIJ7	RUN and FYVE domain-containing protein 1	Rufy1	FALSE	FALSE	FALSE	FALSE	FALSE	TRUE	FALSE	FALSE	FALSE	FALSE	FALSE	TRUE	FALSE	TRUE	FALSE
Sfxn5	94282	2.57	1.31	2.85	2.24	3	2	3	6	2	11	39.097	828620000	Q925N0;Q8BRQ9;D3YXH5	Sideroflexin-5;Sideroflexin	Sfxn5	TRUE	FALSE	FALSE	FALSE	FALSE	TRUE	FALSE	FALSE	FALSE	FALSE	FALSE	FALSE	FALSE	TRUE	FALSE
Tmtc3	237500	2.94	1.62	2.17	2.24	3	2	7	8	9	24	91.799	1260000000	G5E8C4;Q8BRH0;A0A0R4J173;Q8BRH0-2;D3Z2Z3	Transmembrane and TPR repeat-containing protein 3	Tmtc3	FALSE	FALSE	FALSE	FALSE	FALSE	TRUE	FALSE	TRUE	FALSE	FALSE	FALSE	FALSE	FALSE	TRUE	FALSE
Ttll12	223723	2.94	1.42	2.37	2.24	3	2	10	18	11	39	146.78	7566600000	Q3UDE2;F2Z423	Tubulin--tyrosine ligase-like protein 12	Ttll12	FALSE	FALSE	FALSE	FALSE	FALSE	FALSE	FALSE	FALSE	FALSE	FALSE	FALSE	FALSE	FALSE	TRUE	FALSE
Clic4	29876	2.65	1.4	2.68	2.24	3	2	5	8	9	22	243.99	4018800000	Q9QYB1	Chloride intracellular channel protein 4	Clic4	TRUE	FALSE	TRUE	TRUE	FALSE	TRUE	FALSE	FALSE	FALSE	FALSE	FALSE	TRUE	TRUE	TRUE	FALSE
Lingo1	235402	2.05	1.67	3	2.24	3	2	2	4	3	9	12.992	423450000	A9DA50;Q9D1T0	Leucine-rich repeat and immunoglobulin-like domain-containing nogo receptor-interacting protein 1	Lingo1	FALSE	FALSE	FALSE	TRUE	TRUE	FALSE	FALSE	FALSE	FALSE	FALSE	FALSE	FALSE	FALSE	TRUE	FALSE
Ptcd3	69956	3.14	2.01	1.58	2.24	3	2	6	8	6	20	180.83	1432800000	Q14C51;A0A0U1RQ61	Pentatricopeptide repeat domain-containing protein 3, mitochondrial	Ptcd3	TRUE	FALSE	FALSE	TRUE	FALSE	TRUE	FALSE	FALSE	FALSE	FALSE	FALSE	TRUE	FALSE	TRUE	FALSE
Mien1	103742	2.66	2.08	1.98	2.24	3	2	2	3	3	8	6.3008	1414100000	Q9CQ86	Migration and invasion enhancer 1	Mien1	FALSE	FALSE	FALSE	TRUE	FALSE	TRUE	FALSE	FALSE	FALSE	FALSE	FALSE	FALSE	FALSE	TRUE	FALSE
Anp32a	11737	2.87	1.41	2.44	2.24	3	2	3	6	6	15	64.035	15000000000	D3YYE1;D3Z7M9;O35381;F6UFG6;Q64G17	Acidic leucine-rich nuclear phosphoprotein 32 family member A	Anp32a	FALSE	FALSE	FALSE	FALSE	FALSE	TRUE	FALSE	TRUE	FALSE	FALSE	FALSE	TRUE	FALSE	TRUE	FALSE
Lrrc15	74488	3.62	2.1	1.01	2.24	3	2	3	3	2	8	34.961	489310000	Q80X72	Leucine-rich repeat-containing protein 15	Lrrc15	FALSE	FALSE	FALSE	FALSE	TRUE	FALSE	FALSE	FALSE	FALSE	FALSE	FALSE	FALSE	FALSE	TRUE	FALSE
Samd4b	233033	2.7	1.61	2.41	2.24	3	2	3	7	4	14	80.74	427020000	G5E8A7;Q80XS6	Protein Smaug homolog 2	Samd4b	FALSE	FALSE	FALSE	FALSE	FALSE	TRUE	FALSE	FALSE	FALSE	FALSE	FALSE	TRUE	FALSE	TRUE	FALSE
Pgk1	18655	2.55	1.67	2.5	2.24	3	2	18	19	19	56	323.31	116000000000	P09411;S4R2M7;P09041	Phosphoglycerate kinase 1;Phosphoglycerate kinase	Pgk1	FALSE	FALSE	FALSE	FALSE	TRUE	TRUE	FALSE	FALSE	FALSE	FALSE	FALSE	FALSE	FALSE	TRUE	FALSE
Otub1	107260	2.86	1.54	2.31	2.24	3	2	7	9	7	23	323.31	20000000000	Q7TQI3;D3YWF6;D3Z7K0	Ubiquitin thioesterase OTUB1	Otub1	FALSE	FALSE	FALSE	FALSE	FALSE	TRUE	FALSE	FALSE	FALSE	FALSE	FALSE	TRUE	FALSE	TRUE	FALSE
Fads2	56473	1.93	2.41	2.37	2.24	3	2	2	2	2	6	29.03	990480000	Q9Z0R9	Fatty acid desaturase 2	Fads2	FALSE	FALSE	FALSE	FALSE	FALSE	TRUE	FALSE	TRUE	FALSE	FALSE	FALSE	FALSE	FALSE	TRUE	FALSE
Ugp2	216558	2.73	1.61	2.36	2.24	3	2	14	18	11	43	323.31	21600000000	Q91ZJ5;Q91ZJ5-2	UTP--glucose-1-phosphate uridylyltransferase	Ugp2	FALSE	FALSE	FALSE	FALSE	FALSE	TRUE	FALSE	FALSE	FALSE	FALSE	FALSE	FALSE	FALSE	TRUE	FALSE
Ube2r2	67615	2.75	1.56	2.39	2.23	3	2	3	5	4	12	20.13	7850000000	Q6ZWZ2;A0A1W2P7T2	Ubiquitin-conjugating enzyme E2 R2	Ube2r2	FALSE	FALSE	FALSE	FALSE	FALSE	FALSE	FALSE	FALSE	FALSE	FALSE	FALSE	FALSE	FALSE	TRUE	FALSE
Aldh3b2	621603	2.37	1.93	2.4	2.23	3	2	5	7	10	22	323.31	1845200000	E9Q3E1;J3QMK6;F6QPV9	Aldehyde dehydrogenase	Aldh3b2;1700055N04Rik	FALSE	FALSE	FALSE	FALSE	FALSE	FALSE	FALSE	FALSE	FALSE	FALSE	FALSE	FALSE	FALSE	TRUE	FALSE
Fam160b1	226252	2.79	1.82	2.08	2.23	3	2	5	5	4	14	59.581	895570000	Q8CDM8;Q8CDM8-2;A0A494B8X9	Protein FAM160B1	Fam160b1	FALSE	FALSE	FALSE	FALSE	FALSE	FALSE	FALSE	FALSE	FALSE	FALSE	FALSE	FALSE	FALSE	TRUE	FALSE
Api5	11800	2.75	1.49	2.46	2.23	3	2	10	12	9	31	323.31	11300000000	O35841	Apoptosis inhibitor 5	Api5	FALSE	FALSE	FALSE	FALSE	FALSE	TRUE	FALSE	FALSE	FALSE	FALSE	FALSE	TRUE	FALSE	TRUE	FALSE
Igsf1	209268	2.53	1.88	2.29	2.23	3	2	5	5	2	12	28.398	474520000	Q7TQA1-5;Q7TQA1;Q7TQA1-2;Q7TQA1-3	Immunoglobulin superfamily member 1	Igsf1	FALSE	FALSE	FALSE	FALSE	TRUE	FALSE	FALSE	FALSE	FALSE	FALSE	FALSE	FALSE	FALSE	TRUE	FALSE
Psmb6	19175	2.9	1.61	2.19	2.23	3	2	4	6	7	17	59.409	16500000000	Q60692	Proteasome subunit beta type-6	Psmb6	FALSE	FALSE	FALSE	FALSE	FALSE	TRUE	FALSE	FALSE	FALSE	FALSE	FALSE	TRUE	FALSE	TRUE	FALSE
Ube2h	22214	2.02	3	1.66	2.23	3	2	1	2	2	5	85.197	433910000	P62257;E9Q3U1	Ubiquitin-conjugating enzyme E2 H	Ube2h	FALSE	FALSE	FALSE	FALSE	FALSE	FALSE	FALSE	FALSE	FALSE	FALSE	FALSE	FALSE	FALSE	TRUE	FALSE
Lzic	69151	2.41	1.08	3.19	2.23	3	2	4	6	4	14	147.34	3030300000	Q8K3C3;B1AS04;B1AS03	Protein LZIC	Lzic	FALSE	FALSE	FALSE	FALSE	FALSE	FALSE	FALSE	FALSE	FALSE	FALSE	FALSE	FALSE	FALSE	TRUE	FALSE
Qdpr	110391	2.44	1.69	2.55	2.23	3	2	4	8	7	19	296.65	8788700000	Q8BVI4;D3YWR7;A0A0G2JGJ1;A0A0G2JGY0;D3Z1A1;D3Z099	Dihydropteridine reductase	Qdpr	TRUE	FALSE	FALSE	TRUE	FALSE	TRUE	FALSE	FALSE	FALSE	FALSE	FALSE	FALSE	FALSE	TRUE	FALSE
Pgm2	72157	2.33	1.96	2.38	2.23	3	2	11	13	10	34	96.225	3793300000	Q7TSV4;A0A0G2JG04;A0A0G2JF47	Phosphoglucomutase-2	Pgm2	FALSE	FALSE	TRUE	FALSE	FALSE	TRUE	FALSE	FALSE	FALSE	FALSE	FALSE	FALSE	FALSE	TRUE	FALSE
Ncam2	17968	2.75	1.7	2.23	2.23	3	2	8	14	12	34	178.21	2816100000	O35136;O35136-2	Neural cell adhesion molecule 2	Ncam2	FALSE	FALSE	FALSE	TRUE	FALSE	FALSE	FALSE	FALSE	FALSE	FALSE	FALSE	TRUE	FALSE	TRUE	FALSE
Micu1	216001	2.26	1.58	2.83	2.22	3	2	2	3	3	8	46.262	945120000	Q8VCX5;Q8VCX5-3;Q8VCX5-2;E9Q9E0;F6Z1Z9	Calcium uptake protein 1, mitochondrial	Micu1	TRUE	FALSE	FALSE	FALSE	FALSE	TRUE	FALSE	FALSE	FALSE	FALSE	FALSE	FALSE	FALSE	TRUE	FALSE
Pin1	23988	2.77	1.67	2.22	2.22	3	2	3	4	2	9	323.31	2182300000	Q9QUR7;Q3ULQ2	Peptidyl-prolyl cis-trans isomerase NIMA-interacting 1	Pin1	TRUE	FALSE	FALSE	TRUE	FALSE	TRUE	FALSE	FALSE	FALSE	FALSE	FALSE	TRUE	TRUE	TRUE	FALSE
Isoc1	66307	3.22	1.39	2.06	2.22	3	2	5	8	5	18	323.31	9243900000	Q91V64;A0A494B952	Isochorismatase domain-containing protein 1	Isoc1	FALSE	FALSE	FALSE	FALSE	FALSE	TRUE	FALSE	FALSE	TRUE	FALSE	FALSE	FALSE	FALSE	TRUE	FALSE
Dcps	69305	2.42	1.59	2.65	2.22	3	2	5	10	7	22	116.86	6822200000	Q9DAR7;Q3TBW9;D6RFQ0	m7GpppX diphosphatase	Dcps	TRUE	FALSE	FALSE	FALSE	FALSE	TRUE	FALSE	FALSE	FALSE	FALSE	FALSE	TRUE	FALSE	TRUE	FALSE
Itgb5	16419	2.91	1.62	2.13	2.22	3	2	3	6	5	14	122.71	668490000	Q6PE70;O70309;G5E8F8;O70309-2;A0A338P795	Integrin beta;Integrin beta-5	Itgb5	FALSE	FALSE	FALSE	TRUE	FALSE	FALSE	FALSE	FALSE	FALSE	FALSE	FALSE	FALSE	TRUE	TRUE	FALSE
Ptma	19231	2.83	1.31	2.52	2.22	3	2	2	2	2	6	152.85	18000000000	A0A087WP98;A0A087WPN6;A0A087WQN2;P26350	Prothymosin alpha;Prothymosin alpha, N-terminally processed;Thymosin alpha	Ptma	FALSE	FALSE	FALSE	FALSE	FALSE	FALSE	FALSE	FALSE	FALSE	FALSE	FALSE	TRUE	FALSE	TRUE	FALSE
Pi16	74116	2.35	1.44	2.87	2.22	3	2	3	3	3	9	111.71	221770000	E9QNE5;Q9ET66;D3Z6T6;F6QYZ5;Q9ET66-2;A0A3Q4EC30	Peptidase inhibitor 16	Pi16	FALSE	FALSE	FALSE	FALSE	TRUE	FALSE	FALSE	FALSE	FALSE	FALSE	FALSE	FALSE	FALSE	TRUE	FALSE
Ak2	11637	2.47	1.75	2.43	2.22	3	2	7	8	7	22	52.453	9394300000	Q9WTP6;Q9WTP6-2;F7BP55	Adenylate kinase 2, mitochondrial;Adenylate kinase 2, mitochondrial, N-terminally processed	Ak2	TRUE	TRUE	FALSE	TRUE	FALSE	TRUE	FALSE	FALSE	FALSE	FALSE	FALSE	TRUE	FALSE	TRUE	FALSE
Fscn1	14086	2.68	1.04	2.92	2.21	3	2	11	12	12	35	323.31	39700000000	Q61553;A0A0G2JDU7;F7BDR1	Fascin	Fscn1	FALSE	FALSE	TRUE	TRUE	FALSE	TRUE	FALSE	FALSE	FALSE	FALSE	FALSE	FALSE	TRUE	TRUE	FALSE
Ddi2	68817	2.36	2.49	1.79	2.21	3	2	5	7	8	20	149.98	2727300000	A2ADY9;Q9DAF3	Protein DDI1 homolog 2	Ddi2	FALSE	FALSE	FALSE	FALSE	FALSE	TRUE	FALSE	FALSE	FALSE	FALSE	FALSE	TRUE	FALSE	TRUE	FALSE
Alcam	11658	1.95	2.21	2.49	2.21	3	2	9	12	10	31	323.31	8354500000	E9Q3Q6;E9Q4G8;Q61490;F6QH25;Q5MPX5	CD166 antigen	Alcam	FALSE	FALSE	FALSE	TRUE	FALSE	FALSE	FALSE	FALSE	FALSE	FALSE	FALSE	FALSE	FALSE	TRUE	FALSE
Ppme1	72590	3.01	1.4	2.23	2.21	3	2	5	8	6	19	66.826	1694700000	Q8BVQ5;A0A140LI84	Protein phosphatase methylesterase 1	Ppme1	FALSE	FALSE	FALSE	FALSE	FALSE	FALSE	FALSE	FALSE	FALSE	FALSE	FALSE	FALSE	FALSE	TRUE	FALSE
Coro1a	12721	3.03	1.08	2.52	2.21	3	2	3	6	5	14	176.02	3059800000	O89053;G3UYK8;A0A0U1RPY8;D3YW57;G3UX53;D3YXM2	Coronin-1A;Coronin	Coro1a	FALSE	TRUE	TRUE	TRUE	FALSE	TRUE	FALSE	FALSE	FALSE	FALSE	FALSE	FALSE	TRUE	TRUE	FALSE
Dpyd	99586	2.11	1.27	3.25	2.21	3	2	2	4	3	9	18.73	701570000	Q8CHR6;A0A0G2JF48	Dihydropyrimidine dehydrogenase [NADP(+)]	Dpyd	FALSE	FALSE	FALSE	FALSE	FALSE	TRUE	FALSE	FALSE	FALSE	FALSE	FALSE	FALSE	FALSE	TRUE	FALSE
Ube2i	22196	3.07	1.04	2.51	2.21	3	2	1	3	4	8	10.759	2453900000	Q8CFZ0;G3UYP0;P63280	SUMO-conjugating enzyme UBC9	Ube2i	FALSE	FALSE	FALSE	TRUE	FALSE	TRUE	FALSE	FALSE	FALSE	FALSE	FALSE	TRUE	TRUE	TRUE	FALSE
Plxna1	18844	2.66	1.9	2.07	2.21	3	2	13	20	20	53	211.54	3852300000	P70206	Plexin-A1	Plxna1	FALSE	FALSE	FALSE	TRUE	FALSE	FALSE	FALSE	FALSE	FALSE	FALSE	FALSE	FALSE	FALSE	TRUE	FALSE
Cadm3	94332	2.79	2.01	1.81	2.21	3	2	3	4	4	11	151.08	1700000000	K4DI58;Q99N28	Cell adhesion molecule 3	Cadm3	FALSE	FALSE	FALSE	TRUE	FALSE	FALSE	FALSE	FALSE	FALSE	FALSE	FALSE	FALSE	TRUE	TRUE	FALSE
Bag1	12017	3.02	1.44	2.16	2.2	3	2	6	6	7	19	134.39	3361300000	F6TCF9;A0A1L1SRT0;Q60739;Q60739-2	BAG family molecular chaperone regulator 1	Bag1	TRUE	FALSE	FALSE	FALSE	FALSE	TRUE	FALSE	FALSE	FALSE	FALSE	FALSE	TRUE	FALSE	TRUE	FALSE
Stip1	20867	2.8	1.21	2.6	2.2	3	2	19	19	21	59	323.31	36800000000	Q60864	Stress-induced-phosphoprotein 1	Stip1	FALSE	FALSE	FALSE	FALSE	FALSE	TRUE	FALSE	FALSE	FALSE	FALSE	FALSE	TRUE	FALSE	TRUE	FALSE
Fen1	14156	2.73	1.56	2.31	2.2	3	2	4	8	5	17	159.7	2595100000	Q91Z50;P39749	Flap endonuclease 1	Fen1	TRUE	FALSE	FALSE	FALSE	FALSE	TRUE	FALSE	FALSE	FALSE	FALSE	FALSE	TRUE	FALSE	TRUE	FALSE
Tbc1d10a	103724	2.56	1.3	2.74	2.2	3	2	3	2	2	7	9.8492	295190000	Q5SPX8;P58802	TBC1 domain family member 10A	Tbc1d10a	FALSE	FALSE	FALSE	TRUE	FALSE	FALSE	FALSE	FALSE	FALSE	FALSE	FALSE	FALSE	FALSE	TRUE	FALSE
Esd	13885	3.09	1.28	2.23	2.2	3	2	5	9	7	21	323.31	11300000000	H3BJP2;H3BLJ9;H3BJL6;H3BKH6;Q9R0P3;H3BK43;H3BJC6;H3BL99	S-formylglutathione hydrolase	Esd	FALSE	FALSE	FALSE	FALSE	FALSE	TRUE	FALSE	FALSE	FALSE	FALSE	FALSE	FALSE	FALSE	TRUE	FALSE
Rras2	66922	2.38	1.71	2.51	2.2	3	2	5	5	8	18	160.13	3835800000	P62071;A0A1B0GRT5	Ras-related protein R-Ras2	Rras2	FALSE	FALSE	FALSE	TRUE	FALSE	FALSE	FALSE	FALSE	FALSE	FALSE	FALSE	FALSE	FALSE	TRUE	FALSE
Msn	17698	2.2	1.67	2.73	2.2	3	2	17	22	21	60	323.31	43800000000	P26041	Moesin	Msn	FALSE	FALSE	TRUE	TRUE	FALSE	TRUE	FALSE	FALSE	FALSE	FALSE	FALSE	FALSE	TRUE	TRUE	FALSE
Pdpk1	18607	2.85	1.69	2.05	2.2	3	2	3	6	10	19	220.67	819160000	F2Z3X6;Q9Z2A0;Q3TRL2;F2Z3Z9;F2Z400;F2Z3X9;F2Z3V6;F2Z4A5	3-phosphoinositide-dependent protein kinase 1	Pdpk1	FALSE	FALSE	FALSE	TRUE	FALSE	TRUE	FALSE	FALSE	FALSE	FALSE	FALSE	TRUE	TRUE	TRUE	FALSE
Nrp2	18187	2.51	1.73	2.34	2.2	3	2	11	13	12	36	323.31	2246600000	O35375-5;O35375-6;O35375-2;O35375-3;O35375-4;O35375	Neuropilin-2	Nrp2	FALSE	FALSE	FALSE	TRUE	FALSE	FALSE	FALSE	FALSE	FALSE	FALSE	FALSE	FALSE	TRUE	TRUE	FALSE
Fem1aa	NA	3.19	1.26	2.13	2.2	3	2	3	2	2	7	33.57	256180000	Q9Z2G1;Q8C0T1	Protein fem-1 homolog A-A;Protein fem-1 homolog A-B	Fem1aa;Fem1ab	FALSE	FALSE	FALSE	FALSE	FALSE	FALSE	FALSE	FALSE	FALSE	FALSE	FALSE	FALSE	FALSE	TRUE	FALSE
F2	14061	2.67	1.67	2.24	2.19	3	2	6	7	11	24	52.217	2022800000	P19221;H7BX99;CON__P00735	Prothrombin;Activation peptide fragment 1;Activation peptide fragment 2;Thrombin light chain;Thrombin heavy chain;Prothrombin	F2	FALSE	FALSE	FALSE	TRUE	TRUE	FALSE	FALSE	FALSE	FALSE	FALSE	FALSE	FALSE	FALSE	TRUE	FALSE
Cpox	12892	2.2	1.73	2.65	2.19	3	2	3	5	2	10	34.046	377750000	P36552	Oxygen-dependent coproporphyrinogen-III oxidase, mitochondrial	Cpox	TRUE	FALSE	FALSE	FALSE	FALSE	TRUE	FALSE	FALSE	FALSE	FALSE	FALSE	FALSE	FALSE	TRUE	FALSE
Glod4	67201	2.27	1.59	2.72	2.19	3	2	8	12	10	30	194.37	15100000000	Q9CPV4;Q9CPV4-3;E9Q197;Q9CPV4-2;F6ZTG3;F7BB55;E9Q055;E9Q2R6	Glyoxalase domain-containing protein 4	Glod4	TRUE	FALSE	FALSE	FALSE	FALSE	TRUE	FALSE	FALSE	FALSE	FALSE	FALSE	FALSE	FALSE	TRUE	FALSE
Gramd1a	52857	2.35	1.8	2.43	2.19	3	2	4	4	3	11	145.12	342980000	F8WJ74;Q8VEF1-2;Q8VEF1-3;Q8VEF1;A0A087WP91;A0A0J9YU69;A0A087WPB6;A0A0U1RPW1;A0A087WRK8	GRAM domain-containing protein 1A	Gramd1a	FALSE	FALSE	FALSE	TRUE	FALSE	TRUE	FALSE	TRUE	FALSE	FALSE	FALSE	FALSE	FALSE	TRUE	FALSE
Ahcy	269378	2.89	1.47	2.22	2.19	3	2	12	14	15	41	323.31	27900000000	P50247;A2ALT5	Adenosylhomocysteinase	Ahcy	FALSE	FALSE	FALSE	TRUE	FALSE	TRUE	FALSE	FALSE	FALSE	FALSE	FALSE	TRUE	FALSE	TRUE	FALSE
Ckm	12715	2.51	1.99	2.08	2.19	3	2	12	13	12	37	323.31	402000000000	P07310	Creatine kinase M-type	Ckm	FALSE	FALSE	FALSE	FALSE	TRUE	TRUE	FALSE	FALSE	FALSE	FALSE	FALSE	FALSE	FALSE	TRUE	FALSE
Ptprg	19270	2.34	1.75	2.49	2.19	3	2	2	7	7	16	29.937	932960000	F8VQD7;Q05909;E9Q6E7;D6RD11	Protein-tyrosine-phosphatase;Receptor-type tyrosine-protein phosphatase gamma	Ptprg	FALSE	FALSE	FALSE	FALSE	TRUE	FALSE	FALSE	FALSE	FALSE	FALSE	FALSE	FALSE	FALSE	TRUE	FALSE
Eno3	13808	2.88	1.38	2.3	2.19	3	2	9	12	10	31	323.31	77000000000	P21550;Q5SX59;J3QPZ9;Q5SX60;Q5SX61	Beta-enolase;Enolase	Eno3	FALSE	FALSE	FALSE	TRUE	FALSE	TRUE	FALSE	FALSE	FALSE	FALSE	FALSE	FALSE	FALSE	TRUE	FALSE
H6pd	100198	2.33	1.18	3.06	2.19	3	2	8	10	7	25	323.31	2426400000	Q8CFX1;A2A7A7;A2A7A8	GDH/6PGL endoplasmic bifunctional protein;Glucose 1-dehydrogenase;6-phosphogluconolactonase	H6pd	TRUE	FALSE	FALSE	FALSE	FALSE	TRUE	FALSE	TRUE	FALSE	FALSE	FALSE	FALSE	FALSE	TRUE	FALSE
Calb1	12307	2.56	1.66	2.34	2.19	3	2	7	7	6	20	154.56	2352500000	P12658	Calbindin	Calb1	FALSE	TRUE	TRUE	TRUE	FALSE	TRUE	FALSE	FALSE	FALSE	FALSE	FALSE	TRUE	TRUE	TRUE	FALSE
Stx1b	56216	2.88	1.57	2.1	2.18	3	2	8	12	9	29	323.31	14300000000	P61264;A0A0U1RNT8	Syntaxin-1B	Stx1b	FALSE	FALSE	TRUE	TRUE	FALSE	TRUE	FALSE	FALSE	FALSE	FALSE	FALSE	TRUE	TRUE	TRUE	FALSE
Impdh1	23917	2.12	1.62	2.81	2.18	3	2	6	8	7	21	73.374	2293100000	E0CYE2;F7DEU6;P50096;E0CXK0;F6XXH9	Inosine-5-monophosphate dehydrogenase;Inosine-5-monophosphate dehydrogenase 1	Impdh1	FALSE	FALSE	FALSE	FALSE	FALSE	TRUE	FALSE	FALSE	FALSE	FALSE	FALSE	TRUE	FALSE	TRUE	FALSE
Sypl2	17306	3.3	2.24	1.01	2.18	3	2	2	2	2	6	190.65	472810000	O89104	Synaptophysin-like protein 2	Sypl2	FALSE	FALSE	FALSE	FALSE	FALSE	TRUE	FALSE	FALSE	FALSE	FALSE	FALSE	FALSE	TRUE	TRUE	FALSE
Fkbp4	14228	2.57	1.64	2.34	2.18	3	2	15	16	17	48	323.31	13900000000	P30416;F6S2D5;F7CAT1	Peptidyl-prolyl cis-trans isomerase FKBP4;Peptidyl-prolyl cis-trans isomerase FKBP4, N-terminally processed	Fkbp4	TRUE	FALSE	TRUE	TRUE	FALSE	TRUE	FALSE	FALSE	FALSE	FALSE	FALSE	TRUE	FALSE	TRUE	FALSE
Hrsp12	NA	3.17	1.19	2.19	2.18	3	2	4	5	3	12	111.79	1099200000	P52760	Ribonuclease UK114	Hrsp12	FALSE	FALSE	FALSE	FALSE	FALSE	FALSE	FALSE	FALSE	FALSE	FALSE	FALSE	FALSE	FALSE	TRUE	FALSE
Ppia	268373	2.32	1.47	2.76	2.18	3	2	7	9	8	24	323.31	254000000000	P17742;A0A1L1SST0;A0A1L1SRX5;V9GXC1;V9GX31	Peptidyl-prolyl cis-trans isomerase A;Peptidyl-prolyl cis-trans isomerase A, N-terminally processed	Ppia	FALSE	FALSE	FALSE	FALSE	TRUE	TRUE	FALSE	FALSE	FALSE	FALSE	FALSE	FALSE	FALSE	TRUE	FALSE
Ranbp1	19385	2.27	1.24	3.04	2.18	3	2	4	5	5	14	217.06	18300000000	P34022;H7BX22	Ran-specific GTPase-activating protein	Ranbp1	FALSE	FALSE	TRUE	TRUE	FALSE	TRUE	FALSE	FALSE	FALSE	FALSE	FALSE	TRUE	FALSE	TRUE	FALSE
Ndufs4	17993	2.32	1.87	2.36	2.18	3	2	3	5	6	14	92.215	9757200000	Q9CXZ1;E9QPX3;A0A338P7A0	NADH dehydrogenase [ubiquinone] iron-sulfur protein 4, mitochondrial	Ndufs4	TRUE	FALSE	FALSE	FALSE	FALSE	TRUE	FALSE	FALSE	FALSE	FALSE	FALSE	FALSE	FALSE	TRUE	FALSE
Twf2	23999	2.41	1.36	2.77	2.18	3	2	5	9	7	21	275.79	3998100000	Q9Z0P5;Q9Z0P5-2;A0A1L1SU53;A0A1L1STC8;A0A087WRG4	Twinfilin-2	Twf2	FALSE	TRUE	TRUE	TRUE	FALSE	TRUE	FALSE	FALSE	FALSE	FALSE	FALSE	FALSE	FALSE	TRUE	FALSE
Gmpr2	105446	2.37	1.5	2.68	2.18	3	2	4	6	4	14	13.644	906870000	Q99L27;A0A2I3BQX8;A0A2I3BRT9	GMP reductase 2	Gmpr2	FALSE	FALSE	FALSE	FALSE	FALSE	FALSE	FALSE	FALSE	FALSE	FALSE	FALSE	FALSE	FALSE	TRUE	FALSE
Atp2b3	320707	3.11	1.36	2.07	2.18	3	2	5	7	6	18	75.479	1501700000	Q8C048;A2ALL9;Q0VF55	Calcium-transporting ATPase	Atp2b3	FALSE	FALSE	FALSE	TRUE	FALSE	TRUE	TRUE	FALSE	FALSE	FALSE	FALSE	FALSE	TRUE	TRUE	FALSE
Slc35b2	73836	2.63	1.88	2.02	2.18	3	2	3	3	4	10	70.121	544550000	Q91ZN5-2;Q91ZN5;A0A286YE16;Q9D1L5	Adenosine 3-phospho 5-phosphosulfate transporter 1	Slc35b2	FALSE	FALSE	FALSE	FALSE	FALSE	TRUE	TRUE	TRUE	FALSE	FALSE	FALSE	FALSE	FALSE	TRUE	FALSE
Oxct1	67041	2.52	1.81	2.21	2.18	3	2	11	14	11	36	323.31	17500000000	Q9D0K2;Q3UJQ9	Succinyl-CoA:3-ketoacid coenzyme A transferase 1, mitochondrial;Succinyl-CoA:3-ketoacid-coenzyme A transferase	Oxct1	TRUE	FALSE	FALSE	FALSE	FALSE	TRUE	FALSE	FALSE	FALSE	FALSE	FALSE	TRUE	FALSE	TRUE	FALSE
Rdh11	17252	2.35	2.53	1.65	2.18	3	2	3	4	5	12	184.19	1788800000	Q9R1R8;Q9QYF1	Retinol dehydrogenase 11	Rdh11	FALSE	FALSE	FALSE	FALSE	FALSE	TRUE	FALSE	TRUE	FALSE	FALSE	FALSE	FALSE	FALSE	TRUE	FALSE
Fv1	14349	2.61	1.32	2.58	2.17	3	2	5	7	7	19	323.31	2968100000	P70213	Friend virus susceptibility protein 1	Fv1	FALSE	FALSE	FALSE	FALSE	FALSE	TRUE	TRUE	FALSE	FALSE	FALSE	FALSE	FALSE	FALSE	TRUE	FALSE
Dbi	13167	2.55	1.79	2.18	2.17	3	2	2	2	2	6	4.5948	19400000000	M0QWU8;P31786;Q4VWZ5	Acyl-CoA-binding protein	Dbi	TRUE	FALSE	FALSE	TRUE	TRUE	TRUE	TRUE	TRUE	FALSE	FALSE	FALSE	TRUE	TRUE	TRUE	FALSE
Phpt1	75454	2.23	1.81	2.48	2.17	3	2	4	4	4	12	90.16	4126600000	Q9DAK9	14 kDa phosphohistidine phosphatase	Phpt1	FALSE	FALSE	FALSE	FALSE	FALSE	TRUE	FALSE	FALSE	FALSE	FALSE	FALSE	FALSE	FALSE	TRUE	FALSE
Znf512	NA	2.3	2.59	1.61	2.17	3	2	5	4	6	15	119.57	784340000	A0A0J9YTU9;Q69Z99;A0A0J9YTW0;A0A0J9YV10	Zinc finger protein 512	Znf512	FALSE	FALSE	FALSE	FALSE	FALSE	FALSE	FALSE	FALSE	FALSE	FALSE	FALSE	FALSE	FALSE	TRUE	FALSE
Wdr1	22388	2.36	1.84	2.3	2.17	3	2	17	25	19	61	323.31	41400000000	O88342;A0A0J9YU05	WD repeat-containing protein 1	Wdr1	FALSE	FALSE	TRUE	TRUE	FALSE	TRUE	FALSE	FALSE	FALSE	FALSE	FALSE	FALSE	TRUE	TRUE	FALSE
Gstm1	14862	2.61	1.21	2.68	2.17	3	2	7	10	7	24	203.53	27400000000	P10649;A2AE89;F6WHQ7;D3YVP8;D3YVP9;G5E8M7;O35660	Glutathione S-transferase Mu 1	Gstm1	FALSE	FALSE	FALSE	FALSE	TRUE	TRUE	FALSE	FALSE	FALSE	FALSE	FALSE	FALSE	FALSE	TRUE	FALSE
Gja1	14609	2.41	2.89	1.2	2.17	3	2	5	6	7	18	319.57	2679700000	P23242	Gap junction alpha-1 protein	Gja1	TRUE	FALSE	TRUE	TRUE	FALSE	TRUE	TRUE	TRUE	FALSE	TRUE	FALSE	TRUE	TRUE	TRUE	FALSE
Diras2	68203	2.47	1.71	2.32	2.17	3	2	3	5	2	10	23.942	461380000	Q5PR73	GTP-binding protein Di-Ras2	Diras2	FALSE	FALSE	FALSE	TRUE	FALSE	FALSE	FALSE	FALSE	FALSE	FALSE	FALSE	FALSE	FALSE	TRUE	FALSE
Cdc123	98828	2.63	2.16	1.7	2.16	3	2	4	2	5	11	200.73	391220000	Q8CII2;Q8CII2-2	Cell division cycle protein 123 homolog	Cdc123	FALSE	FALSE	FALSE	FALSE	FALSE	TRUE	FALSE	FALSE	FALSE	FALSE	FALSE	FALSE	FALSE	TRUE	FALSE
Nudt3	56409	2.32	1.76	2.41	2.16	3	2	1	2	2	5	181.67	1441400000	I1E4X7;Q9JI46;H3BLR8;A0A338P7L3	Diphosphoinositol polyphosphate phosphohydrolase 1	Nudt3	FALSE	FALSE	FALSE	FALSE	FALSE	TRUE	FALSE	FALSE	FALSE	FALSE	FALSE	TRUE	FALSE	TRUE	FALSE
Lta4h	16993	2.57	1.34	2.58	2.16	3	2	17	20	18	55	323.31	19500000000	P24527	Leukotriene A-4 hydrolase	Lta4h	FALSE	FALSE	FALSE	FALSE	FALSE	TRUE	FALSE	FALSE	FALSE	FALSE	FALSE	TRUE	FALSE	TRUE	FALSE
Mospd1	70380	2.44	1.12	2.93	2.16	3	2	2	2	5	9	17.549	1135500000	Q8VEL0;Q8VEL0-2	Motile sperm domain-containing protein 1	Mospd1	FALSE	FALSE	FALSE	FALSE	FALSE	TRUE	TRUE	TRUE	FALSE	FALSE	FALSE	TRUE	FALSE	TRUE	FALSE
Bzw2	66912	2.55	1.55	2.38	2.16	3	2	9	8	10	27	76.57	7760100000	Q91VK1;A0A1Y7VIU9;A0A1Y7VKZ4;A0A1Y7VJ43;A0A1Y7VM47;A0A1Y7VM24	Basic leucine zipper and W2 domain-containing protein 2	Bzw2	FALSE	FALSE	FALSE	FALSE	FALSE	TRUE	FALSE	FALSE	FALSE	FALSE	FALSE	FALSE	FALSE	TRUE	FALSE
Mettl7a1	70152	2.13	1.5	2.85	2.16	3	2	4	4	3	11	276.29	584050000	Q8C6B0;A0A2R8VI07;Q9D7S5;H3BJI7;A0A2R8VK72;Q76I24;Q5I0W6;Q76I26;G3X9G9;A0A2R8VHN2		Mettl7a1;mCG_20149;Methig1;UbiE2;Mettl7a2	FALSE	FALSE	FALSE	FALSE	FALSE	FALSE	FALSE	FALSE	FALSE	FALSE	FALSE	FALSE	FALSE	TRUE	FALSE
Pecam1	18613	2.71	1.57	2.2	2.16	3	2	7	8	13	28	156.64	1838400000	B1ARB3;Q08481-3;Q08481;Q08481-2;Q08481-4;B1ARA9	Platelet endothelial cell adhesion molecule	Pecam1	FALSE	FALSE	FALSE	TRUE	TRUE	TRUE	FALSE	FALSE	FALSE	FALSE	FALSE	FALSE	TRUE	TRUE	FALSE
Sorl1	20660	2.63	2.32	1.52	2.16	3	2	6	8	6	20	88.289	529350000	O88307	Sortilin-related receptor	Sorl1	FALSE	FALSE	FALSE	TRUE	TRUE	TRUE	TRUE	TRUE	FALSE	FALSE	FALSE	TRUE	FALSE	TRUE	FALSE
Capg	12332	2.87	1.43	2.17	2.16	3	2	8	9	9	26	323.31	7890000000	Q99LB4;P24452;D3YTL5;D3YZN3;D3YU77;D3Z014;D3Z4K5	Macrophage-capping protein	Capg	FALSE	FALSE	TRUE	FALSE	TRUE	TRUE	FALSE	FALSE	FALSE	FALSE	FALSE	TRUE	FALSE	TRUE	FALSE
Ube4a	140630	2.53	1.58	2.36	2.16	3	2	7	10	6	23	81.901	985600000	G3X9Y5;E9Q735;E9Q442;Q8VDS1;A0A1L1SV76;A0A1L1SRI7;A0A1L1SUX2	Ubiquitin conjugation factor E4 A	Ube4a	FALSE	FALSE	FALSE	FALSE	FALSE	TRUE	FALSE	FALSE	FALSE	FALSE	FALSE	TRUE	FALSE	TRUE	FALSE
Rtn1	104001	2.83	1.52	2.12	2.15	3	2	6	12	15	33	323.31	7919100000	Q8K0T0	Reticulon-1	Rtn1	FALSE	FALSE	FALSE	FALSE	FALSE	TRUE	TRUE	TRUE	FALSE	FALSE	FALSE	FALSE	FALSE	TRUE	FALSE
Npepps	19155	2.48	1.46	2.53	2.15	3	2	18	28	26	72	323.31	34600000000	Q11011;F6QYF8	Puromycin-sensitive aminopeptidase	Npepps	FALSE	FALSE	FALSE	FALSE	FALSE	TRUE	FALSE	FALSE	FALSE	FALSE	FALSE	TRUE	FALSE	TRUE	FALSE
Abr	109934	2.21	1.63	2.63	2.15	3	2	8	8	9	25	93.663	1537500000	Q5SSL4;E9PUE7;Q5SSL4-2;Q5SSL4-3;H3BKT3;H3BKV6;Z4YN68;H3BJY3;H3BL84	Active breakpoint cluster region-related protein	Abr	FALSE	FALSE	FALSE	TRUE	FALSE	TRUE	FALSE	FALSE	FALSE	FALSE	FALSE	FALSE	TRUE	TRUE	FALSE
Cep170	545389	2.86	1.46	2.13	2.15	3	2	25	29	29	83	323.31	7191100000	H7BX26;Q6A065;A0A0A6YXK7;A0A0A6YX99;Q6A065-2;Q6A065-3;A0A0A6YVZ3;A0A0A6YXT4;A0A0A6YWV9;A0A0A6YXR9	Centrosomal protein of 170 kDa	Cep170	FALSE	TRUE	TRUE	TRUE	FALSE	TRUE	FALSE	FALSE	FALSE	FALSE	FALSE	FALSE	FALSE	TRUE	FALSE
Usp14	59025	2.02	1.31	3.11	2.15	3	2	3	8	7	18	181.6	2486200000	Q9JMA1;E9PYI8	Ubiquitin carboxyl-terminal hydrolase 14;Ubiquitin carboxyl-terminal hydrolase	Usp14	FALSE	FALSE	FALSE	TRUE	FALSE	TRUE	FALSE	FALSE	FALSE	FALSE	FALSE	FALSE	TRUE	TRUE	FALSE
Ube2n	93765	2.67	1.3	2.46	2.15	3	2	4	6	4	14	152.55	14800000000	P61089;A0A1W2P7Z3;A0A087WPV1	Ubiquitin-conjugating enzyme E2 N	Ube2n	FALSE	FALSE	FALSE	FALSE	FALSE	TRUE	FALSE	FALSE	FALSE	FALSE	FALSE	TRUE	FALSE	TRUE	FALSE
Tmem87a	211499	2.05	1.62	2.77	2.14	3	2	4	5	4	13	48.109	1200000000	A2AQJ7;A2AQJ5;A2AQJ6;Q8BXN9-3;Q8BXN9;Q8BXN9-2	Transmembrane protein 87A	Tmem87a	FALSE	FALSE	FALSE	FALSE	FALSE	TRUE	TRUE	FALSE	FALSE	FALSE	FALSE	FALSE	FALSE	TRUE	FALSE
Egfr	13649	2.88	1.51	2.04	2.14	3	2	9	12	14	35	93.764	2711800000	Q01279;Q9WVF5;Q5SVE7	Epidermal growth factor receptor	Egfr	FALSE	FALSE	FALSE	TRUE	FALSE	TRUE	TRUE	TRUE	FALSE	FALSE	FALSE	TRUE	TRUE	TRUE	FALSE
Hn1	NA	2.13	1.64	2.66	2.14	3	2	3	3	3	9	323.31	3734200000	P97825	Hematological and neurological expressed 1 protein;Hematological and neurological expressed 1 protein, N-terminally processed	Hn1	FALSE	FALSE	FALSE	FALSE	FALSE	FALSE	FALSE	FALSE	FALSE	FALSE	FALSE	FALSE	FALSE	TRUE	FALSE
Fto	26383	2.19	1.97	2.26	2.14	3	2	11	11	13	35	147.26	2904900000	Q8BGW1-2;Q8BGW1;Q8BGW1-3;Q8BGW1-4;E9Q1E4;D3Z127	Alpha-ketoglutarate-dependent dioxygenase FTO	Fto	FALSE	FALSE	FALSE	FALSE	FALSE	TRUE	FALSE	FALSE	FALSE	FALSE	FALSE	TRUE	FALSE	TRUE	FALSE
Casp14	12365	2.37	2.09	1.96	2.14	3	2	5	9	6	20	214.37	1838700000	O89094;O89094-2	Caspase-14;Caspase-14 subunit p17, mature form;Caspase-14 subunit p10, mature form;Caspase-14 subunit p20, intermediate form;Caspase-14 subunit p8, intermediate form	Casp14	TRUE	FALSE	TRUE	FALSE	FALSE	TRUE	FALSE	FALSE	FALSE	FALSE	FALSE	TRUE	FALSE	TRUE	FALSE
Mgea5	NA	1.97	2.18	2.27	2.14	3	2	9	13	12	34	182.34	4204500000	Q9EQQ9;Q9EQQ9-3;Q9EQQ9-2;A0A494BAA3;A0A494B913	Protein O-GlcNAcase	Mgea5	FALSE	FALSE	FALSE	FALSE	FALSE	FALSE	FALSE	FALSE	FALSE	FALSE	FALSE	FALSE	FALSE	TRUE	FALSE
Gps1	209318	3.19	1.19	2.03	2.14	3	2	11	13	8	32	281.71	5193100000	G3UXW9;Q3MIA8;Q99LD4;A0A140LJB7;B1ATU4;Q99LD4-2	COP9 signalosome complex subunit 1	Gps1	FALSE	FALSE	FALSE	FALSE	FALSE	TRUE	FALSE	FALSE	FALSE	FALSE	FALSE	TRUE	FALSE	TRUE	FALSE
Stxbp1	20910	2.53	2	1.88	2.14	3	2	12	17	15	44	323.31	24700000000	O08599-2;O08599;A0A140LHJ4	Syntaxin-binding protein 1	Stxbp1	TRUE	FALSE	TRUE	TRUE	FALSE	TRUE	FALSE	FALSE	FALSE	FALSE	FALSE	TRUE	TRUE	TRUE	FALSE
Ntm	235106	2.77	1.62	2.01	2.14	3	2	3	5	6	14	173.3	3566100000	D3Z396;Q8BG33;Q99PJ0;F6Z2M6;F6RQ26	Neurotrimin	Ntm	FALSE	FALSE	FALSE	TRUE	TRUE	TRUE	FALSE	FALSE	FALSE	FALSE	FALSE	FALSE	TRUE	TRUE	FALSE
Fabp5	16592	2.79	1.18	2.43	2.14	3	2	6	6	6	18	241.99	41100000000	Q05816	Fatty acid-binding protein, epidermal	Fabp5	FALSE	FALSE	FALSE	TRUE	TRUE	TRUE	FALSE	FALSE	FALSE	FALSE	FALSE	TRUE	TRUE	TRUE	FALSE
Gstt3	103140	1.44	2.7	2.26	2.13	3	2	2	3	3	8	69.98	278520000	Q99L20		Gstt3	FALSE	FALSE	FALSE	FALSE	FALSE	TRUE	FALSE	FALSE	FALSE	FALSE	FALSE	FALSE	FALSE	TRUE	FALSE
Gars	353172	2.39	1.49	2.51	2.13	3	2	11	18	12	41	323.31	16000000000	Q9CZD3	Glycine--tRNA ligase	Gars	TRUE	FALSE	FALSE	TRUE	TRUE	TRUE	FALSE	FALSE	FALSE	FALSE	FALSE	FALSE	FALSE	TRUE	FALSE
Inpp1	16329	2.53	1.66	2.21	2.13	3	2	6	9	6	21	141.44	1532700000	P49442;E0CYQ4;E0CX64;H3BK26;E9QAI9	Inositol polyphosphate 1-phosphatase	Inpp1	FALSE	FALSE	FALSE	FALSE	FALSE	FALSE	FALSE	FALSE	FALSE	FALSE	FALSE	FALSE	FALSE	TRUE	FALSE
Trnt1	70047	2.24	1.88	2.27	2.13	3	2	4	5	4	13	17.75	1242100000	Q8K1J6;Q8K1J6-2;A0A0N4SUW4;A0A0N4SV41	CCA tRNA nucleotidyltransferase 1, mitochondrial	Trnt1	TRUE	FALSE	FALSE	FALSE	FALSE	TRUE	FALSE	FALSE	FALSE	FALSE	FALSE	FALSE	FALSE	TRUE	FALSE
Fut11	73068	2.78	2.13	1.48	2.13	3	2	3	6	1	10	37.086	1034600000	Q8BHC9	Alpha-(1,3)-fucosyltransferase 11	Fut11	FALSE	FALSE	FALSE	FALSE	FALSE	TRUE	TRUE	FALSE	FALSE	FALSE	FALSE	FALSE	FALSE	TRUE	FALSE
Islr2	320563	2.96	1.42	2.01	2.13	3	2	7	8	7	22	223.82	1131300000	E9Q9N7;Q5RKR3;A0A1L1SVD6;A0A1L1SSI6;A0A1L1SSZ4;A0A1L1SUR1;A0A1L1SS00;A0A1L1SQV1;A0A1L1SV86	Immunoglobulin superfamily containing leucine-rich repeat protein 2	Islr2	FALSE	FALSE	FALSE	TRUE	FALSE	FALSE	FALSE	FALSE	FALSE	FALSE	FALSE	FALSE	FALSE	TRUE	FALSE
Calm4	80796	2.37	1.38	2.64	2.13	3	2	4	5	4	13	323.31	31000000000	Q9JM83	Calmodulin-4	Calm4	FALSE	FALSE	FALSE	FALSE	FALSE	FALSE	FALSE	FALSE	FALSE	FALSE	FALSE	FALSE	FALSE	TRUE	FALSE
Ube2v2	70620	2.6	1.61	2.17	2.13	3	2	6	8	7	21	133.89	16200000000	Q9D2M8;Q9D2M8-2;A6X925;B2KF55	Ubiquitin-conjugating enzyme E2 variant 2	Ube2v2	FALSE	FALSE	FALSE	FALSE	FALSE	FALSE	FALSE	FALSE	FALSE	FALSE	FALSE	TRUE	FALSE	TRUE	FALSE
L1cam	16728	2.28	1.24	2.87	2.13	3	2	12	19	14	45	323.31	7663700000	A2AFG8;Q6PGJ3;A2AFG7;P11627;F7A5H7;B7ZCD3;F6UIL7	Neural cell adhesion molecule L1	L1cam	FALSE	FALSE	FALSE	TRUE	FALSE	TRUE	FALSE	FALSE	FALSE	FALSE	FALSE	FALSE	TRUE	TRUE	FALSE
Coro7	78885	2.42	1.54	2.42	2.13	3	2	10	15	7	32	237.4	3012100000	Q9D2V7;G3X9L5;E9PYU1	Coronin-7	Coro7	FALSE	FALSE	FALSE	FALSE	FALSE	TRUE	TRUE	FALSE	FALSE	FALSE	FALSE	FALSE	FALSE	TRUE	FALSE
Akr7a2	NA	2.65	1.21	2.52	2.13	3	2	6	8	7	21	105.67	4230300000	Q8CG76	Aflatoxin B1 aldehyde reductase member 2	Akr7a2	FALSE	FALSE	FALSE	FALSE	FALSE	FALSE	FALSE	FALSE	FALSE	FALSE	FALSE	FALSE	FALSE	TRUE	FALSE
Zfyve1	217695	2.41	1.85	2.11	2.12	3	2	3	5	4	12	57.691	444820000	Q810J8;A0A1Y7VKG0	Zinc finger FYVE domain-containing protein 1	Zfyve1	TRUE	FALSE	FALSE	FALSE	FALSE	TRUE	TRUE	TRUE	FALSE	FALSE	TRUE	FALSE	FALSE	TRUE	FALSE
Timm10	30059	3.1	1.18	2.1	2.12	3	2	1	2	2	5	25.186	1145100000	P62073	Mitochondrial import inner membrane translocase subunit Tim10	Timm10	TRUE	FALSE	FALSE	FALSE	FALSE	TRUE	FALSE	FALSE	FALSE	FALSE	FALSE	FALSE	FALSE	TRUE	FALSE
Fam169a	320557	2.72	1.53	2.12	2.12	3	2	3	3	5	11	271.83	778850000	Q5XG69	Soluble lamin-associated protein of 75 kDa	Fam169a	FALSE	FALSE	FALSE	FALSE	FALSE	FALSE	FALSE	FALSE	FALSE	FALSE	FALSE	TRUE	FALSE	TRUE	FALSE
Ppp5c	19060	2.33	1.84	2.2	2.12	3	2	7	9	12	28	295.25	3345500000	Q60676;F7BX26	Serine/threonine-protein phosphatase 5;Serine/threonine-protein phosphatase	Ppp5c	FALSE	FALSE	FALSE	TRUE	FALSE	TRUE	FALSE	FALSE	FALSE	FALSE	FALSE	TRUE	FALSE	TRUE	FALSE
Gnaz	14687	2.32	1.9	2.15	2.12	3	2	6	7	5	18	302.76	1910900000	O70443	Guanine nucleotide-binding protein G(z) subunit alpha	Gnaz	FALSE	FALSE	FALSE	TRUE	FALSE	TRUE	FALSE	FALSE	FALSE	FALSE	FALSE	FALSE	FALSE	TRUE	FALSE
Amph	218038	2.52	2.09	1.75	2.12	3	2	9	12	11	32	323.31	4509900000	A0A0G2JEG8;Q7TQF7	Amphiphysin	Amph	FALSE	FALSE	TRUE	TRUE	FALSE	TRUE	FALSE	FALSE	FALSE	FALSE	FALSE	FALSE	TRUE	TRUE	FALSE
Mcu	215999	2.22	1.66	2.47	2.12	3	2	4	7	6	17	145.1	6026400000	Q3UMR5;Q3UMR5-2	Calcium uniporter protein, mitochondrial	Mcu	TRUE	FALSE	FALSE	FALSE	FALSE	TRUE	FALSE	FALSE	FALSE	FALSE	FALSE	FALSE	FALSE	TRUE	FALSE
Anxa11	11744	2.18	1.56	2.61	2.12	3	2	12	14	16	42	323.31	8926800000	P97384;D3Z7U0	Annexin A11;Annexin	Anxa11	FALSE	FALSE	TRUE	FALSE	TRUE	TRUE	FALSE	FALSE	FALSE	TRUE	FALSE	TRUE	FALSE	TRUE	FALSE
Vezt	215008	2.39	1.85	2.11	2.12	3	2	2	4	2	8	54.897	186620000	D3Z4E6;Q3ZK22;Q3ZK22-3;Q3ZK22-4;F6W383;Q3ZK22-2	Vezatin	Vezt	FALSE	TRUE	FALSE	TRUE	FALSE	TRUE	FALSE	FALSE	FALSE	FALSE	FALSE	TRUE	TRUE	TRUE	FALSE
Ndrg2	29811	2.78	1.18	2.39	2.12	3	2	4	7	7	18	247.13	6788600000	Q9QYG0-2;Q9QYG0;A0A2I3BPW0;A0A2I3BPL1;A0A2I3BQR5;A0A2I3BS20;A0A2I3BQM5	Protein NDRG2	Ndrg2	FALSE	FALSE	FALSE	FALSE	FALSE	TRUE	TRUE	FALSE	FALSE	FALSE	FALSE	TRUE	TRUE	TRUE	FALSE
Mxra7	67622	2.1	1.85	2.4	2.12	3	2	3	3	2	8	3.7983	544590000	Q9CZH7;Q9D1T2	Matrix-remodeling-associated protein 7	Mxra7	FALSE	FALSE	FALSE	FALSE	FALSE	FALSE	FALSE	FALSE	FALSE	FALSE	FALSE	FALSE	FALSE	TRUE	FALSE
Cdc42ep4	56699	2.17	1.88	2.3	2.12	3	2	4	5	6	15	223.34	1108100000	Q9JM96;A2A6Q2;A2A6Q3	Cdc42 effector protein 4	Cdc42ep4	FALSE	FALSE	TRUE	TRUE	FALSE	TRUE	FALSE	FALSE	FALSE	FALSE	FALSE	FALSE	FALSE	TRUE	FALSE
Cyp2a5	13087	2.77	1.12	2.46	2.12	3	2	9	8	5	22	218.77	1119700000	Q91X75;P20852;P15392;F7B9W9;F6SHL3;E9Q593	Cytochrome P450 2A5;Cytochrome P450 2A4	Cyp2a5;Cyp2a4	FALSE	FALSE	TRUE	FALSE	FALSE	TRUE	FALSE	FALSE	FALSE	FALSE	FALSE	FALSE	FALSE	TRUE	FALSE
Apobec2	11811	1.78	2.33	2.23	2.11	3	2	5	7	5	17	249.37	4807500000	Q9WV35	Probable C->U-editing enzyme APOBEC-2	Apobec2	FALSE	FALSE	FALSE	FALSE	FALSE	TRUE	FALSE	FALSE	FALSE	FALSE	FALSE	TRUE	FALSE	TRUE	FALSE
Wdr70	545085	2.71	1.46	2.17	2.11	3	2	8	7	3	18	69.815	590870000	G3X934;Q3TWF6	WD repeat-containing protein 70	Wdr70	FALSE	FALSE	FALSE	FALSE	FALSE	FALSE	FALSE	FALSE	FALSE	FALSE	FALSE	TRUE	FALSE	TRUE	FALSE
Pfn1	18643	2.2	1.71	2.43	2.11	3	2	8	9	8	25	323.31	90200000000	P62962;Q5SX49;CON__P02584;J3QMC2	Profilin-1;Profilin	Pfn1	FALSE	FALSE	TRUE	TRUE	TRUE	TRUE	FALSE	FALSE	FALSE	FALSE	FALSE	TRUE	TRUE	TRUE	FALSE
Ubxn6	66530	2.61	1.52	2.21	2.11	3	2	3	6	3	12	99.811	892250000	Q99PL6;Q99PL6-2;B8JJA4	UBX domain-containing protein 6	Ubxn6	FALSE	FALSE	TRUE	FALSE	FALSE	TRUE	FALSE	FALSE	FALSE	TRUE	FALSE	TRUE	FALSE	TRUE	FALSE
Commd4	66199	3.06	2.06	1.21	2.11	3	2	4	4	5	13	176.89	1270000000	Q9CQ02;A0A1L1SVC7;A0A1L1SRX4;A0A1L1SRJ9;A0A1L1ST08;A0A1L1SRM6	COMM domain-containing protein 4	Commd4	FALSE	FALSE	FALSE	FALSE	FALSE	TRUE	FALSE	FALSE	FALSE	FALSE	FALSE	TRUE	FALSE	TRUE	FALSE
Rab3a	19339	1.91	2.31	2.12	2.11	3	2	2	5	4	11	200.31	4380700000	P63011;D3YZP5	Ras-related protein Rab-3A	Rab3a	FALSE	FALSE	FALSE	TRUE	FALSE	TRUE	FALSE	FALSE	FALSE	TRUE	FALSE	FALSE	TRUE	TRUE	FALSE
Pgs1	74451	2.11	1.68	2.54	2.11	3	2	2	5	3	10	101.23	516600000	Q8BHF7;F8WI04;F2Z427	CDP-diacylglycerol--glycerol-3-phosphate 3-phosphatidyltransferase, mitochondrial	Pgs1	TRUE	FALSE	FALSE	FALSE	FALSE	TRUE	FALSE	TRUE	FALSE	FALSE	FALSE	FALSE	FALSE	TRUE	FALSE
Plcb1	18795	2.18	1.76	2.39	2.11	3	2	15	20	16	51	130.98	3488300000	Q9Z1B3;Q9Z1B3-3;Q9Z1B3-2	1-phosphatidylinositol 4,5-bisphosphate phosphodiesterase beta-1	Plcb1	FALSE	FALSE	FALSE	FALSE	FALSE	TRUE	FALSE	FALSE	FALSE	FALSE	FALSE	TRUE	TRUE	TRUE	FALSE
Serpina1d	20703	3.03	1.25	2.05	2.11	3	2	6	10	6	22	323.31	53200000000	Q00897	Alpha-1-antitrypsin 1-4	Serpina1d	FALSE	FALSE	FALSE	FALSE	TRUE	TRUE	TRUE	TRUE	FALSE	FALSE	FALSE	FALSE	FALSE	TRUE	FALSE
Clip1	56430	2.59	1.53	2.2	2.11	3	2	24	34	36	94	323.31	8880000000	Q922J3;Q922J3-2	CAP-Gly domain-containing linker protein 1	Clip1	FALSE	FALSE	TRUE	FALSE	FALSE	TRUE	FALSE	FALSE	FALSE	FALSE	FALSE	TRUE	FALSE	TRUE	FALSE
Nrcam	319504	2.5	1.49	2.33	2.11	3	2	10	16	10	36	323.31	2764500000	A0A1W2P7Y9;Q810U4-2;A0A1W2P814;Q810U4-5;Q810U4-4;A0A1W2P6P3;A0A1W2P7R6	Neuronal cell adhesion molecule	Nrcam	FALSE	FALSE	FALSE	TRUE	TRUE	FALSE	FALSE	FALSE	FALSE	FALSE	FALSE	FALSE	TRUE	TRUE	FALSE
Hmgcs1	208715	2.41	1.71	2.2	2.11	3	2	10	11	11	32	164.77	9827600000	Q8JZK9	Hydroxymethylglutaryl-CoA synthase, cytoplasmic	Hmgcs1	FALSE	FALSE	FALSE	FALSE	FALSE	TRUE	FALSE	FALSE	FALSE	FALSE	FALSE	FALSE	FALSE	TRUE	FALSE
Rab4b	19342	2.32	1.81	2.19	2.11	3	2	6	5	7	18	48.041	1368500000	Q91ZR1	Ras-related protein Rab-4B	Rab4b	TRUE	FALSE	FALSE	TRUE	FALSE	TRUE	FALSE	FALSE	FALSE	FALSE	FALSE	FALSE	TRUE	TRUE	FALSE
Pdlim2	213019	2.91	1.2	2.21	2.11	3	2	2	5	3	10	83.664	539140000	Q8R1G6;A0A087WPL1;F7C957;E9Q996	PDZ and LIM domain protein 2	Pdlim2	FALSE	FALSE	TRUE	FALSE	FALSE	TRUE	FALSE	FALSE	FALSE	FALSE	FALSE	FALSE	FALSE	TRUE	FALSE
Ace	11421	2.76	1.41	2.14	2.1	3	2	7	4	4	15	60.738	326280000	P09470;F6QCP8;P09470-2	Angiotensin-converting enzyme;Angiotensin-converting enzyme, soluble form	Ace	FALSE	TRUE	FALSE	TRUE	TRUE	TRUE	FALSE	FALSE	FALSE	TRUE	FALSE	FALSE	FALSE	TRUE	FALSE
Cbl	12402	2.12	1.85	2.34	2.1	3	2	6	7	5	18	46.347	505520000	A0A0U1RQ85;P22682;A0A0U1RP47;A0A0X1KG61;A0A0U1RP17;A0A0U1RP95	E3 ubiquitin-protein ligase CBL	Cbl	FALSE	TRUE	FALSE	TRUE	FALSE	TRUE	TRUE	FALSE	FALSE	FALSE	FALSE	FALSE	TRUE	TRUE	FALSE
Usp5	22225	2.43	1.4	2.47	2.1	3	2	18	24	17	59	323.31	26300000000	Q3U4W8;P56399;D3Z4K7;D3YYA5	Ubiquitin carboxyl-terminal hydrolase;Ubiquitin carboxyl-terminal hydrolase 5	Usp5	FALSE	FALSE	FALSE	FALSE	FALSE	FALSE	FALSE	FALSE	FALSE	FALSE	FALSE	FALSE	FALSE	TRUE	FALSE
Cpd	12874	2.25	1.51	2.55	2.1	3	2	14	15	13	42	254.39	2044500000	O89001	Carboxypeptidase D	Cpd	FALSE	FALSE	FALSE	TRUE	TRUE	TRUE	TRUE	FALSE	FALSE	FALSE	FALSE	TRUE	FALSE	TRUE	FALSE
Zdhhc5	228136	2.48	2.08	1.73	2.1	3	2	5	3	2	10	263.09	196640000	Q8VDZ4;Q8VDZ4-2	Palmitoyltransferase ZDHHC5	Zdhhc5	FALSE	FALSE	FALSE	TRUE	FALSE	FALSE	FALSE	FALSE	FALSE	FALSE	FALSE	FALSE	FALSE	TRUE	FALSE
Mtch2	56428	2.14	1.58	2.57	2.1	3	2	5	7	7	19	83.686	10800000000	A2AFW6;Q9D050;Q791V5;D6RCZ1	Mitochondrial carrier homolog 2	Mtch2	TRUE	FALSE	FALSE	FALSE	FALSE	TRUE	FALSE	FALSE	FALSE	FALSE	FALSE	FALSE	FALSE	TRUE	FALSE
Mettl16	67493	1.31	2.85	2.12	2.1	3	2	3	4	5	12	12.781	409460000	Q5SW15;Q9CQG2-2;Q9CQG2;F8WHZ7	Methyltransferase-like protein;Methyltransferase-like protein 16	Mettl16	FALSE	FALSE	FALSE	FALSE	FALSE	FALSE	FALSE	FALSE	FALSE	FALSE	FALSE	TRUE	FALSE	TRUE	FALSE
Acox1	11430	2.59	1.68	2.01	2.09	3	2	9	15	15	39	323.31	5626700000	Q9R0H0;Q9R0H0-2;A2A848	Peroxisomal acyl-coenzyme A oxidase 1	Acox1	TRUE	FALSE	FALSE	TRUE	FALSE	TRUE	FALSE	FALSE	TRUE	FALSE	FALSE	TRUE	FALSE	TRUE	FALSE
Pacsin2	23970	2.9	1.08	2.29	2.09	3	2	7	9	10	26	34.228	3072600000	Q9WVE8;A0A2R8W6S4;Q3UP40;A0A2R8W750;A0A338P6P7	Protein kinase C and casein kinase substrate in neurons protein 2	Pacsin2	FALSE	FALSE	TRUE	TRUE	FALSE	TRUE	FALSE	FALSE	FALSE	FALSE	FALSE	TRUE	TRUE	TRUE	FALSE
Tspan7	21912	2.7	1.13	2.44	2.09	3	2	2	1	2	5	102.75	407910000	Q62283;Q3UHG5	Tetraspanin-7;Tetraspanin	Tspan7	FALSE	FALSE	FALSE	TRUE	FALSE	FALSE	FALSE	FALSE	FALSE	FALSE	FALSE	FALSE	FALSE	TRUE	FALSE
Idh2	269951	2.71	1.26	2.3	2.09	3	2	12	17	14	43	323.31	68200000000	P54071;D6RIL6;A0A0U1RP68;A0A0U1RPR1	Isocitrate dehydrogenase [NADP], mitochondrial	Idh2	TRUE	FALSE	FALSE	FALSE	FALSE	TRUE	FALSE	FALSE	TRUE	FALSE	FALSE	FALSE	FALSE	TRUE	FALSE
Clpp	53895	2.63	1.61	2.03	2.09	3	2	5	8	8	21	67.539	4484600000	O88696	ATP-dependent Clp protease proteolytic subunit, mitochondrial	Clpp	TRUE	FALSE	FALSE	FALSE	FALSE	TRUE	FALSE	FALSE	FALSE	FALSE	FALSE	FALSE	FALSE	TRUE	FALSE
Yipf4	67864	2.26	1.73	2.27	2.08	3	2	2	2	1	5	13.021	775200000	Q8C407;Q8C407-2	Protein YIPF4	Yipf4	FALSE	FALSE	FALSE	TRUE	FALSE	TRUE	TRUE	TRUE	FALSE	FALSE	FALSE	FALSE	FALSE	TRUE	FALSE
Nrxn3	18191	2.3	1.93	2.02	2.08	3	2	8	9	9	26	65.229	843550000	Q6P9K9;E9Q2X2;Q6P9K9-2;A0A087WPQ9;E9Q3Q4;Q8C985	Neurexin-3	Nrxn3	FALSE	FALSE	FALSE	TRUE	FALSE	FALSE	FALSE	FALSE	FALSE	FALSE	FALSE	FALSE	TRUE	TRUE	FALSE
Plxna4	243743	2.39	1.61	2.25	2.08	3	2	19	25	27	71	323.31	5293700000	Q80UG2	Plexin-A4	Plxna4	FALSE	FALSE	FALSE	TRUE	FALSE	FALSE	FALSE	FALSE	FALSE	FALSE	FALSE	FALSE	FALSE	TRUE	FALSE
Obscn	380698	2.23	1.84	2.17	2.08	3	2	19	35	76	130	323.31	6041700000	A2AAJ9;Z4YJE4;H7BX05;J9JIB2;F6TJX7;F6X8F4;A2AAJ9-2;A2AAJ9-3;F7DCJ0	Obscurin	Obscn	FALSE	FALSE	FALSE	TRUE	TRUE	TRUE	FALSE	FALSE	FALSE	FALSE	FALSE	TRUE	TRUE	TRUE	FALSE
St13	70356	1.89	2.06	2.3	2.08	3	2	6	9	6	21	170.84	19200000000	F8WJK8;Q99L47;E9Q1V0;E9Q1X9	Hsc70-interacting protein	St13	FALSE	FALSE	FALSE	FALSE	FALSE	TRUE	FALSE	FALSE	FALSE	FALSE	FALSE	FALSE	FALSE	TRUE	FALSE
Tceb1	NA	2.9	2.03	1.31	2.08	3	2	4	4	5	13	310.04	12200000000	A0A087WQE6;A0A087WNT1;P83940;A0A087WPE4	Transcription elongation factor B polypeptide 1	Tceb1	FALSE	FALSE	FALSE	FALSE	FALSE	FALSE	FALSE	FALSE	FALSE	FALSE	FALSE	FALSE	FALSE	TRUE	FALSE
Cr1l	12946	2.18	2.07	1.99	2.08	3	2	4	5	4	13	34.762	587580000	Q64735-2;Q64735;A0A0A6YY75;A0A0A6YVT1;A0A0A6YXN9;A0A0A6YXR6	Complement component receptor 1-like protein	Cr1l	FALSE	FALSE	FALSE	TRUE	FALSE	FALSE	FALSE	FALSE	FALSE	FALSE	FALSE	FALSE	FALSE	TRUE	FALSE
Mkrn2	67027	2.22	1.99	2.03	2.08	3	2	5	2	3	10	7.7529	477620000	Q9ERV1	Probable E3 ubiquitin-protein ligase makorin-2	Mkrn2	FALSE	FALSE	FALSE	FALSE	FALSE	FALSE	FALSE	FALSE	FALSE	FALSE	FALSE	FALSE	FALSE	TRUE	FALSE
Gpx1	14775	2.09	1.65	2.5	2.08	3	2	5	10	8	23	68.445	6543800000	P11352;A0A0A6YVV2;A0A0A6YY34	Glutathione peroxidase 1;Glutathione peroxidase	Gpx1	TRUE	FALSE	FALSE	FALSE	FALSE	TRUE	FALSE	FALSE	FALSE	FALSE	FALSE	TRUE	FALSE	TRUE	FALSE
Abcg2	26357	2.18	1.49	2.56	2.08	3	2	5	5	6	16	48.755	744920000	S4R2E1;A0A0R4J0B6;Q7TMS5;D3Z150;A0A0N4SWA2;D3YZX5;D3YVG8;S4R2M4	ATP-binding cassette sub-family G member 2	Abcg2	TRUE	FALSE	FALSE	TRUE	FALSE	TRUE	FALSE	FALSE	FALSE	FALSE	FALSE	TRUE	FALSE	TRUE	FALSE
Chl1	12661	2.27	1.55	2.4	2.08	3	2	11	18	14	43	323.31	4947500000	P70232;A0A0N4SUM4;A0A0N4SUL1	Neural cell adhesion molecule L1-like protein;Processed neural cell adhesion molecule L1-like protein	Chl1	FALSE	FALSE	FALSE	TRUE	TRUE	TRUE	FALSE	FALSE	FALSE	FALSE	FALSE	FALSE	FALSE	TRUE	FALSE
Rab3c	67295	2.3	2.09	1.84	2.08	3	2	4	4	4	12	157.71	874690000	P62823;A0A286YDR2;Q9CXS2	Ras-related protein Rab-3C	Rab3c	FALSE	FALSE	FALSE	TRUE	FALSE	TRUE	FALSE	FALSE	FALSE	FALSE	FALSE	FALSE	TRUE	TRUE	FALSE
Slc44a2	68682	2.09	1.61	2.53	2.08	3	2	5	5	5	15	83.204	2008200000	A0A1L1SVG6;Q8BY89-2	Choline transporter-like protein 2	Slc44a2	FALSE	FALSE	FALSE	FALSE	FALSE	FALSE	FALSE	FALSE	FALSE	FALSE	FALSE	FALSE	FALSE	TRUE	FALSE
Epb4.1l1	NA	2.49	1.7	2.04	2.08	3	2	12	19	17	48	323.31	8846900000	A2AUK8;A2AUK5;Q9Z2H5-2;Q9Z2H5;A2AUK7;Q9Z2H5-3;E9PV14;A0A2R8VHB6	Band 4.1-like protein 1	Epb4.1l1;Epb41l1	FALSE	FALSE	FALSE	FALSE	FALSE	FALSE	FALSE	FALSE	FALSE	FALSE	FALSE	FALSE	FALSE	TRUE	FALSE
Tgfbr2	21813	2.12	2.47	1.63	2.07	3	2	2	2	5	9	102.07	155000000	Q62312	TGF-beta receptor type-2	Tgfbr2	FALSE	FALSE	FALSE	TRUE	FALSE	TRUE	FALSE	FALSE	FALSE	FALSE	FALSE	FALSE	FALSE	TRUE	FALSE
Degs1	13244	2.47	2.06	1.69	2.07	3	2	2	3	2	7	131.58	1802600000	O09005	Sphingolipid delta(4)-desaturase DES1	Degs1	TRUE	FALSE	FALSE	FALSE	FALSE	TRUE	FALSE	TRUE	FALSE	FALSE	FALSE	FALSE	FALSE	TRUE	FALSE
Txndc12	66073	2.45	1.59	2.16	2.07	3	2	3	5	5	13	18.646	3706700000	Q9CQU0	Thioredoxin domain-containing protein 12	Txndc12	FALSE	FALSE	FALSE	FALSE	FALSE	TRUE	FALSE	TRUE	FALSE	FALSE	FALSE	FALSE	FALSE	TRUE	FALSE
Fkbp10	14230	2.15	1.86	2.19	2.07	3	2	14	16	16	46	323.31	24000000000	Q61576;A2A4H9;F6W360	Peptidyl-prolyl cis-trans isomerase FKBP10	Fkbp10	FALSE	FALSE	FALSE	FALSE	FALSE	TRUE	FALSE	TRUE	FALSE	FALSE	FALSE	FALSE	FALSE	TRUE	FALSE
Sec62	69276	2.46	2.2	1.54	2.07	3	2	4	2	4	10	16.618	1093800000	Q8BU14	Translocation protein SEC62	Sec62	FALSE	FALSE	FALSE	FALSE	FALSE	TRUE	FALSE	TRUE	FALSE	FALSE	FALSE	FALSE	FALSE	TRUE	FALSE
Nasp	50927	2.41	1.25	2.54	2.07	3	2	13	22	18	53	323.31	12900000000	B1AU75;Q99MD9;B1AU76;Q99MD9-2	Nuclear autoantigenic sperm protein	Nasp	FALSE	FALSE	FALSE	FALSE	FALSE	TRUE	FALSE	FALSE	FALSE	FALSE	FALSE	TRUE	FALSE	TRUE	FALSE
Phyhipl	70911	2.5	1.69	2.01	2.07	3	2	6	10	10	26	76.611	4544100000	Q8BGT8;F7D3N3;Q8BGT8-2;F6U6Z2;E0CXW9;E0CXJ1	Phytanoyl-CoA hydroxylase-interacting protein-like	Phyhipl	TRUE	FALSE	FALSE	FALSE	FALSE	TRUE	FALSE	FALSE	FALSE	FALSE	FALSE	FALSE	FALSE	TRUE	FALSE
Atp1b2	11932	2.31	2.44	1.45	2.07	3	2	5	5	7	17	113.82	3071500000	P14231;I7HIF3	Sodium/potassium-transporting ATPase subunit beta-2	Atp1b2	FALSE	FALSE	FALSE	TRUE	FALSE	TRUE	FALSE	FALSE	FALSE	FALSE	FALSE	FALSE	FALSE	TRUE	FALSE
Ass1	11898	2.58	1.37	2.25	2.07	3	2	6	13	8	27	121.48	5353200000	P16460	Argininosuccinate synthase	Ass1	TRUE	FALSE	FALSE	TRUE	FALSE	TRUE	FALSE	TRUE	FALSE	TRUE	FALSE	TRUE	FALSE	TRUE	FALSE
Magi3	99470	2.82	1.31	2.06	2.06	3	2	5	10	20	35	214.22	1760000000	G5E8T6;Q9EQJ9;Q9EQJ9-2	Membrane-associated guanylate kinase, WW and PDZ domain-containing protein 3	Magi3	FALSE	FALSE	FALSE	TRUE	FALSE	TRUE	FALSE	FALSE	FALSE	FALSE	FALSE	TRUE	TRUE	TRUE	FALSE
Gm20425	NA	2.44	1.66	2.09	2.06	3	2	36	36	38	110	323.31	325000000000	E9Q035;F7BAE9;P47758;F7CJN9;E9Q2Q7;E9Q939;A0A1W2P830;CON__Q2HJF0		Gm20425	FALSE	FALSE	FALSE	FALSE	FALSE	FALSE	FALSE	FALSE	FALSE	FALSE	FALSE	FALSE	FALSE	TRUE	FALSE
Mdh1	17449	2.84	1.19	2.16	2.06	3	2	10	11	10	31	323.31	79600000000	P14152;B1ATQ3	Malate dehydrogenase, cytoplasmic	Mdh1	TRUE	FALSE	FALSE	FALSE	FALSE	TRUE	FALSE	FALSE	FALSE	FALSE	FALSE	FALSE	FALSE	TRUE	FALSE
Pa2g4	18813	2.42	1.42	2.35	2.06	3	2	12	18	14	44	323.31	34400000000	Q3TGU7;P50580;P50580-2	Proliferation-associated protein 2G4	Pa2g4	FALSE	FALSE	FALSE	FALSE	FALSE	TRUE	FALSE	FALSE	FALSE	FALSE	FALSE	TRUE	FALSE	TRUE	FALSE
Acsbg1	94180	2.13	2.39	1.66	2.06	3	2	13	13	10	36	137.61	1559900000	Q99PU5;D3Z1Z2;D3Z2G8	Long-chain-fatty-acid--CoA ligase ACSBG1	Acsbg1	FALSE	FALSE	FALSE	TRUE	FALSE	TRUE	FALSE	FALSE	FALSE	FALSE	FALSE	FALSE	FALSE	TRUE	FALSE
Efhd2	27984	2.05	1.79	2.34	2.06	3	2	8	10	9	27	323.31	7725300000	Q8C845;Q9D8Y0	EF-hand domain-containing protein D2	Efhd2	FALSE	FALSE	FALSE	FALSE	FALSE	FALSE	FALSE	FALSE	FALSE	FALSE	FALSE	FALSE	FALSE	TRUE	FALSE
Aldh1a1	11668	2.72	1.41	2.05	2.06	3	2	8	12	10	30	121.04	5734200000	P24549;A0A286YDG6;A0A286YCZ0	Retinal dehydrogenase 1	Aldh1a1	FALSE	FALSE	FALSE	FALSE	FALSE	TRUE	FALSE	FALSE	FALSE	FALSE	FALSE	TRUE	FALSE	TRUE	FALSE
Fbxo4	106052	2.58	1.15	2.45	2.06	3	2	3	3	2	8	47.581	137720000	Q8CHQ0	F-box only protein 4	Fbxo4	FALSE	FALSE	FALSE	FALSE	FALSE	TRUE	FALSE	FALSE	FALSE	FALSE	FALSE	FALSE	FALSE	TRUE	FALSE
Jmjd6	107817	2.67	2.05	1.45	2.06	3	2	5	4	4	13	63.424	556610000	G3UVU9;Q9ERI5-2;Q9ERI5;F6VRF7;F6VMC4	Bifunctional arginine demethylase and lysyl-hydroxylase JMJD6	Jmjd6	FALSE	FALSE	FALSE	TRUE	FALSE	TRUE	FALSE	FALSE	FALSE	FALSE	FALSE	TRUE	FALSE	TRUE	FALSE
Tst	22117	2.41	1.59	2.17	2.06	3	2	5	6	6	17	132.57	4857900000	P52196	Thiosulfate sulfurtransferase	Tst	TRUE	FALSE	FALSE	FALSE	FALSE	TRUE	FALSE	FALSE	FALSE	FALSE	FALSE	FALSE	FALSE	TRUE	FALSE
Tmem2	NA	2.68	1.45	2.04	2.06	3	2	7	9	5	21	114.06	599410000	Q5FWI3;A0A494BB04	Transmembrane protein 2	Tmem2	FALSE	FALSE	FALSE	FALSE	FALSE	FALSE	FALSE	FALSE	FALSE	FALSE	FALSE	FALSE	FALSE	TRUE	FALSE
Uba2	50995	2	1.5	2.67	2.06	3	2	13	16	17	46	323.31	12400000000	Q9Z1F9;H3BLR3;H3BLM2;H3BJQ2;A2BH29	SUMO-activating enzyme subunit 2	Uba2	FALSE	FALSE	FALSE	FALSE	FALSE	TRUE	FALSE	FALSE	FALSE	FALSE	FALSE	TRUE	FALSE	TRUE	FALSE
Fis1	66437	2.72	1.34	2.11	2.05	3	2	4	5	2	11	223.26	3550100000	Q9CQ92;G3X9U9;D3YZ32	Mitochondrial fission 1 protein	Fis1	TRUE	FALSE	FALSE	FALSE	FALSE	TRUE	FALSE	FALSE	TRUE	FALSE	FALSE	FALSE	FALSE	TRUE	FALSE
Rheb	19744	2.65	1.33	2.18	2.05	3	2	3	3	3	9	51.057	2207600000	Q921J2	GTP-binding protein Rheb	Rheb	FALSE	FALSE	FALSE	TRUE	FALSE	TRUE	TRUE	TRUE	FALSE	FALSE	FALSE	TRUE	TRUE	TRUE	FALSE
Apoo	68316	2.67	1.4	2.09	2.05	3	2	2	2	2	6	154.11	2776300000	Q9DCZ4-2;Q9DCZ4;Q9DCZ4-3	Apolipoprotein O	Apoo	TRUE	FALSE	FALSE	FALSE	TRUE	TRUE	TRUE	TRUE	FALSE	FALSE	FALSE	FALSE	FALSE	TRUE	FALSE
Ppox	19044	2.15	1.98	2.03	2.05	3	2	3	3	3	9	122.66	327160000	P51175;A0A0A6YX50	Protoporphyrinogen oxidase	Ppox	TRUE	FALSE	FALSE	FALSE	FALSE	TRUE	FALSE	FALSE	FALSE	FALSE	FALSE	FALSE	FALSE	TRUE	FALSE
Atxn1l	52335	2.63	1.45	2.07	2.05	3	2	3	3	4	10	23.28	219740000	P0C7T6;A0A1D5RLP5	Ataxin-1-like	Atxn1l	FALSE	FALSE	FALSE	FALSE	FALSE	FALSE	FALSE	FALSE	FALSE	FALSE	FALSE	TRUE	FALSE	TRUE	FALSE
Tagln	21345	2.32	1.68	2.16	2.05	3	2	6	6	8	20	112.86	4871600000	P37804;A0A1L1STN8	Transgelin	Tagln	FALSE	FALSE	FALSE	FALSE	FALSE	TRUE	FALSE	FALSE	FALSE	FALSE	FALSE	FALSE	FALSE	TRUE	FALSE
Cbr1	12408	2.28	1.6	2.27	2.05	3	2	11	12	12	35	323.31	13000000000	P48758;A0A338P684;A0A1B0GRG8	Carbonyl reductase [NADPH] 1	Cbr1	FALSE	FALSE	FALSE	TRUE	FALSE	TRUE	FALSE	FALSE	FALSE	FALSE	FALSE	TRUE	FALSE	TRUE	FALSE
Crygd	12967	2.49	1.33	2.33	2.05	3	2	1	1	1	3	245.83	1353600000	P04342;F7CUK9	Gamma-crystallin D	Crygd	FALSE	FALSE	FALSE	FALSE	FALSE	TRUE	FALSE	FALSE	FALSE	FALSE	FALSE	TRUE	FALSE	TRUE	FALSE
Mesdc2	NA	2.41	1.61	2.14	2.05	3	2	4	6	3	13	77.624	2172200000	Q9ERE7;D3YVR4;F6SWV4	LDLR chaperone MESD	Mesdc2	FALSE	FALSE	FALSE	FALSE	FALSE	FALSE	FALSE	FALSE	FALSE	FALSE	FALSE	FALSE	FALSE	TRUE	FALSE
Abcb8	74610	2.04	1.79	2.32	2.05	3	2	4	4	5	13	79.895	612110000	Q9CXJ4;F6ZFC5	ATP-binding cassette sub-family B member 8, mitochondrial	Abcb8	TRUE	FALSE	FALSE	FALSE	FALSE	TRUE	FALSE	FALSE	FALSE	FALSE	FALSE	TRUE	FALSE	TRUE	FALSE
Ppm1b	19043	2.18	1.87	2.1	2.05	3	2	10	9	13	32	298.9	5554900000	Q99NF7;P36993-4;P36993;P36993-3;P36993-5	Protein phosphatase 1B	Ppm1b	FALSE	FALSE	FALSE	FALSE	FALSE	TRUE	FALSE	FALSE	FALSE	FALSE	FALSE	TRUE	FALSE	TRUE	FALSE
Cap2	67252	2.37	2.44	1.34	2.05	3	2	8	12	8	28	196.21	4001900000	Q9CYT6;D3YTR7;A0A286YCS6	Adenylyl cyclase-associated protein 2;Adenylyl cyclase-associated protein	Cap2	FALSE	FALSE	TRUE	TRUE	FALSE	TRUE	FALSE	FALSE	FALSE	FALSE	FALSE	FALSE	TRUE	TRUE	FALSE
Sephs1	109079	2.1	2.06	1.99	2.05	3	2	2	7	4	13	37.243	3440000000	Q8BH69	Selenide, water dikinase 1	Sephs1	FALSE	FALSE	FALSE	TRUE	FALSE	TRUE	FALSE	FALSE	FALSE	FALSE	FALSE	TRUE	FALSE	TRUE	FALSE
Atp6v1c1	66335	2.53	2.22	1.39	2.05	3	2	8	10	10	28	234.11	3655300000	Q9Z1G3;A0A2I3BPD0;A0A2I3BQD9;D3Z5W3;Q99L60-3;Q99L60;Q99L60-2	V-type proton ATPase subunit C 1	Atp6v1c1	FALSE	FALSE	FALSE	TRUE	FALSE	TRUE	FALSE	FALSE	FALSE	FALSE	FALSE	FALSE	FALSE	TRUE	FALSE
Abcc1	17250	2.74	2.12	1.29	2.05	3	2	6	2	6	14	154.3	245180000	O35379;E9Q1I5	Multidrug resistance-associated protein 1	Abcc1	FALSE	FALSE	FALSE	TRUE	FALSE	TRUE	FALSE	FALSE	FALSE	FALSE	FALSE	FALSE	FALSE	TRUE	FALSE
Ankhd1	108857	2.22	2.21	1.71	2.05	3	2	6	9	9	24	178.06	600670000	E9Q1M6;E9PUR0;F7C545;F7DE17;F6SI14;F6RRY0;F7DD37;F6YYD3;F6RUI8		Ankhd1	FALSE	FALSE	FALSE	FALSE	FALSE	TRUE	FALSE	FALSE	FALSE	FALSE	FALSE	FALSE	FALSE	TRUE	FALSE
Ambp	11699	1.13	2.7	2.31	2.04	3	2	3	4	5	12	219.32	1626400000	Q07456	Protein AMBP;Alpha-1-microglobulin;Inter-alpha-trypsin inhibitor light chain;Trypstatin	Ambp	FALSE	FALSE	FALSE	TRUE	TRUE	FALSE	FALSE	FALSE	FALSE	FALSE	FALSE	FALSE	FALSE	TRUE	FALSE
Fam192a	102122	2.08	1.55	2.51	2.04	3	2	5	4	5	14	323.31	1051400000	Q91WE2;A0A1D5RLY1;A0A1D5RLX7;A0A1D5RLW0;A0A1D5RLU2;A0A1D5RLF2;A0A1D5RLI3;A0A1D5RLD7;A0A1D5RLT4;A0A1D5RLJ3;A0A1D5RM30	Protein FAM192A	Fam192a	FALSE	FALSE	FALSE	FALSE	FALSE	FALSE	FALSE	FALSE	FALSE	FALSE	FALSE	TRUE	FALSE	TRUE	FALSE
Hyou1	12282	2.34	1.62	2.17	2.04	3	2	18	22	19	59	323.31	16200000000	Q9JKR6;F6TRP3;A0A1L1SQ34;E0CYZ2	Hypoxia up-regulated protein 1	Hyou1	FALSE	FALSE	FALSE	FALSE	FALSE	TRUE	FALSE	TRUE	FALSE	FALSE	FALSE	FALSE	FALSE	TRUE	FALSE
Glrx3	30926	2.07	1.74	2.32	2.04	3	2	6	11	6	23	323.31	14200000000	Q9CQM9;A0A1B0GS58;A0A1B0GT04;A0A1B0GSD3	Glutaredoxin-3	Glrx3	FALSE	FALSE	FALSE	TRUE	FALSE	TRUE	FALSE	FALSE	FALSE	FALSE	FALSE	TRUE	FALSE	TRUE	FALSE
Abhd4	105501	2.6	1.21	2.32	2.04	3	2	3	3	2	8	4.7692	240060000	Q8C0M2;Q3U7M5;Q8VD66;A0A0G2JEC8;A0A0G2JFC7	Abhydrolase domain-containing protein 4	Abhd4	FALSE	FALSE	FALSE	FALSE	FALSE	FALSE	FALSE	FALSE	FALSE	FALSE	FALSE	FALSE	FALSE	TRUE	FALSE
Pakap	677884	2.3	1.53	2.29	2.04	3	2	8	15	12	35	305.36	4904500000	F7AA26		Pakap	FALSE	FALSE	FALSE	TRUE	FALSE	FALSE	FALSE	FALSE	FALSE	FALSE	FALSE	FALSE	FALSE	TRUE	FALSE
Gclc	14629	2.31	1.18	2.63	2.04	3	2	7	8	4	19	230.88	1412600000	P97494	Glutamate--cysteine ligase catalytic subunit	Gclc	FALSE	FALSE	FALSE	FALSE	FALSE	TRUE	FALSE	FALSE	FALSE	FALSE	FALSE	FALSE	FALSE	TRUE	FALSE
Cttn	13043	2.45	1.55	2.12	2.04	3	2	13	16	18	47	186.15	17700000000	Q60598;Q921L6	Src substrate cortactin	Cttn	FALSE	FALSE	TRUE	TRUE	FALSE	TRUE	TRUE	FALSE	FALSE	FALSE	FALSE	FALSE	TRUE	TRUE	FALSE
Set	56086	2.13	1.07	2.91	2.04	3	2	6	7	6	19	138.21	49700000000	A2BE93;Q9EQU5;A2BE92;Q9EQU5-2;Q9EQU5-3	Protein SET	Set	FALSE	FALSE	FALSE	FALSE	FALSE	TRUE	FALSE	TRUE	FALSE	FALSE	FALSE	TRUE	FALSE	TRUE	FALSE
Fam213b	NA	2.45	1.34	2.32	2.04	3	2	2	5	6	13	19.825	1188700000	Q9DB60;B1AS14	Prostamide/prostaglandin F synthase	Fam213b	FALSE	FALSE	FALSE	FALSE	FALSE	FALSE	FALSE	FALSE	FALSE	FALSE	FALSE	FALSE	FALSE	TRUE	FALSE
Taok1	216965	1.69	2.15	2.26	2.04	3	2	5	9	8	22	76.21	1314300000	Q5F2E8	Serine/threonine-protein kinase TAO1	Taok1	FALSE	FALSE	TRUE	FALSE	FALSE	TRUE	FALSE	FALSE	FALSE	FALSE	FALSE	TRUE	FALSE	TRUE	FALSE
Sacm1l	83493	2.28	1.28	2.55	2.04	3	2	12	15	13	40	115.13	6561500000	Q9EP69;A0A1L1SR59	Phosphatidylinositide phosphatase SAC1	Sacm1l	FALSE	FALSE	FALSE	TRUE	FALSE	TRUE	TRUE	TRUE	FALSE	FALSE	FALSE	FALSE	FALSE	TRUE	FALSE
Nrp1	18186	2.15	1.54	2.42	2.04	3	2	9	15	6	30	323.31	2786200000	P97333	Neuropilin-1	Nrp1	FALSE	FALSE	TRUE	TRUE	FALSE	TRUE	FALSE	FALSE	FALSE	FALSE	FALSE	FALSE	TRUE	TRUE	FALSE
Apeh	235606	2.26	1.36	2.48	2.03	3	2	7	14	12	33	323.31	4068200000	A0A0R4J107;Q8R146-2;Q8R146;A0A0A6YXV0	Acylamino-acid-releasing enzyme	Apeh	FALSE	FALSE	FALSE	FALSE	FALSE	TRUE	FALSE	FALSE	FALSE	FALSE	FALSE	TRUE	FALSE	TRUE	FALSE
Herc4	67345	2.44	1.6	2.06	2.03	3	2	7	8	9	24	157.83	6377100000	Q6PAV2;Q6PAV2-2;Q6PAV2-3	Probable E3 ubiquitin-protein ligase HERC4	Herc4	FALSE	FALSE	FALSE	FALSE	FALSE	TRUE	FALSE	FALSE	FALSE	FALSE	FALSE	TRUE	FALSE	TRUE	FALSE
Gmpr	66355	2.74	1.1	2.26	2.03	3	2	4	7	6	17	107.8	3302500000	Q9DCZ1;F6VY18	GMP reductase 1	Gmpr	FALSE	FALSE	FALSE	FALSE	FALSE	FALSE	FALSE	FALSE	FALSE	FALSE	FALSE	FALSE	FALSE	TRUE	FALSE
Pak2	224105	2.19	1.74	2.17	2.03	3	2	13	14	16	43	323.31	9866100000	Q8CIN4	Serine/threonine-protein kinase PAK 2;PAK-2p27;PAK-2p34	Pak2	FALSE	FALSE	FALSE	FALSE	FALSE	TRUE	FALSE	FALSE	FALSE	FALSE	FALSE	TRUE	TRUE	TRUE	FALSE
Ngly1	59007	1.91	2.07	2.12	2.03	3	2	5	9	10	24	93.021	1359900000	A0A286YCI0;Q9JI78;A0A286YCZ7;A0A286YDI5	Peptide-N(4)-(N-acetyl-beta-glucosaminyl)asparagine amidase	Ngly1	FALSE	FALSE	FALSE	FALSE	TRUE	TRUE	FALSE	FALSE	FALSE	FALSE	FALSE	TRUE	FALSE	TRUE	FALSE
Napb	17957	2.86	1.16	2.07	2.03	3	2	8	9	7	24	251.42	3609700000	P28663;D6RHL2	Beta-soluble NSF attachment protein	Napb	FALSE	FALSE	FALSE	FALSE	FALSE	TRUE	FALSE	FALSE	FALSE	FALSE	FALSE	FALSE	TRUE	TRUE	FALSE
Atp13a1	170759	2.1	2.24	1.75	2.03	3	2	11	13	22	46	323.31	3960400000	Q9EPE9	Manganese-transporting ATPase 13A1	Atp13a1	FALSE	FALSE	FALSE	FALSE	FALSE	TRUE	FALSE	TRUE	FALSE	FALSE	FALSE	FALSE	FALSE	TRUE	FALSE
Map4	17758	2.2	1.32	2.58	2.03	3	2	15	21	21	57	323.31	42400000000	P27546-3;P27546-2	Microtubule-associated protein 4	Map4	FALSE	TRUE	TRUE	TRUE	FALSE	TRUE	FALSE	FALSE	FALSE	FALSE	FALSE	FALSE	TRUE	TRUE	FALSE
Rab5b	19344	2.43	1.52	2.14	2.03	3	2	5	5	4	14	168.36	4481800000	P61021	Ras-related protein Rab-5B	Rab5b	FALSE	FALSE	FALSE	TRUE	TRUE	TRUE	FALSE	FALSE	FALSE	FALSE	FALSE	FALSE	TRUE	TRUE	FALSE
Pcyox1	66881	2.14	1.69	2.26	2.03	3	2	7	10	7	24	231.68	5337800000	Q9CQF9;F7CIP8;D3Z275;A0A0N4SWD3	Prenylcysteine oxidase	Pcyox1	FALSE	FALSE	FALSE	TRUE	TRUE	TRUE	FALSE	FALSE	FALSE	TRUE	FALSE	FALSE	FALSE	TRUE	FALSE
Igf1r	16001	2.52	1.29	2.27	2.03	3	2	5	6	5	16	65.83	848190000	Q60751;E9QNX9;A0A140LI30	Insulin-like growth factor 1 receptor;Insulin-like growth factor 1 receptor alpha chain;Insulin-like growth factor 1 receptor beta chain;Tyrosine-protein kinase receptor	Igf1r	FALSE	FALSE	FALSE	TRUE	FALSE	TRUE	FALSE	FALSE	FALSE	FALSE	FALSE	TRUE	FALSE	TRUE	FALSE
Pfkm	18642	2.32	1.72	2.05	2.03	3	2	16	23	22	61	323.31	47400000000	P47857;P47857-2;P47857-3;A0A2R8VHV2;A0A2R8VHA5	ATP-dependent 6-phosphofructokinase, muscle type	Pfkm	FALSE	TRUE	FALSE	TRUE	FALSE	TRUE	FALSE	FALSE	FALSE	FALSE	FALSE	TRUE	FALSE	TRUE	FALSE
Ilkap	67444	2.65	1.34	2.09	2.03	3	2	6	9	6	21	39.324	2347900000	Q8R0F6;Q8R0F6-2;A0A087WS54;A0A087WPY0;A0A087WQG1;A0A087WPM3;A0A087WQ78;A0A087WQ55	Integrin-linked kinase-associated serine/threonine phosphatase 2C	Ilkap	FALSE	FALSE	FALSE	FALSE	FALSE	TRUE	FALSE	FALSE	FALSE	FALSE	FALSE	TRUE	FALSE	TRUE	FALSE
Nudt5	53893	2.32	1.55	2.21	2.03	3	2	3	4	3	10	59.842	1590000000	Q9JKX6;A0A0A6YVU1;A2ATT5	ADP-sugar pyrophosphatase	Nudt5	FALSE	FALSE	FALSE	FALSE	FALSE	FALSE	FALSE	FALSE	FALSE	FALSE	FALSE	TRUE	FALSE	TRUE	FALSE
Rab3b	69908	2.82	2.05	1.2	2.03	3	2	2	3	3	8	92.61	583870000	Q9CZT8;A2A7Z6	Ras-related protein Rab-3B	Rab3b	FALSE	FALSE	FALSE	TRUE	FALSE	TRUE	TRUE	FALSE	FALSE	FALSE	FALSE	FALSE	TRUE	TRUE	FALSE
Emc1	230866	2.07	1.49	2.52	2.03	3	2	13	16	13	42	291.33	8497700000	Z4YJW0;Q8C7X2-2;Q8C7X2;Q8C7X2-3;A0A1Y7VP81	ER membrane protein complex subunit 1	Emc1	FALSE	FALSE	FALSE	FALSE	FALSE	TRUE	FALSE	TRUE	FALSE	FALSE	FALSE	FALSE	FALSE	TRUE	FALSE
Nudc	18221	2.8	1.13	2.15	2.03	3	2	9	12	10	31	126.48	16200000000	O35685	Nuclear migration protein nudC	Nudc	FALSE	FALSE	TRUE	FALSE	FALSE	TRUE	TRUE	FALSE	FALSE	FALSE	FALSE	TRUE	FALSE	TRUE	FALSE
Bzw1	66882	2.58	1.06	2.42	2.02	3	2	6	8	8	22	64.54	9063100000	A0A087WQS2;Q9CQC6;A0A087WPF9;A0A087WS48	Basic leucine zipper and W2 domain-containing protein 1	Bzw1	FALSE	FALSE	FALSE	FALSE	FALSE	TRUE	FALSE	FALSE	FALSE	FALSE	FALSE	FALSE	FALSE	TRUE	FALSE
Katnal1	231912	2.1	1.53	2.44	2.02	3	2	3	5	4	12	4.2778	291190000	Q8K0T4;E9PZI6;D3YYB5;G5E8P9;D3YWJ8	Katanin p60 ATPase-containing subunit A-like 1	Katnal1	FALSE	FALSE	TRUE	FALSE	FALSE	TRUE	FALSE	FALSE	FALSE	FALSE	FALSE	TRUE	FALSE	TRUE	FALSE
Gbe1	74185	2.29	2.27	1.51	2.02	3	2	7	7	9	23	240.13	2151400000	Q9D6Y9;F6ZHD8;G3UW30	1,4-alpha-glucan-branching enzyme	Gbe1	FALSE	FALSE	FALSE	FALSE	FALSE	FALSE	FALSE	FALSE	FALSE	FALSE	FALSE	FALSE	FALSE	TRUE	FALSE
Amacr	17117	1.62	2.23	2.21	2.02	3	2	6	5	4	15	49.446	652640000	O09174	Alpha-methylacyl-CoA racemase	Amacr	TRUE	FALSE	FALSE	TRUE	FALSE	TRUE	FALSE	FALSE	TRUE	FALSE	FALSE	FALSE	FALSE	TRUE	FALSE
Cadm2	239857	1.36	2.69	2.01	2.02	3	2	2	3	4	9	323.31	1591700000	G3UZM4;Q8BLQ9-3;Q8BLQ9-2;Q8BLQ9;D3Z0N3	Cell adhesion molecule 2	Cadm2	FALSE	FALSE	FALSE	TRUE	FALSE	TRUE	FALSE	FALSE	FALSE	FALSE	FALSE	FALSE	TRUE	TRUE	FALSE
Nt5e	23959	2	1.65	2.4	2.02	3	2	6	7	9	22	142.28	1702800000	Q61503	5-nucleotidase	Nt5e	FALSE	FALSE	FALSE	TRUE	FALSE	TRUE	FALSE	FALSE	FALSE	FALSE	FALSE	TRUE	TRUE	TRUE	FALSE
Fsd1	240121	2.44	1.49	2.13	2.02	3	2	7	7	9	23	147.05	1149100000	Q7TPM6;Q7TPM6-2	Fibronectin type III and SPRY domain-containing protein 1	Fsd1	FALSE	FALSE	TRUE	FALSE	FALSE	TRUE	FALSE	FALSE	FALSE	FALSE	FALSE	TRUE	FALSE	TRUE	FALSE
Akr1b1	NA	2.19	1.36	2.5	2.02	3	2	9	12	12	33	89.17	15700000000	P45376;D3YVJ7	Aldose reductase	Akr1b1;Akr1b3	FALSE	FALSE	FALSE	FALSE	FALSE	FALSE	FALSE	FALSE	FALSE	FALSE	FALSE	FALSE	FALSE	TRUE	FALSE
Aldh1a2	19378	2.21	1.42	2.42	2.02	3	2	7	7	7	21	231.82	2000700000	Q62148	Retinal dehydrogenase 2	Aldh1a2	FALSE	FALSE	FALSE	FALSE	FALSE	TRUE	FALSE	FALSE	FALSE	FALSE	FALSE	FALSE	FALSE	TRUE	FALSE
Tsc22d4	78829	2.8	1.21	2.04	2.02	3	2	8	7	6	21	305.76	3307700000	Q9EQN3;F6VXN4;D3YZZ4;Q3U1U6	TSC22 domain family protein 4	Tsc22d4	FALSE	FALSE	FALSE	FALSE	FALSE	TRUE	FALSE	FALSE	FALSE	FALSE	FALSE	TRUE	FALSE	TRUE	FALSE
Pdia3	14827	2.29	1.51	2.26	2.02	3	2	20	23	22	65	323.31	117000000000	P27773;F6Q404	Protein disulfide-isomerase A3	Pdia3	TRUE	FALSE	FALSE	TRUE	TRUE	TRUE	FALSE	TRUE	FALSE	FALSE	FALSE	TRUE	FALSE	TRUE	FALSE
Abce1	24015	2.26	1.49	2.3	2.02	3	2	8	11	10	29	215.09	8219700000	P61222	ATP-binding cassette sub-family E member 1	Abce1	TRUE	FALSE	FALSE	FALSE	FALSE	TRUE	FALSE	FALSE	FALSE	FALSE	FALSE	FALSE	FALSE	TRUE	FALSE
Clns1a	12729	2.14	1.73	2.18	2.02	3	2	5	6	5	16	318.82	2775900000	Q923F1;Q61189	Methylosome subunit pICln	Clns1a	FALSE	FALSE	TRUE	TRUE	FALSE	TRUE	FALSE	FALSE	FALSE	FALSE	FALSE	TRUE	FALSE	TRUE	FALSE
Camsap2	67886	2.48	2.06	1.5	2.01	3	2	8	15	15	38	268.2	2133300000	A0A0A6YY67;H7BX08;Q8C1B1;Q8C1B1-2;A0A0A6YXV8	Calmodulin-regulated spectrin-associated protein 2	Camsap2	FALSE	FALSE	TRUE	FALSE	FALSE	TRUE	TRUE	FALSE	FALSE	FALSE	FALSE	FALSE	FALSE	TRUE	FALSE
Itga5	16402	2.61	1.36	2.06	2.01	3	2	10	10	8	28	112.65	2064300000	P11688	Integrin alpha-5;Integrin alpha-5 heavy chain;Integrin alpha-5 light chain	Itga5	FALSE	FALSE	FALSE	TRUE	FALSE	TRUE	TRUE	TRUE	FALSE	FALSE	FALSE	FALSE	TRUE	TRUE	FALSE
Lnpep	240028	2.09	1.86	2.08	2.01	3	2	11	10	10	31	219.5	1573800000	Q8C129	Leucyl-cystinyl aminopeptidase	Lnpep	FALSE	FALSE	FALSE	TRUE	FALSE	TRUE	FALSE	FALSE	FALSE	FALSE	FALSE	FALSE	FALSE	TRUE	FALSE
Uchl1	22223	2.57	1.4	2.05	2.01	3	2	6	7	7	20	172.2	49400000000	Q9R0P9	Ubiquitin carboxyl-terminal hydrolase isozyme L1	Uchl1	FALSE	FALSE	FALSE	TRUE	FALSE	TRUE	FALSE	TRUE	FALSE	FALSE	FALSE	TRUE	FALSE	TRUE	FALSE
Thop1	50492	2.27	1.33	2.42	2.01	3	2	14	20	17	51	323.31	17800000000	A0A0R4IZY0;Q8C1A5	Thimet oligopeptidase	Thop1	TRUE	FALSE	FALSE	FALSE	FALSE	TRUE	FALSE	FALSE	FALSE	FALSE	FALSE	FALSE	FALSE	TRUE	FALSE
Tbcb	66411	2.28	1.37	2.37	2.01	3	2	4	9	7	20	217.97	6527300000	Q9D1E6	Tubulin-folding cofactor B	Tbcb	FALSE	FALSE	TRUE	FALSE	FALSE	TRUE	FALSE	FALSE	FALSE	FALSE	FALSE	FALSE	FALSE	TRUE	FALSE
Tagln3	56370	2.22	1.17	2.63	2	3	2	7	8	9	24	108.83	6198600000	Q9R1Q8	Transgelin-3	Tagln3	FALSE	FALSE	FALSE	FALSE	FALSE	FALSE	FALSE	FALSE	FALSE	FALSE	FALSE	TRUE	FALSE	TRUE	FALSE
Prune	NA	2.56	1.31	2.13	2	3	2	11	12	11	34	323.31	9920800000	Q8BIW1	Protein prune homolog	Prune	FALSE	FALSE	FALSE	FALSE	FALSE	FALSE	FALSE	FALSE	FALSE	FALSE	FALSE	FALSE	FALSE	TRUE	FALSE
Ptgr2	77219	2.21	1.69	2.11	2	3	2	3	4	5	12	48.348	2801500000	Q3TXN1;Q8VDQ1-2;Q8VDQ1;D6RGL6	Prostaglandin reductase 2	Ptgr2	TRUE	FALSE	FALSE	FALSE	FALSE	TRUE	FALSE	FALSE	FALSE	FALSE	FALSE	FALSE	FALSE	TRUE	FALSE
Commd9	76501	2.27	1.57	2.16	2	3	2	2	3	3	8	42.695	2040000000	Q8K2Q0	COMM domain-containing protein 9	Commd9	FALSE	FALSE	FALSE	FALSE	FALSE	TRUE	TRUE	FALSE	FALSE	FALSE	FALSE	TRUE	FALSE	TRUE	FALSE
Tbc1d13	70296	2.02	1.78	2.2	2	3	2	5	5	2	12	9.543	723390000	Q8R3D1	TBC1 domain family member 13	Tbc1d13	FALSE	FALSE	FALSE	FALSE	FALSE	TRUE	FALSE	FALSE	FALSE	FALSE	FALSE	FALSE	FALSE	TRUE	FALSE
Cttnbp2	30785	2.71	1.01	2.28	2	3	2	7	11	5	23	50.624	1951600000	B9EJA2-5;B9EJA2-4;B9EJA2;B9EJA2-2;B9EJA2-3;F6Q1W8;D3Z1E3;D3Z551	Cortactin-binding protein 2	Cttnbp2	FALSE	FALSE	TRUE	FALSE	FALSE	TRUE	FALSE	FALSE	FALSE	FALSE	FALSE	FALSE	TRUE	TRUE	FALSE
Ccdc186	213993	2.16	1.73	2.11	2	3	2	4	3	4	11	56.415	276760000	Q8C9S4;F7CUD4	Coiled-coil domain-containing protein 186	Ccdc186	FALSE	FALSE	FALSE	FALSE	FALSE	FALSE	FALSE	FALSE	FALSE	FALSE	FALSE	FALSE	FALSE	TRUE	FALSE
Gns	75612	2.15	1.85	2	2	3	2	7	9	10	26	75.643	3933200000	Q8BFR4;A0A1W2P8D3;A0A1W2P6W9;A0A1W2P7K3	N-acetylglucosamine-6-sulfatase	Gns	FALSE	FALSE	FALSE	FALSE	FALSE	TRUE	FALSE	FALSE	FALSE	TRUE	FALSE	FALSE	FALSE	TRUE	FALSE
Vcl	22330	2.43	1.18	2.39	2	3	2	34	40	44	118	323.31	68300000000	Q64727;A0A286YDJ4	Vinculin	Vcl	FALSE	FALSE	TRUE	TRUE	FALSE	TRUE	FALSE	FALSE	FALSE	FALSE	FALSE	FALSE	TRUE	TRUE	FALSE
Clvs2	215890	2.39	1.46	2.15	2	3	2	2	5	3	10	31.941	684040000	Q8BG92;A0A1W2P7U8;Q8BG92-2	Clavesin-2	Clvs2	FALSE	FALSE	FALSE	FALSE	FALSE	TRUE	TRUE	FALSE	FALSE	FALSE	FALSE	FALSE	FALSE	TRUE	FALSE
Aldh4a1	212647	2.62	1.36	2.01	2	3	2	8	12	8	28	323.31	5570500000	Q8CHT0	Delta-1-pyrroline-5-carboxylate dehydrogenase, mitochondrial	Aldh4a1	TRUE	FALSE	FALSE	FALSE	FALSE	TRUE	FALSE	FALSE	FALSE	FALSE	FALSE	FALSE	FALSE	TRUE	FALSE
Ywhaz	22631	2.29	1.52	2.18	2	3	2	9	10	10	29	323.31	176000000000	P63101;A0A2I3BQ03;D3YXN6;D3YXF4	14-3-3 protein zeta/delta	Ywhaz	TRUE	FALSE	FALSE	FALSE	FALSE	TRUE	FALSE	FALSE	FALSE	FALSE	FALSE	TRUE	TRUE	TRUE	FALSE
Idh3a	67834	2.7	1.28	2.02	2	3	2	8	11	9	28	170.99	41100000000	A0A1L1STE6;Q9D6R2;Q9D6R2-2	Isocitrate dehydrogenase [NAD] subunit alpha, mitochondrial	Idh3a	TRUE	FALSE	FALSE	FALSE	FALSE	TRUE	FALSE	FALSE	FALSE	FALSE	FALSE	FALSE	FALSE	TRUE	FALSE
Scamp3	24045	2.11	1.88	2	2	3	2	5	5	4	14	277.13	2730300000	E9Q855;Q3UXS0;O35609	Secretory carrier-associated membrane protein 3	Scamp3	FALSE	FALSE	FALSE	FALSE	FALSE	TRUE	TRUE	FALSE	FALSE	FALSE	FALSE	FALSE	FALSE	TRUE	FALSE
Nova1	664883	2.46	1.43	2.1	2	3	2	4	5	5	14	213.66	1136600000	Q9JKN6;A0A1W2P6P4;A0A1W2P6S8	RNA-binding protein Nova-1	Nova1	FALSE	FALSE	FALSE	FALSE	FALSE	FALSE	FALSE	FALSE	FALSE	FALSE	FALSE	TRUE	FALSE	TRUE	FALSE
Txnl1	53382	2.21	1.63	2.15	2	3	2	10	10	9	29	323.31	11200000000	A0A494B955;A0A498WGD8;Q8CDN6;A0A494BBI1;A0A494BB31	Thioredoxin-like protein 1	Txnl1	FALSE	FALSE	FALSE	FALSE	FALSE	TRUE	FALSE	FALSE	FALSE	FALSE	FALSE	TRUE	FALSE	TRUE	FALSE
Cp	12870	2.2	1.66	2.12	2	3	2	11	18	15	44	323.31	5307100000	G3X9T8;G3X8Q5;E9PZD8;Q61147;G3UXG1;G3UZ53;G3UWP5;CON__ENSEMBL:ENSBTAP00000031900	Ceruloplasmin	Cp	FALSE	FALSE	FALSE	TRUE	TRUE	FALSE	FALSE	FALSE	FALSE	FALSE	FALSE	FALSE	FALSE	TRUE	FALSE
haemaglobin alpha 2	NA	2.04	1.44	2.5	1.99	3	2	6	8	5	19	145.29	2450000000000	Q91VB8;P01942	Hemoglobin subunit alpha	haemaglobin alpha 2;Hba	FALSE	FALSE	FALSE	FALSE	FALSE	FALSE	FALSE	FALSE	FALSE	FALSE	FALSE	FALSE	FALSE	TRUE	FALSE
Tkt	21881	2.48	1.44	2.05	1.99	3	2	15	20	13	48	323.31	94900000000	P40142;A0A286YE28	Transketolase	Tkt	FALSE	FALSE	FALSE	FALSE	FALSE	TRUE	FALSE	TRUE	TRUE	FALSE	FALSE	TRUE	FALSE	TRUE	FALSE
Cdk5rap3	80280	2.14	1.76	2.07	1.99	3	2	6	7	6	19	323.31	1069700000	Q99LM2;A2A6D9;B0QZI8;D6RJ46;A2A6E1;F2Z486;D6RII4	CDK5 regulatory subunit-associated protein 3	Cdk5rap3	FALSE	FALSE	TRUE	FALSE	FALSE	TRUE	FALSE	FALSE	FALSE	FALSE	FALSE	TRUE	FALSE	TRUE	FALSE
Nars	70223	2.03	1.94	2.01	1.99	3	2	10	13	10	33	323.31	9770000000	A0A498WGK2;Q8BP47;A0A494BB89;A0A494BAX5;A0A494BAW6;A0A494B927;A0A494B9G0;A0A494B949;A0A494B996	Asparagine--tRNA ligase, cytoplasmic	Nars	TRUE	FALSE	FALSE	FALSE	FALSE	TRUE	FALSE	FALSE	FALSE	FALSE	FALSE	FALSE	FALSE	TRUE	FALSE
Aktip	14339	2.59	2.05	1.33	1.99	3	2	3	3	3	9	41.481	922370000	D3Z632;D3Z2J4;Q64362;A0A1B0GS90;A0A1B0GSS3	AKT-interacting protein	Aktip	FALSE	FALSE	FALSE	TRUE	FALSE	TRUE	FALSE	FALSE	FALSE	FALSE	FALSE	FALSE	FALSE	TRUE	FALSE
Shmt1	20425	2.62	1.15	2.19	1.99	3	2	6	7	8	21	78.582	14600000000	G3UZ26;P50431;G3UYY1;G3UZZ9	Serine hydroxymethyltransferase;Serine hydroxymethyltransferase, cytosolic	Shmt1	TRUE	FALSE	FALSE	FALSE	FALSE	TRUE	FALSE	FALSE	FALSE	FALSE	FALSE	TRUE	FALSE	TRUE	FALSE
Eea1	216238	2.57	1.3	2.1	1.99	3	2	32	42	36	110	323.31	10900000000	Q8BL66;A0A1W2P7A6	Early endosome antigen 1	Eea1	FALSE	FALSE	FALSE	TRUE	FALSE	TRUE	FALSE	FALSE	FALSE	FALSE	FALSE	FALSE	FALSE	TRUE	FALSE
Snd1	56463	2.08	1.76	2.13	1.99	3	2	27	31	31	89	323.31	33000000000	Q78PY7;Q3TJ56;E9Q3E9	Staphylococcal nuclease domain-containing protein 1	Snd1	TRUE	FALSE	FALSE	FALSE	FALSE	TRUE	FALSE	FALSE	FALSE	FALSE	FALSE	TRUE	FALSE	TRUE	FALSE
Ddx39b	53817	2.25	1.44	2.27	1.99	3	2	12	15	14	41	323.31	37200000000	Q9Z1N5;G3UXI6	Spliceosome RNA helicase Ddx39b	Ddx39b	FALSE	FALSE	FALSE	FALSE	FALSE	TRUE	FALSE	FALSE	FALSE	FALSE	FALSE	TRUE	FALSE	TRUE	FALSE
P4ha2	18452	2.4	1.39	2.18	1.99	3	2	10	13	12	35	273.6	7120900000	Q5SX75;Q60716-2;Q60716;B0QZH3;B0QZH1;Q5SX76;B0QZH2;F6ULE1	Prolyl 4-hydroxylase subunit alpha-2	P4ha2	FALSE	FALSE	FALSE	FALSE	FALSE	TRUE	FALSE	TRUE	FALSE	FALSE	FALSE	TRUE	FALSE	TRUE	FALSE
Gsr	14782	2.23	1.57	2.16	1.99	3	2	7	9	8	24	194.4	6638900000	P47791-2;P47791	Glutathione reductase, mitochondrial	Gsr	TRUE	FALSE	FALSE	TRUE	FALSE	TRUE	FALSE	FALSE	FALSE	FALSE	FALSE	FALSE	FALSE	TRUE	FALSE
Fkbp1a	14225	1.09	2.04	2.83	1.99	3	2	2	3	3	8	264.1	14900000000	P26883;F6X9I3	Peptidyl-prolyl cis-trans isomerase FKBP1A	Fkbp1a	FALSE	FALSE	FALSE	TRUE	FALSE	TRUE	FALSE	TRUE	FALSE	FALSE	FALSE	FALSE	TRUE	TRUE	FALSE
Uba1	22201	2.26	1.47	2.23	1.99	3	2	20	31	25	76	323.31	102000000000	Q02053;P31254	Ubiquitin-like modifier-activating enzyme 1	Uba1	TRUE	FALSE	FALSE	FALSE	FALSE	TRUE	FALSE	TRUE	FALSE	TRUE	FALSE	TRUE	TRUE	TRUE	FALSE
Iglon5	210094	2.74	1.05	2.17	1.99	3	2	4	3	3	10	60.016	452900000	Q8HW98;A0A0U1RP50	IgLON family member 5	Iglon5	FALSE	FALSE	FALSE	FALSE	TRUE	FALSE	FALSE	FALSE	FALSE	FALSE	FALSE	FALSE	FALSE	TRUE	FALSE
Ddah1	69219	2.55	1.3	2.12	1.99	3	2	7	11	10	28	273.47	10200000000	Q9CWS0;D3YU15	N(G),N(G)-dimethylarginine dimethylaminohydrolase 1	Ddah1	TRUE	FALSE	FALSE	FALSE	FALSE	TRUE	FALSE	FALSE	FALSE	FALSE	FALSE	FALSE	FALSE	TRUE	FALSE
Lig1	16881	2.11	2.01	1.84	1.99	3	2	6	12	9	27	219.67	1848200000	Q3U4X8;P37913;V9GWZ4;E9PV36;D3YUW4	DNA ligase;DNA ligase 1	Lig1	TRUE	FALSE	FALSE	FALSE	FALSE	TRUE	FALSE	FALSE	FALSE	FALSE	FALSE	TRUE	FALSE	TRUE	FALSE
Abcb10	56199	2.03	2.85	1.07	1.98	3	2	8	5	5	18	106.01	639780000	Q9JI39	ATP-binding cassette sub-family B member 10, mitochondrial	Abcb10	TRUE	FALSE	FALSE	FALSE	FALSE	TRUE	FALSE	FALSE	FALSE	FALSE	FALSE	FALSE	FALSE	TRUE	FALSE
Hsp90aa1	15519	2.44	1.12	2.39	1.98	3	2	14	19	16	49	323.31	103000000000	P07901;B7ZC50;B7ZC49	Heat shock protein HSP 90-alpha	Hsp90aa1	TRUE	TRUE	FALSE	TRUE	TRUE	TRUE	FALSE	FALSE	FALSE	FALSE	FALSE	TRUE	FALSE	TRUE	FALSE
Dopey2	NA	2.51	2.06	1.38	1.98	3	2	6	7	7	20	59.346	1620000000	Q3UHQ6;A0A2I3BRZ2;Q3UHQ6-2;A0A2I3BQW4;A0A2I3BRW5;A0A2I3BRE4	Protein dopey-2	Dopey2	FALSE	FALSE	FALSE	FALSE	FALSE	FALSE	FALSE	FALSE	FALSE	FALSE	FALSE	FALSE	FALSE	TRUE	FALSE
Rac1	19353	2.64	1.2	2.11	1.98	3	2	3	5	4	12	32.603	23800000000	Q3TLP8;P63001	Ras-related C3 botulinum toxin substrate 1	Rac1	FALSE	TRUE	TRUE	TRUE	FALSE	TRUE	TRUE	FALSE	FALSE	FALSE	FALSE	TRUE	TRUE	TRUE	FALSE
Inpp5f	101490	2.4	1.43	2.12	1.98	3	2	8	12	11	31	81.053	1492300000	Q8CDA1;Q8CDA1-2;Q8CDA1-3;Q8CDA1-4	Phosphatidylinositide phosphatase SAC2	Inpp5f	FALSE	FALSE	FALSE	TRUE	FALSE	TRUE	FALSE	FALSE	FALSE	FALSE	FALSE	FALSE	FALSE	TRUE	FALSE
Pygl	110095	2.14	1.53	2.27	1.98	3	2	7	14	14	35	176.55	3762100000	Q9ET01;Q3UEJ6	Glycogen phosphorylase, liver form;Alpha-1,4 glucan phosphorylase	Pygl	FALSE	FALSE	FALSE	FALSE	FALSE	TRUE	FALSE	FALSE	FALSE	FALSE	FALSE	FALSE	FALSE	TRUE	FALSE
Hibch	227095	2.17	1.75	2.02	1.98	3	2	9	11	4	24	166.64	3945700000	Q8QZS1;E0CX19	3-hydroxyisobutyryl-CoA hydrolase, mitochondrial	Hibch	TRUE	FALSE	FALSE	FALSE	FALSE	TRUE	FALSE	FALSE	FALSE	FALSE	FALSE	FALSE	FALSE	TRUE	FALSE
Hsp90ab1	15516	2.14	1.73	2.06	1.98	3	2	22	28	25	75	323.31	544000000000	P11499;E9Q3D6;E9Q0C3;E9PX27;D3Z1R1	Heat shock protein HSP 90-beta	Hsp90ab1	TRUE	FALSE	FALSE	TRUE	TRUE	TRUE	FALSE	FALSE	FALSE	TRUE	FALSE	TRUE	FALSE	TRUE	FALSE
Igsf3	78908	2.03	1.81	2.09	1.98	3	2	13	22	20	55	205.27	4141200000	A0A0A6YX40;Q6ZQA6;A0A0B4J1L8;A8E0Y8	Immunoglobulin superfamily member 3	Igsf3	FALSE	FALSE	FALSE	FALSE	FALSE	FALSE	FALSE	FALSE	FALSE	FALSE	FALSE	FALSE	FALSE	TRUE	FALSE
Cfl1	12631	2.24	1.55	2.13	1.98	3	2	7	7	5	19	246.12	161000000000	F8WGL3;P18760;A0A494B9A7	Cofilin-1	Cfl1	TRUE	FALSE	TRUE	TRUE	TRUE	TRUE	FALSE	FALSE	FALSE	FALSE	FALSE	TRUE	TRUE	TRUE	FALSE
Aars	234734	2.18	1.55	2.2	1.97	3	2	18	25	27	70	323.31	23600000000	Q8BGQ7	Alanine--tRNA ligase, cytoplasmic	Aars	TRUE	FALSE	FALSE	FALSE	FALSE	TRUE	FALSE	FALSE	FALSE	FALSE	FALSE	FALSE	FALSE	TRUE	FALSE
Atg5	11793	2.12	1.47	2.33	1.97	3	2	3	2	2	7	12.581	166880000	Q99J83	Autophagy protein 5	Atg5	TRUE	TRUE	TRUE	TRUE	FALSE	TRUE	FALSE	TRUE	FALSE	FALSE	TRUE	FALSE	FALSE	TRUE	FALSE
Stmn1	16765	2.19	1.07	2.66	1.97	3	2	3	3	3	9	112.34	28700000000	D3Z1Z8;D3Z5N2;P54227	Stathmin	Stmn1	FALSE	FALSE	TRUE	TRUE	FALSE	TRUE	FALSE	FALSE	FALSE	FALSE	FALSE	FALSE	FALSE	TRUE	FALSE
Alb	11657	2.2	1.68	2.03	1.97	3	2	26	31	29	86	323.31	2300000000000	P07724	Serum albumin	Alb	FALSE	FALSE	FALSE	FALSE	TRUE	TRUE	TRUE	TRUE	FALSE	FALSE	FALSE	FALSE	FALSE	TRUE	FALSE
Txnrd1	50493	2.14	1.44	2.33	1.97	3	2	7	12	7	26	119.28	8401300000	Q9JMH6;Q9JMH6-2;A0A1W2P6U1	Thioredoxin reductase 1, cytoplasmic	Txnrd1	TRUE	FALSE	FALSE	FALSE	FALSE	TRUE	FALSE	FALSE	FALSE	FALSE	FALSE	TRUE	FALSE	TRUE	FALSE
Atp2c1	235574	2.12	1.74	2.05	1.97	3	2	9	7	14	30	323.31	1159900000	Q3UZR5;Q80XR2;H3BL44;H3BIX7;H3BLI6;H3BLC2;H3BKB1;H3BJY0;H3BJJ5;H3BJ99	Calcium-transporting ATPase;Calcium-transporting ATPase type 2C member 1	Atp2c1	FALSE	FALSE	FALSE	TRUE	FALSE	TRUE	TRUE	FALSE	FALSE	FALSE	FALSE	FALSE	FALSE	TRUE	FALSE
Col11a2	12815	2.51	1.21	2.18	1.97	3	2	8	9	11	28	189.1	6898800000	Q64739-7;Q64739-1;Q64739-5;Q64739-6;Q64739-4;Q64739-3;Q64739;I7HPY2	Collagen alpha-2(XI) chain	Col11a2	FALSE	FALSE	FALSE	FALSE	TRUE	FALSE	FALSE	FALSE	FALSE	FALSE	FALSE	FALSE	FALSE	TRUE	FALSE
Shoc2	56392	2.07	2.52	1.31	1.97	3	2	5	6	3	14	96.161	1343400000	O88520;A0A494BAG1	Leucine-rich repeat protein SHOC-2	Shoc2	FALSE	TRUE	FALSE	TRUE	FALSE	TRUE	FALSE	FALSE	FALSE	FALSE	FALSE	TRUE	FALSE	TRUE	FALSE
Rims1	116837	2.01	2.07	1.82	1.96	3	2	3	6	10	19	55.079	468070000	F6TZK4;F6Y0S3;F6VBV0;F6VBT9;F6VBR4;Q99NE5-6;Q99NE5-5;Q99NE5-4;Q99NE5-3;Q99NE5;A0A087WSA4;Q7TPL9;A0A1W2P6S9;Q99NE5-2	Regulating synaptic membrane exocytosis protein 1	Rims1	FALSE	FALSE	TRUE	TRUE	FALSE	TRUE	FALSE	FALSE	FALSE	FALSE	FALSE	FALSE	TRUE	TRUE	FALSE
Tor1a	30931	2.72	1.1	2.06	1.96	3	2	5	3	2	10	15.312	281920000	Q9ER39	Torsin-1A	Tor1a	FALSE	FALSE	TRUE	TRUE	FALSE	TRUE	FALSE	TRUE	FALSE	FALSE	FALSE	TRUE	TRUE	TRUE	FALSE
Tsta3	22122	2.42	1.45	2.03	1.96	3	2	6	7	6	19	239.25	3626400000	P23591;A0A2R8VHD0;A0A2R8VI39;A0A2R8W6P6;A0A2R8VKL9;A0A2R8W6N0	GDP-L-fucose synthase	Tsta3	FALSE	FALSE	FALSE	FALSE	FALSE	FALSE	FALSE	FALSE	FALSE	FALSE	FALSE	FALSE	FALSE	TRUE	FALSE
Ndufb9	66218	2.08	1.52	2.29	1.96	3	2	2	6	6	14	276.17	3551700000	Q9CQJ8	NADH dehydrogenase [ubiquinone] 1 beta subcomplex subunit 9	Ndufb9	TRUE	FALSE	FALSE	FALSE	FALSE	TRUE	FALSE	FALSE	FALSE	FALSE	FALSE	FALSE	FALSE	TRUE	FALSE
Hdac7	56233	2.82	2.05	1.02	1.96	3	2	2	2	2	6	2.077	204740000	E9PX62;E9PXW8;Q8C2B3-5;Q8C2B3;Q8C2B3-2;Q8C2B3-3;E9PXW1;Q8C2B3-6;Q8C2B3-4;E9PZG4;F6RY11;F6VIB5	Histone deacetylase 7	Hdac7	FALSE	FALSE	FALSE	FALSE	FALSE	TRUE	FALSE	FALSE	FALSE	FALSE	FALSE	TRUE	FALSE	TRUE	FALSE
Tbc1d23	67581	2.18	1.61	2.09	1.96	3	2	2	3	5	10	179.16	739000000	A0A2I3BRD1;Q8K0F1;Q8K0F1-2;A0A2I3BPS3	TBC1 domain family member 23	Tbc1d23	FALSE	FALSE	FALSE	FALSE	FALSE	TRUE	TRUE	FALSE	FALSE	FALSE	FALSE	FALSE	FALSE	TRUE	FALSE
Blmh	104184	2.27	1.07	2.55	1.96	3	2	6	15	10	31	176.41	14100000000	Q8R016;E9PY26;E9Q6V3;E9QA53;E9PZH4	Bleomycin hydrolase	Blmh	FALSE	FALSE	FALSE	FALSE	FALSE	TRUE	FALSE	FALSE	FALSE	FALSE	FALSE	FALSE	FALSE	TRUE	FALSE
Lcp1	18826	2.01	1.58	2.29	1.96	3	2	17	21	18	56	323.31	20100000000	Q61233;D3YZ25;D3YVW8;D3Z7D9;D3Z311	Plastin-2	Lcp1	FALSE	FALSE	TRUE	TRUE	FALSE	TRUE	FALSE	FALSE	FALSE	FALSE	FALSE	FALSE	TRUE	TRUE	FALSE
Scamp1	107767	2.43	1.4	2.04	1.96	3	2	5	6	5	16	323.31	3665800000	Q8K021;Q3TSA8;D3YTP4	Secretory carrier-associated membrane protein 1	Scamp1	FALSE	FALSE	FALSE	FALSE	FALSE	TRUE	TRUE	FALSE	FALSE	FALSE	FALSE	FALSE	TRUE	TRUE	FALSE
Selenbp1	20341	2.29	1.43	2.14	1.95	3	2	13	21	15	49	215.82	9678200000	P17563;Q63836;A0A0R4J135;G3UYY2;D6RHN2;G3UWK0;G3UZT2	Selenium-binding protein 1;Selenium-binding protein 2	Selenbp1;Selenbp2	FALSE	FALSE	FALSE	FALSE	FALSE	TRUE	FALSE	FALSE	FALSE	FALSE	FALSE	TRUE	FALSE	TRUE	FALSE
Hsp90b1	22027	2.31	1.48	2.07	1.95	3	2	24	25	22	71	323.31	145000000000	P08113;F7C312	Endoplasmin	Hsp90b1	FALSE	FALSE	FALSE	TRUE	FALSE	TRUE	FALSE	TRUE	FALSE	FALSE	FALSE	FALSE	FALSE	TRUE	FALSE
Got2	14719	2.12	1.51	2.23	1.95	3	2	13	15	11	39	323.31	40100000000	P05202	Aspartate aminotransferase, mitochondrial	Got2	TRUE	FALSE	FALSE	TRUE	FALSE	TRUE	FALSE	FALSE	FALSE	FALSE	FALSE	FALSE	FALSE	TRUE	FALSE
Sprr3	20766	2.09	1.68	2.08	1.95	3	2	3	6	8	17	71.822	3116200000	O09116	Small proline-rich protein 3	Sprr3	FALSE	FALSE	FALSE	TRUE	FALSE	TRUE	TRUE	FALSE	FALSE	FALSE	FALSE	FALSE	FALSE	TRUE	FALSE
Pcdh1	75599	2.19	2	1.65	1.95	3	2	9	11	9	29	74.114	1579800000	F7BJK1		Pcdh1	FALSE	FALSE	FALSE	TRUE	FALSE	FALSE	FALSE	FALSE	FALSE	FALSE	FALSE	TRUE	TRUE	TRUE	FALSE
Glud1	14661	2.29	1.38	2.18	1.95	3	2	16	18	18	52	323.31	35500000000	P26443;F7CFA5	Glutamate dehydrogenase 1, mitochondrial	Glud1	TRUE	FALSE	FALSE	FALSE	FALSE	TRUE	FALSE	FALSE	FALSE	FALSE	FALSE	FALSE	FALSE	TRUE	FALSE
Fh	NA	2.22	1.53	2.1	1.95	3	2	9	12	9	30	323.31	24800000000	P97807-2;P97807;H3BKG7	Fumarate hydratase, mitochondrial	Fh	FALSE	FALSE	FALSE	FALSE	FALSE	FALSE	FALSE	FALSE	FALSE	FALSE	FALSE	FALSE	FALSE	TRUE	FALSE
Pfdn1	67199	2.44	1.05	2.35	1.95	3	2	5	5	4	14	38.247	8688600000	Q9CQF7;Q9CWM4;A0A494BBK3;A0A494BAH5	Prefoldin subunit 1	Pfdn1	FALSE	FALSE	FALSE	FALSE	FALSE	FALSE	FALSE	FALSE	FALSE	FALSE	FALSE	FALSE	FALSE	TRUE	FALSE
Oxsm	71147	2.06	1.24	2.54	1.95	3	2	3	3	2	8	74.25	464780000	Q9D404	3-oxoacyl-[acyl-carrier-protein] synthase, mitochondrial	Oxsm	TRUE	FALSE	FALSE	FALSE	FALSE	TRUE	FALSE	FALSE	FALSE	FALSE	FALSE	FALSE	FALSE	TRUE	FALSE
P4hb	18453	2.13	1.52	2.19	1.95	3	2	16	22	17	55	323.31	167000000000	P09103;E9Q8G8	Protein disulfide-isomerase	P4hb	FALSE	FALSE	FALSE	TRUE	FALSE	TRUE	TRUE	TRUE	FALSE	FALSE	FALSE	FALSE	FALSE	TRUE	FALSE
Mdh2	17448	2.14	1.55	2.14	1.94	3	2	15	17	16	48	323.31	170000000000	P08249;A0A0G2JF23;A0A0G2JGY4	Malate dehydrogenase, mitochondrial	Mdh2	TRUE	FALSE	FALSE	FALSE	FALSE	TRUE	FALSE	FALSE	FALSE	FALSE	FALSE	FALSE	FALSE	TRUE	FALSE
Peak1	244895	2.06	2.12	1.65	1.94	3	2	4	3	3	10	16.435	258900000	Q69Z38;A0A087WQ01	Pseudopodium-enriched atypical kinase 1	Peak1	FALSE	FALSE	TRUE	FALSE	FALSE	TRUE	FALSE	FALSE	FALSE	FALSE	FALSE	FALSE	TRUE	TRUE	FALSE
Aip	11632	2.35	1.42	2.05	1.94	3	2	4	7	6	17	97.022	2294600000	O08915;D3YW40	AH receptor-interacting protein	Aip	FALSE	FALSE	FALSE	TRUE	FALSE	TRUE	FALSE	FALSE	FALSE	FALSE	FALSE	FALSE	FALSE	TRUE	FALSE
Odr4	226499	2.12	1.64	2.07	1.94	3	2	7	6	7	20	79.277	1450000000	Q4PJX1;A0A0A0MQB0;Q4PJX1-3;Q4PJX1-2	Protein odr-4 homolog	Odr4;BC003331	FALSE	FALSE	FALSE	FALSE	FALSE	FALSE	FALSE	FALSE	FALSE	FALSE	FALSE	FALSE	FALSE	TRUE	FALSE
Pus7	78697	2.04	2.06	1.72	1.94	3	2	9	10	7	26	134.99	2016200000	Q91VU7;Q91VU7-2;F7CG42;F6XMS4		Pus7	FALSE	FALSE	FALSE	FALSE	FALSE	FALSE	FALSE	FALSE	FALSE	FALSE	FALSE	TRUE	FALSE	TRUE	FALSE
Slc29a1	63959	2.16	1.29	2.37	1.94	3	2	2	3	5	10	57.683	1185700000	Q9JIM1-2;Q9JIM1;E9PXM6;E9PWY7;E9Q221;E9Q503;E9Q3D1;E9PWD6;E9PZV0;E9PVH9;E9PXQ6	Equilibrative nucleoside transporter 1	Slc29a1	FALSE	FALSE	FALSE	TRUE	FALSE	FALSE	FALSE	FALSE	FALSE	FALSE	FALSE	FALSE	TRUE	TRUE	FALSE
Aco2	11429	2.19	1.49	2.14	1.94	3	2	24	27	25	76	323.31	148000000000	Q99KI0;A0A2R8W744;A0A2R8VHM8;A0A2R8VJW0	Aconitate hydratase, mitochondrial	Aco2	TRUE	FALSE	FALSE	FALSE	FALSE	TRUE	FALSE	FALSE	FALSE	FALSE	FALSE	FALSE	FALSE	TRUE	FALSE
Ptprz1	19283	2.13	1.56	2.14	1.94	3	2	15	13	15	43	323.31	9814600000	B9EKR1;B2RXS8;A0A0J9YVD2	Receptor-type tyrosine-protein phosphatase zeta;Protein-tyrosine-phosphatase	Ptprz1	FALSE	FALSE	FALSE	TRUE	TRUE	TRUE	FALSE	FALSE	FALSE	FALSE	FALSE	FALSE	TRUE	TRUE	FALSE
Gamt	14431	2.18	1.45	2.19	1.94	3	2	5	8	6	19	296.15	5430000000	O35969;O35969-2	Guanidinoacetate N-methyltransferase	Gamt	FALSE	FALSE	FALSE	FALSE	FALSE	TRUE	FALSE	FALSE	FALSE	FALSE	FALSE	TRUE	FALSE	TRUE	FALSE
Cdk1	12534	2.2	1.6	2.02	1.94	3	2	5	7	7	19	196.95	4098500000	P11440;D3Z2T9	Cyclin-dependent kinase 1	Cdk1	TRUE	FALSE	TRUE	FALSE	FALSE	TRUE	FALSE	FALSE	FALSE	FALSE	FALSE	TRUE	FALSE	TRUE	FALSE
Tagln2	21346	2.13	1.39	2.28	1.93	3	2	10	11	11	32	323.31	46100000000	Q9WVA4;A0A0A6YXG6	Transgelin-2	Tagln2	FALSE	FALSE	FALSE	FALSE	FALSE	FALSE	FALSE	FALSE	FALSE	FALSE	FALSE	FALSE	FALSE	TRUE	FALSE
Helb	117599	2.1	1.47	2.22	1.93	3	2	6	2	3	11	40.319	296920000	Q6NVF4;D6RGT6	DNA helicase B	Helb	FALSE	FALSE	FALSE	FALSE	FALSE	TRUE	FALSE	FALSE	FALSE	FALSE	FALSE	TRUE	FALSE	TRUE	FALSE
Uba6	231380	2.3	1.49	2.01	1.93	3	2	10	13	10	33	206.42	3522400000	Q8C7R4;D3Z061	Ubiquitin-like modifier-activating enzyme 6	Uba6	FALSE	FALSE	FALSE	FALSE	FALSE	TRUE	FALSE	FALSE	FALSE	FALSE	FALSE	FALSE	FALSE	TRUE	FALSE
Mpi	110119	2.24	1.38	2.17	1.93	3	2	4	5	4	13	265.07	1800000000	Q924M7;F6Q3K8	Mannose-6-phosphate isomerase	Mpi	FALSE	FALSE	FALSE	FALSE	FALSE	TRUE	FALSE	FALSE	FALSE	FALSE	FALSE	FALSE	FALSE	TRUE	FALSE
Fam107b	66540	2.26	1.18	2.34	1.93	3	2	3	3	3	9	9.1015	378280000	Q3TGF2;H3BLM7;H9H9T1;A0A2I3BR29;H3BLE6	Protein FAM107B	Fam107b	FALSE	FALSE	FALSE	FALSE	FALSE	FALSE	FALSE	FALSE	FALSE	FALSE	FALSE	FALSE	FALSE	TRUE	FALSE
Plcd1	18799	2.05	1.64	2.1	1.93	3	2	11	15	8	34	323.31	4189500000	Q8R3B1;G5DDB7;Q05DG3	1-phosphatidylinositol 4,5-bisphosphate phosphodiesterase delta-1;Phosphoinositide phospholipase C	Plcd1	TRUE	FALSE	FALSE	FALSE	FALSE	TRUE	FALSE	FALSE	FALSE	FALSE	FALSE	TRUE	FALSE	TRUE	FALSE
Mrpl22	216767	2.13	1.38	2.28	1.93	3	2	5	5	5	15	36.384	1376300000	Q8BU88	39S ribosomal protein L22, mitochondrial	Mrpl22	TRUE	FALSE	FALSE	FALSE	FALSE	TRUE	FALSE	FALSE	FALSE	FALSE	FALSE	FALSE	FALSE	TRUE	FALSE
Taldo1	21351	2.29	1.37	2.11	1.93	3	2	9	11	10	30	40.613	37000000000	A0A1B0GR11;Q93092	Transaldolase	Taldo1	FALSE	FALSE	FALSE	FALSE	FALSE	TRUE	FALSE	FALSE	FALSE	FALSE	FALSE	TRUE	FALSE	TRUE	FALSE
Ank2	109676	2.19	1.58	2	1.92	3	2	49	69	68	186	323.31	27700000000	Q8C8R3-2;S4R2T7;S4R1M4;A0A1D5RLB2	Ankyrin-2	Ank2	TRUE	FALSE	TRUE	TRUE	FALSE	TRUE	FALSE	FALSE	FALSE	TRUE	FALSE	FALSE	TRUE	TRUE	FALSE
Tsnax	53424	2.32	1.13	2.31	1.92	3	2	6	8	8	22	323.31	4083500000	Q9QZE7;A0A1D5RLR0	Translin-associated protein X	Tsnax	FALSE	FALSE	FALSE	FALSE	FALSE	TRUE	TRUE	FALSE	FALSE	FALSE	FALSE	TRUE	FALSE	TRUE	FALSE
Ube2o	217342	2.36	1.05	2.36	1.92	3	2	15	21	18	54	323.31	8529800000	Q6ZPJ3	E2/E3 hybrid ubiquitin-protein ligase UBE2O	Ube2o	FALSE	FALSE	FALSE	FALSE	FALSE	TRUE	FALSE	FALSE	FALSE	FALSE	FALSE	TRUE	FALSE	TRUE	FALSE
Ncs1	14299	2.34	1.34	2.08	1.92	3	2	5	4	4	13	99.655	2475400000	Q8BNY6	Neuronal calcium sensor 1	Ncs1	FALSE	FALSE	FALSE	TRUE	FALSE	TRUE	TRUE	FALSE	FALSE	FALSE	FALSE	FALSE	TRUE	TRUE	FALSE
Epb41l3	13823	2.13	1.56	2.08	1.92	3	2	13	21	20	54	323.31	8715800000	Q9WV92-2;Q9WV92-3;Q9WV92;A0A286YD84	Band 4.1-like protein 3;Band 4.1-like protein 3, N-terminally processed	Epb41l3	FALSE	FALSE	TRUE	TRUE	FALSE	TRUE	FALSE	FALSE	FALSE	FALSE	FALSE	FALSE	TRUE	TRUE	FALSE
Kit	16590	2.45	1.28	2.04	1.92	3	2	7	6	4	17	51.908	646910000	P05532;P05532-2;P05532-3	Mast/stem cell growth factor receptor Kit	Kit	FALSE	FALSE	FALSE	TRUE	TRUE	TRUE	FALSE	FALSE	FALSE	FALSE	FALSE	FALSE	TRUE	TRUE	FALSE
Tpm4	326618	2.33	1.42	2.01	1.92	3	2	9	12	12	33	323.31	42300000000	Q6IRU2	Tropomyosin alpha-4 chain	Tpm4	FALSE	FALSE	TRUE	FALSE	FALSE	TRUE	FALSE	FALSE	FALSE	FALSE	FALSE	FALSE	FALSE	TRUE	FALSE
Tyms	22171	1.59	2.1	2.05	1.91	3	2	5	6	3	14	309.47	1090200000	P07607;A0A0G2JF31;A0A0G2JGG2;D6RCW9;A0A0G2JF03	Thymidylate synthase	Tyms	TRUE	FALSE	FALSE	FALSE	FALSE	TRUE	FALSE	FALSE	FALSE	FALSE	FALSE	TRUE	FALSE	TRUE	FALSE
Smek1	NA	2.17	1.27	2.3	1.91	3	2	5	13	11	29	100.02	1869300000	E9Q481;Q6P2K6;Q6P2K6-2;Q5RJB9;A0A1Y7VJG9	Serine/threonine-protein phosphatase 4 regulatory subunit 3A	Smek1	FALSE	FALSE	FALSE	FALSE	FALSE	FALSE	FALSE	FALSE	FALSE	FALSE	FALSE	FALSE	FALSE	TRUE	FALSE
Lss	16987	2.06	1.21	2.47	1.91	3	2	9	12	11	32	125.87	2119300000	Q8BLN5	Lanosterol synthase	Lss	FALSE	FALSE	FALSE	FALSE	FALSE	TRUE	FALSE	TRUE	FALSE	FALSE	FALSE	FALSE	FALSE	TRUE	FALSE
Rdh14	105014	2.25	1.42	2.06	1.91	3	2	3	3	8	14	157.89	1139400000	Q9ERI6	Retinol dehydrogenase 14	Rdh14	TRUE	FALSE	FALSE	FALSE	FALSE	TRUE	FALSE	TRUE	FALSE	FALSE	FALSE	FALSE	FALSE	TRUE	FALSE
Serpinb3a	20248	2.07	1.33	2.33	1.91	3	2	12	16	10	38	176.74	14200000000	G3X9V8;Q6UKZ0		Serpinb3a	FALSE	FALSE	FALSE	FALSE	TRUE	FALSE	FALSE	FALSE	FALSE	FALSE	FALSE	FALSE	FALSE	TRUE	FALSE
Rasgrp2	19395	2.34	1.35	2.03	1.91	3	2	4	7	6	17	21.564	1312300000	Q9QUG9;Q9QUG9-2;D3YXD6;D3Z2F9;D6RDD3;Q9QUG9-3;D3YZX2;D3YZP2;D3Z3N3;D3YZP4;D3YZP1	RAS guanyl-releasing protein 2	Rasgrp2	FALSE	FALSE	FALSE	TRUE	FALSE	TRUE	FALSE	FALSE	FALSE	FALSE	FALSE	FALSE	TRUE	TRUE	FALSE
Tg	21819	2.05	1.64	2.03	1.91	3	2	13	17	22	52	323.31	2392600000	O08710;F6XYF6;A6P7M8	Thyroglobulin	Tg	FALSE	FALSE	FALSE	FALSE	TRUE	TRUE	TRUE	TRUE	FALSE	FALSE	FALSE	FALSE	FALSE	TRUE	FALSE
Lamp1	16783	2.24	1.45	2.02	1.9	3	2	5	5	4	14	67.335	5832700000	P11438	Lysosome-associated membrane glycoprotein 1	Lamp1	FALSE	FALSE	FALSE	TRUE	FALSE	TRUE	FALSE	FALSE	FALSE	TRUE	TRUE	FALSE	TRUE	TRUE	FALSE
Maob	109731	2.16	1.51	2.03	1.9	3	2	5	8	11	24	152.55	2829800000	Q8BW75;E9Q3X6;E9PVL9	Amine oxidase [flavin-containing] B	Maob	TRUE	FALSE	FALSE	FALSE	FALSE	TRUE	FALSE	FALSE	FALSE	FALSE	FALSE	FALSE	FALSE	TRUE	FALSE
Chpf2	100910	2.14	2.21	1.35	1.9	3	2	6	5	5	16	64.277	778390000	Q3UU43;A0A0G2JFI5		Chpf2	FALSE	FALSE	FALSE	FALSE	FALSE	FALSE	FALSE	FALSE	FALSE	FALSE	FALSE	FALSE	FALSE	TRUE	FALSE
Tmem132a	98170	2.1	1.37	2.23	1.9	3	2	5	11	6	22	238.24	817530000	Q922P8;D3Z4S6;A0A494BBJ3	Transmembrane protein 132A	Tmem132a	FALSE	FALSE	FALSE	FALSE	FALSE	TRUE	TRUE	TRUE	FALSE	FALSE	FALSE	FALSE	FALSE	TRUE	FALSE
Lgals1	16852	2.25	1.3	2.15	1.9	3	2	6	6	5	17	191.73	80700000000	P16045;A0A2R8VHJ0	Galectin-1	Lgals1	FALSE	FALSE	FALSE	FALSE	TRUE	TRUE	FALSE	FALSE	FALSE	FALSE	FALSE	TRUE	FALSE	TRUE	FALSE
Gstp1	14870	2.04	1.41	2.24	1.9	3	2	5	6	5	16	323.31	13800000000	A0A494BAW2;P19157;A0A494B908;P46425;A0A494BAS3;A0A494BAU3;A0A494BAM8;Q8VC73;F6RWR5	Glutathione S-transferase P 1;Glutathione S-transferase P 2	Gstp1;Gstp2	TRUE	FALSE	FALSE	TRUE	FALSE	TRUE	FALSE	FALSE	FALSE	FALSE	FALSE	TRUE	FALSE	TRUE	FALSE
Erlin1	226144	2.06	1.15	2.48	1.9	3	2	4	4	7	15	9.9263	1345500000	Q91X78	Erlin-1	Erlin1	FALSE	FALSE	FALSE	FALSE	FALSE	TRUE	FALSE	TRUE	FALSE	FALSE	FALSE	FALSE	FALSE	TRUE	FALSE
Shprh	268281	2.32	2.04	1.33	1.9	3	2	4	4	11	19	40.187	436470000	Q7TPQ3-2;Q7TPQ3-5;Q7TPQ3;Q7TPQ3-3	E3 ubiquitin-protein ligase SHPRH	Shprh	FALSE	FALSE	FALSE	FALSE	FALSE	FALSE	FALSE	FALSE	FALSE	FALSE	FALSE	TRUE	FALSE	TRUE	FALSE
Nudcd3	209586	2.23	1.3	2.17	1.9	3	2	4	6	5	15	37.702	840530000	Q8R1N4;Q8R1N4-3;Q8R1N4-2;A0A0A0MQL8;Q8R1N4-4	NudC domain-containing protein 3	Nudcd3	FALSE	FALSE	TRUE	FALSE	FALSE	TRUE	FALSE	FALSE	FALSE	FALSE	FALSE	FALSE	FALSE	TRUE	FALSE
Cox6b1	110323	2.18	1.37	2.11	1.89	3	2	6	6	6	18	184.82	23900000000	P56391;A0A140LIU3	Cytochrome c oxidase subunit 6B1	Cox6b1	TRUE	FALSE	FALSE	FALSE	FALSE	TRUE	FALSE	FALSE	FALSE	FALSE	FALSE	FALSE	FALSE	TRUE	FALSE
Itfg1	71927	2.11	1.51	2.04	1.89	3	2	3	6	4	13	73.1	1094300000	Q99KW9	T-cell immunomodulatory protein	Itfg1	FALSE	FALSE	FALSE	FALSE	TRUE	FALSE	FALSE	FALSE	FALSE	FALSE	FALSE	FALSE	FALSE	TRUE	FALSE
Phldb1	102693	2.03	2.21	1.41	1.88	3	2	17	18	20	55	323.31	4292900000	E9PWB1;D3Z4N0;D3Z0X5;Q6PDH0;Q6PDH0-2;F6RUK9;F6RYD0;E9Q307;E9Q340;F7AWU3;D3YVB9;D3YVQ3	Pleckstrin homology-like domain family B member 1	Phldb1	FALSE	FALSE	FALSE	FALSE	FALSE	TRUE	FALSE	FALSE	FALSE	FALSE	FALSE	FALSE	FALSE	TRUE	FALSE
Serpinf2	18816	2.25	1.29	2.1	1.88	3	2	5	6	8	19	131.03	3437900000	Q61247;Q5ND35;E9PXE0	Alpha-2-antiplasmin	Serpinf2	FALSE	FALSE	FALSE	FALSE	TRUE	FALSE	FALSE	FALSE	FALSE	FALSE	FALSE	FALSE	FALSE	TRUE	FALSE
Itga2	16398	2.12	1.32	2.21	1.88	3	2	5	9	10	24	137.97	1344600000	Q62469	Integrin alpha-2	Itga2	FALSE	FALSE	FALSE	TRUE	FALSE	TRUE	FALSE	FALSE	FALSE	FALSE	FALSE	TRUE	TRUE	TRUE	FALSE
Cryge	12968	2.37	1.25	2.02	1.88	3	2	4	5	5	14	323.31	50900000000	Q03740;Q9CXV3;E9Q3I1	Gamma-crystallin E;Gamma-crystallin F	Cryge;Crygf	FALSE	FALSE	FALSE	FALSE	FALSE	FALSE	FALSE	FALSE	FALSE	FALSE	FALSE	FALSE	FALSE	TRUE	FALSE
Prrc1	73137	2.19	1.22	2.21	1.87	3	2	3	6	5	14	146.31	3960100000	Q3UPH1	Protein PRRC1	Prrc1	FALSE	FALSE	FALSE	FALSE	FALSE	TRUE	TRUE	FALSE	FALSE	FALSE	FALSE	FALSE	FALSE	TRUE	FALSE
Plxnb2	140570	2.18	1.44	2	1.87	3	2	23	30	27	80	323.31	9507200000	B2RXS4	Plexin-B2	Plxnb2	FALSE	FALSE	FALSE	TRUE	TRUE	FALSE	FALSE	FALSE	FALSE	FALSE	FALSE	FALSE	FALSE	TRUE	FALSE
Sfn	55948	2.41	1.13	2.08	1.87	3	2	7	8	7	22	259.19	71100000000	O70456	14-3-3 protein sigma	Sfn	FALSE	FALSE	FALSE	FALSE	TRUE	TRUE	FALSE	FALSE	FALSE	FALSE	FALSE	TRUE	FALSE	TRUE	FALSE
Nrbp2	223649	2.22	1.27	2.12	1.87	3	2	2	6	5	13	11.99	710520000	Q91V36;A0A0R4J002;A0A2I3BRJ6;A0A2I3BQC5	Nuclear receptor-binding protein 2	Nrbp2	FALSE	FALSE	FALSE	FALSE	FALSE	TRUE	FALSE	FALSE	FALSE	FALSE	FALSE	FALSE	FALSE	TRUE	FALSE
Psmb1	19170	2.24	1.33	2.04	1.87	3	2	7	10	8	25	323.31	21400000000	O09061;A0A338P7C0;A0A338P7F1	Proteasome subunit beta type-1	Psmb1	FALSE	FALSE	FALSE	FALSE	FALSE	TRUE	FALSE	FALSE	FALSE	FALSE	FALSE	TRUE	FALSE	TRUE	FALSE
Csnk1a1	93687	2.18	2.05	1.38	1.87	3	2	5	8	8	21	18.859	5083700000	Q8BK63-2;H7BXB1;E9Q4G7;E9Q2U6;E9PWB2;Q8BK63;E9Q3W1;F6YBC9	Casein kinase I isoform alpha	Csnk1a1	FALSE	TRUE	TRUE	TRUE	FALSE	TRUE	FALSE	FALSE	FALSE	FALSE	FALSE	TRUE	FALSE	TRUE	FALSE
Ephx2	13850	2.33	1.24	2.02	1.87	3	2	4	7	4	15	100.11	627280000	P34914;A8JYK8;P34914-2	Bifunctional epoxide hydrolase 2;Cytosolic epoxide hydrolase 2;Lipid-phosphate phosphatase	Ephx2	FALSE	FALSE	FALSE	FALSE	FALSE	TRUE	FALSE	FALSE	TRUE	FALSE	FALSE	FALSE	FALSE	TRUE	FALSE
Eif4a1	13681	2.1	1.45	2.04	1.87	3	2	14	17	14	45	323.31	97700000000	P60843	Eukaryotic initiation factor 4A-I	Eif4a1	FALSE	FALSE	FALSE	FALSE	FALSE	TRUE	FALSE	FALSE	FALSE	FALSE	FALSE	FALSE	FALSE	TRUE	FALSE
Ahsg	11625	2.01	1.57	2.01	1.86	3	2	3	7	6	16	323.31	74500000000	P29699;A0A338P703;A0A338P7G1;A0A338P7H5;A0A338P692;A0A338P6Y6;CON__P12763	Alpha-2-HS-glycoprotein	Ahsg	FALSE	FALSE	FALSE	FALSE	TRUE	TRUE	TRUE	FALSE	FALSE	FALSE	FALSE	FALSE	FALSE	TRUE	FALSE
Eef2k	13631	2.03	1.21	2.34	1.86	3	2	5	8	8	21	57.768	1156700000	O08796;F6ZEU2;F7A9F2;D3Z088	Eukaryotic elongation factor 2 kinase	Eef2k	FALSE	FALSE	FALSE	TRUE	FALSE	FALSE	FALSE	FALSE	FALSE	FALSE	FALSE	FALSE	TRUE	TRUE	FALSE
Ndufb8	67264	2.01	1.49	2.07	1.86	3	2	4	4	4	12	52.337	3920000000	Q9D6J5;E9Q9J5;Q3V406;F6VCY0	NADH dehydrogenase [ubiquinone] 1 beta subcomplex subunit 8, mitochondrial	Ndufb8	TRUE	FALSE	FALSE	FALSE	FALSE	TRUE	FALSE	TRUE	FALSE	FALSE	FALSE	FALSE	FALSE	TRUE	FALSE
Parn	74108	1.38	2.16	2.02	1.85	3	2	9	6	7	22	60.551	1227200000	Q8VDG3;A0A0R4J0P6;A0A2R8VKA3	Poly(A)-specific ribonuclease PARN	Parn	FALSE	FALSE	FALSE	FALSE	FALSE	TRUE	FALSE	FALSE	FALSE	FALSE	FALSE	TRUE	FALSE	TRUE	FALSE
Anp32b	67628	2.18	1.01	2.37	1.85	3	2	2	4	4	10	136.65	6910000000	Q9EST5;Q9EST5-2	Acidic leucine-rich nuclear phosphoprotein 32 family member B	Anp32b	FALSE	FALSE	FALSE	FALSE	FALSE	FALSE	FALSE	FALSE	FALSE	FALSE	FALSE	TRUE	FALSE	TRUE	FALSE
Arhgef25	52666	2.39	1.11	2.04	1.85	3	2	3	5	4	12	32.26	303570000	A0A1W2P6R9;A0A0R4J211;G5E825;Q9CWR0-2;Q9CWR0;A0A1Y7VNM7;A0A1W2P7S3	Rho guanine nucleotide exchange factor 25	Arhgef25	FALSE	FALSE	FALSE	TRUE	FALSE	TRUE	FALSE	FALSE	FALSE	FALSE	FALSE	FALSE	FALSE	TRUE	FALSE
Acads	11409	2.23	1.22	2.1	1.85	3	2	8	15	11	34	279.36	9185900000	Q07417	Short-chain specific acyl-CoA dehydrogenase, mitochondrial	Acads	TRUE	FALSE	FALSE	FALSE	FALSE	TRUE	FALSE	FALSE	FALSE	FALSE	FALSE	TRUE	FALSE	TRUE	FALSE
Dpp8	74388	2.06	1.4	2.07	1.84	3	2	4	8	4	16	12.72	878100000	Q80YA7;A0A1L1STG9	Dipeptidyl peptidase 8	Dpp8	FALSE	FALSE	FALSE	FALSE	FALSE	TRUE	FALSE	FALSE	FALSE	FALSE	FALSE	FALSE	FALSE	TRUE	FALSE
Irgq	210146	2.19	1.32	2.02	1.84	3	2	5	8	7	20	94.483	3252600000	Q8VIM9	Immunity-related GTPase family Q protein	Irgq	FALSE	FALSE	FALSE	FALSE	FALSE	FALSE	FALSE	FALSE	FALSE	FALSE	FALSE	FALSE	FALSE	TRUE	FALSE
Prickle2	243548	2.14	1.33	2.06	1.84	3	2	4	3	2	9	30.93	235720000	Q80Y24;A7YQ68	Prickle-like protein 2	Prickle2	FALSE	FALSE	FALSE	TRUE	FALSE	TRUE	FALSE	FALSE	FALSE	FALSE	FALSE	TRUE	FALSE	TRUE	FALSE
Vsnl1	26950	2.21	1.2	2.1	1.84	3	2	9	10	7	26	97.971	9174800000	P62761	Visinin-like protein 1	Vsnl1	FALSE	FALSE	FALSE	FALSE	FALSE	TRUE	FALSE	FALSE	FALSE	FALSE	FALSE	FALSE	FALSE	TRUE	FALSE
Pitrm1	69617	2.17	1.1	2.24	1.84	3	2	15	20	18	53	323.31	5174100000	Q8K411;Q8K411-2;Q8K411-3	Presequence protease, mitochondrial	Pitrm1	TRUE	FALSE	FALSE	FALSE	FALSE	TRUE	FALSE	FALSE	FALSE	FALSE	FALSE	FALSE	FALSE	TRUE	FALSE
Casp3	12367	2.06	1.4	2.05	1.84	3	2	5	8	6	19	323.31	11000000000	P70677;A0A1B0GRX1	Caspase-3;Caspase-3 subunit p17;Caspase-3 subunit p12	Casp3	FALSE	FALSE	FALSE	TRUE	FALSE	TRUE	FALSE	FALSE	FALSE	FALSE	FALSE	TRUE	FALSE	TRUE	FALSE
Cnpy3	72029	2.12	1.38	2	1.83	3	2	1	2	4	7	323.31	520790000	Q9DAU1;Q9DAU1-2;B0V2V1	Protein canopy homolog 3	Cnpy3	FALSE	FALSE	FALSE	FALSE	FALSE	TRUE	FALSE	TRUE	FALSE	FALSE	FALSE	FALSE	FALSE	TRUE	FALSE
Arhgap33	233071	2.15	2.21	1.13	1.83	3	2	2	5	2	9	16.642	175860000	A0A140LHW2;Q80YF9	Rho GTPase-activating protein 33	Arhgap33	FALSE	FALSE	FALSE	TRUE	FALSE	TRUE	FALSE	FALSE	FALSE	FALSE	FALSE	FALSE	TRUE	TRUE	FALSE
Gng4	14706	2.1	1.37	2.02	1.83	3	2	2	2	3	7	103.85	1330600000	P50153	Guanine nucleotide-binding protein G(I)/G(S)/G(O) subunit gamma-4	Gng4	FALSE	FALSE	FALSE	TRUE	FALSE	TRUE	FALSE	FALSE	FALSE	FALSE	FALSE	FALSE	FALSE	TRUE	FALSE
Scamp2	24044	2.04	1.4	2.05	1.83	3	2	2	2	2	6	212.87	1683700000	Q9ERN0;A0A1L1SUU4	Secretory carrier-associated membrane protein 2	Scamp2	FALSE	FALSE	FALSE	FALSE	FALSE	TRUE	TRUE	FALSE	FALSE	FALSE	FALSE	FALSE	FALSE	TRUE	FALSE
Ddx24	27225	2.1	2.34	1.04	1.83	3	2	3	3	4	10	80.451	163940000	F8WJA0;Q9ESV0;A0A1Y7VKX7;A0A1Y7VLU4;A0A1Y7VK75	ATP-dependent RNA helicase DDX24	Ddx24	FALSE	FALSE	FALSE	FALSE	FALSE	FALSE	FALSE	FALSE	FALSE	FALSE	FALSE	TRUE	FALSE	TRUE	FALSE
Arpc3	56378	1.4	2.05	2.03	1.82	3	2	3	4	3	10	64.75	9420000000	H7BWZ3;Q9JM76;D3Z2F7;D3Z2F8;A0A0G2JFK7	Actin-related protein 2/3 complex subunit 3	Arpc3	FALSE	FALSE	TRUE	TRUE	FALSE	TRUE	FALSE	FALSE	FALSE	FALSE	FALSE	TRUE	FALSE	TRUE	FALSE
Snca	20617	2.11	1.23	2.13	1.82	3	2	5	5	5	15	323.31	15700000000	O55042-2;O55042	Alpha-synuclein	Snca	TRUE	FALSE	TRUE	TRUE	TRUE	TRUE	TRUE	TRUE	FALSE	FALSE	FALSE	TRUE	TRUE	TRUE	FALSE
Osbpl2	228983	2.16	1.26	2.03	1.82	3	2	3	3	3	9	17.146	295920000	Q8BX94	Oxysterol-binding protein-related protein 2	Osbpl2	FALSE	FALSE	FALSE	TRUE	FALSE	TRUE	FALSE	FALSE	FALSE	FALSE	FALSE	FALSE	FALSE	TRUE	FALSE
Bag2	213539	2.17	1.24	2.04	1.82	3	2	5	7	8	20	92.301	3327900000	Q91YN9;A0A087WNX9	BAG family molecular chaperone regulator 2	Bag2	FALSE	FALSE	TRUE	TRUE	FALSE	FALSE	FALSE	FALSE	FALSE	FALSE	FALSE	FALSE	FALSE	TRUE	FALSE
Ighg2c	404711	2.06	1.06	2.3	1.81	3	2	5	6	6	17	203.73	35200000000	F6TQW2;A0A0A6YY53;P01864	Ig gamma-2A chain C region secreted form	Ighg2c	FALSE	FALSE	FALSE	TRUE	TRUE	FALSE	FALSE	FALSE	FALSE	FALSE	FALSE	FALSE	FALSE	TRUE	FALSE
Ap3m2	64933	2.15	2.05	1.2	1.8	3	2	4	5	5	14	19.411	1397900000	Q8R2R9	AP-3 complex subunit mu-2	Ap3m2	FALSE	FALSE	FALSE	TRUE	FALSE	TRUE	TRUE	FALSE	FALSE	FALSE	FALSE	FALSE	FALSE	TRUE	FALSE
Kctd15	233107	2.27	1.04	2.09	1.8	3	2	4	6	3	13	10.154	1032100000	Q8K0E1	BTB/POZ domain-containing protein KCTD15	Kctd15	FALSE	FALSE	FALSE	FALSE	FALSE	FALSE	FALSE	FALSE	FALSE	FALSE	FALSE	FALSE	FALSE	TRUE	FALSE
Slc12a2	20496	2.15	1.16	2.07	1.79	3	2	15	14	14	43	134.07	3070100000	E9QM38;P55012	Solute carrier family 12 member 2	Slc12a2	FALSE	FALSE	FALSE	TRUE	FALSE	FALSE	FALSE	FALSE	FALSE	FALSE	FALSE	FALSE	FALSE	TRUE	FALSE
Slc44a1	100434	2	1.15	2.17	1.78	3	2	3	3	4	10	19.641	368020000	A2AMH5;A2AMH4;Q6X893;Q6X893-2;A2AMH3;A2AMH8	Choline transporter-like protein 1	Slc44a1	TRUE	FALSE	FALSE	TRUE	FALSE	TRUE	FALSE	FALSE	FALSE	FALSE	FALSE	TRUE	FALSE	TRUE	FALSE
Eml4	78798	2.02	1.23	2.08	1.78	3	2	12	14	14	40	323.31	6118100000	A7ISP9;A0A0R4J0H0;A0A0R4J1G7;Q3UMY5-4;Q3UMY5-2;A0A217FL67;Q5SQM0;Q8BQM8	Echinoderm microtubule-associated protein-like 4	Eml4	FALSE	FALSE	TRUE	FALSE	FALSE	TRUE	FALSE	FALSE	FALSE	FALSE	FALSE	FALSE	FALSE	TRUE	FALSE
Ftl1	14325	2.12	1.1	2.1	1.77	3	2	3	7	4	14	305.86	8056300000	Q9CPX4;P29391;A0A1B0GR60;A0A1B0GRH4;P49945;A0A1Y7VNT9	Ferritin;Ferritin light chain 1	Ftl1	FALSE	FALSE	FALSE	FALSE	FALSE	TRUE	FALSE	FALSE	FALSE	TRUE	TRUE	FALSE	FALSE	TRUE	FALSE
Atp1a1	11928	2.05	1.19	2.05	1.76	3	2	15	18	17	50	323.31	33600000000	Q8VDN2	Sodium/potassium-transporting ATPase subunit alpha-1	Atp1a1	FALSE	FALSE	FALSE	TRUE	FALSE	TRUE	TRUE	TRUE	FALSE	FALSE	FALSE	FALSE	TRUE	TRUE	FALSE
Pcyt1a	13026	2.09	1.14	2.03	1.75	3	2	8	10	9	27	140.43	3730000000	P49586;D3Z3T5	Choline-phosphate cytidylyltransferase A	Pcyt1a	FALSE	FALSE	FALSE	TRUE	FALSE	TRUE	FALSE	TRUE	FALSE	FALSE	FALSE	TRUE	FALSE	TRUE	FALSE
Atp9b	50771	2.02	1.15	2.03	1.74	3	2	5	4	3	12	127.65	207660000	A0A286YCV0;D3YV00;P98195-2;P98195;A0A286YDR0;A0A286YCT2	Phospholipid-transporting ATPase;Probable phospholipid-transporting ATPase IIB	Atp9b	FALSE	FALSE	FALSE	TRUE	FALSE	TRUE	TRUE	FALSE	FALSE	FALSE	FALSE	FALSE	FALSE	TRUE	FALSE
Igkv4-55	385253	44.65	3.54	NA	24.1	2	2	1	2	1	4	127.65	506110000	A0A0B4J1I9;P04945	Ig kappa chain V-VI region NQ2-6.1	Igkv4-55	FALSE	FALSE	FALSE	FALSE	TRUE	FALSE	FALSE	FALSE	FALSE	FALSE	FALSE	FALSE	FALSE	FALSE	FALSE
Marf1	223989	39.1	7.82	0.93	15.95	2	2	2	4	3	9	31	3253500000	Q8BJ34-4;Q8BJ34;Q8BJ34-6;Q8BJ34-3;A0A2R8VH96;Q8BJ34-2;Q8BJ34-5	Meiosis arrest female protein 1	Marf1	FALSE	FALSE	FALSE	FALSE	FALSE	TRUE	TRUE	FALSE	TRUE	FALSE	FALSE	FALSE	FALSE	FALSE	FALSE
Ankmy2	217473	37.12	0.52	4.72	14.12	2	2	2	3	2	7	4.0418	706280000	Q3TPE9-2;Q3TPE9	Ankyrin repeat and MYND domain-containing protein 2	Ankmy2	FALSE	TRUE	FALSE	TRUE	FALSE	FALSE	FALSE	FALSE	FALSE	FALSE	FALSE	FALSE	FALSE	FALSE	FALSE
Igkv1-110	381777	0.1	18.48	11.25	9.95	2	2	2	1	1	4	17.941	17900000000	A0A140T8M0;A0A0B4J1I0;A0A075B5K8;F6XWB2;A0A140T8N1;P01631;A0A140T8M9;A0A075B5N0;A0A0G2JDE5	Ig kappa chain V-II region 26-10	Igkv1-110;Igkv1-99;Igkv1-115;Igkv1-35	FALSE	FALSE	FALSE	FALSE	TRUE	FALSE	FALSE	FALSE	FALSE	FALSE	FALSE	FALSE	FALSE	FALSE	FALSE
Tmem9	66241	10.83	NA	4.16	7.5	2	2	1	1	2	4	3.071	262500000	Q9CR23	Transmembrane protein 9	Tmem9	FALSE	FALSE	FALSE	FALSE	FALSE	TRUE	FALSE	FALSE	FALSE	TRUE	FALSE	FALSE	FALSE	FALSE	FALSE
Zwint	52696	17.35	0.65	4.34	7.44	2	2	3	2	3	8	77.384	519750000	Q9CQU5;A0A1W2P7M1	ZW10 interactor	Zwint	FALSE	FALSE	FALSE	TRUE	FALSE	TRUE	FALSE	FALSE	FALSE	FALSE	FALSE	TRUE	FALSE	FALSE	FALSE
Rabggtb	19352	4.07	NA	10.08	7.08	2	2	1	2	2	5	21.038	637850000	Q6PFA1;Q9JIF6;A0A0G2JF29;A0A0G2JG79;P53612;A0A0G2JDK3;A0A0G2JGU4;Q3TVF4	Geranylgeranyl transferase type-2 subunit beta	Rabggtb	FALSE	FALSE	FALSE	FALSE	FALSE	TRUE	FALSE	FALSE	FALSE	FALSE	FALSE	FALSE	FALSE	FALSE	FALSE
Pcdhgc3	93706	9.4	4.08	NA	6.74	2	2	2	2	1	5	8.9065	295820000	Q91XX1		Pcdhgc3	FALSE	FALSE	FALSE	TRUE	FALSE	FALSE	FALSE	FALSE	FALSE	FALSE	FALSE	FALSE	TRUE	FALSE	FALSE
Aldh3a1	11670	NA	8.73	3.52	6.12	2	2	1	2	3	6	15.981	473900000	P47739	Aldehyde dehydrogenase, dimeric NADP-preferring	Aldh3a1	FALSE	FALSE	FALSE	TRUE	FALSE	TRUE	FALSE	TRUE	FALSE	FALSE	FALSE	FALSE	FALSE	FALSE	FALSE
Ighv1-82	100775175	2.46	0.68	14.92	6.02	2	2	2	2	2	6	39.586	2532800000	A0A0B4J1J7;A0A0G2JEU7;P01753	Ig heavy chain V region 186-1	Ighv1-82	FALSE	FALSE	FALSE	TRUE	TRUE	FALSE	FALSE	FALSE	FALSE	FALSE	FALSE	FALSE	FALSE	FALSE	FALSE
Nme4	56520	NA	2.18	9.72	5.95	2	2	2	3	2	7	25.173	293410000	A0A494B9P5;A0A494BA70;A0A494BA94;Q9WV84;A0A494BBQ2	Nucleoside diphosphate kinase, mitochondrial	Nme4	TRUE	FALSE	FALSE	FALSE	FALSE	TRUE	FALSE	FALSE	FALSE	FALSE	FALSE	FALSE	FALSE	FALSE	FALSE
Golt1b	66964	2.31	NA	9.1	5.7	2	2	1	1	1	3	8.2001	253910000	Q9CR60	Vesicle transport protein GOT1B	Golt1b	FALSE	FALSE	FALSE	FALSE	FALSE	TRUE	TRUE	TRUE	FALSE	FALSE	FALSE	FALSE	FALSE	FALSE	FALSE
Obp2a	227627	8.68	NA	2.23	5.45	2	2	3	0	3	6	12.869	115430000	Q8K1H9	Odorant-binding protein 2a	Obp2a	FALSE	FALSE	FALSE	FALSE	TRUE	FALSE	FALSE	FALSE	FALSE	FALSE	FALSE	FALSE	FALSE	FALSE	FALSE
Nqo2	18105	7.91	NA	2.73	5.32	2	2	2	1	3	6	22.188	303290000	Q9JI75;A0A1Y7VMA0;A0A1Y7VL95	Ribosyldihydronicotinamide dehydrogenase [quinone]	Nqo2	FALSE	FALSE	FALSE	FALSE	FALSE	TRUE	FALSE	FALSE	FALSE	FALSE	FALSE	TRUE	FALSE	FALSE	FALSE
Ighg1	16017	0.21	9.2	5.62	5.01	2	2	5	8	8	21	276.98	43400000000	A0A075B5P4;A0A0A6YWR2;P01868;P01869	Ig gamma-1 chain C region secreted form;Ig gamma-1 chain C region, membrane-bound form	Ighg1	FALSE	FALSE	FALSE	TRUE	TRUE	FALSE	FALSE	FALSE	FALSE	FALSE	FALSE	FALSE	FALSE	FALSE	FALSE
Slc25a27	74011	7.89	2.07	NA	4.98	2	2	3	4	2	9	68.931	210050000	Q9D6D0;A0A3B2WCR9		Slc25a27	TRUE	FALSE	FALSE	FALSE	FALSE	TRUE	FALSE	FALSE	FALSE	FALSE	FALSE	FALSE	FALSE	FALSE	FALSE
Igkv4-86	243451	11.25	2.77	0.8	4.94	2	2	2	2	2	6	202.33	28700000000	P01679;P01678;P01677;P01676;P01675;A0A075B5L5;A0A0G2JGE7	Ig kappa chain V-VI region J539;Ig kappa chain V-VI region SAPC 10;Ig kappa chain V-VI region TEPC 601/TEPC 191;Ig kappa chain V-VI region XRPC 24;Ig kappa chain V-VI region XRPC 44	Igkv4-86	FALSE	FALSE	FALSE	FALSE	TRUE	FALSE	FALSE	FALSE	FALSE	FALSE	FALSE	FALSE	FALSE	FALSE	FALSE
Tma7	66167	7.78	0.61	6.29	4.89	2	2	1	1	1	3	1.8224	1669100000	Q8K003	Translation machinery-associated protein 7	Tma7	FALSE	FALSE	FALSE	FALSE	FALSE	FALSE	FALSE	FALSE	FALSE	FALSE	FALSE	FALSE	FALSE	FALSE	FALSE
Igk-V19-17	NA	8.05	0.44	5.2	4.56	2	2	3	4	4	11	323.31	24500000000	A0A140T8Q3;P01633;A0A140T8P1	Ig kappa chain V19-17	Igk-V19-17	FALSE	FALSE	FALSE	FALSE	FALSE	FALSE	FALSE	FALSE	FALSE	FALSE	FALSE	FALSE	FALSE	FALSE	FALSE
Stx2	13852	NA	3.95	5.12	4.53	2	2	0	2	2	4	4.9888	108890000	Q3TJ55;Q80W45;Q00262;A0A0G2JE94	Syntaxin-2	Stx2	FALSE	FALSE	FALSE	TRUE	TRUE	TRUE	FALSE	FALSE	FALSE	FALSE	FALSE	FALSE	TRUE	FALSE	FALSE
Bid	12122	6.54	2.15	NA	4.35	2	2	2	2	0	4	39.031	406350000	P70444;D3Z463	BH3-interacting domain death agonist;BH3-interacting domain death agonist p15;BH3-interacting domain death agonist p13;BH3-interacting domain death agonist p11	Bid	TRUE	FALSE	FALSE	FALSE	FALSE	TRUE	FALSE	FALSE	FALSE	FALSE	FALSE	FALSE	FALSE	FALSE	FALSE
Ddr2	18214	4.72	NA	3.67	4.19	2	2	2	0	3	5	4.151	62988000	Q62371	Discoidin domain-containing receptor 2	Ddr2	FALSE	FALSE	TRUE	TRUE	FALSE	FALSE	FALSE	FALSE	FALSE	FALSE	FALSE	FALSE	FALSE	FALSE	FALSE
Chd9	109151	2.79	NA	5.57	4.18	2	2	2	1	2	5	4.9528	69380000	Q8BYH8;Q8BYH8-2;A0A1B0GR76	Chromodomain-helicase-DNA-binding protein 9	Chd9	FALSE	FALSE	FALSE	FALSE	FALSE	TRUE	FALSE	FALSE	FALSE	FALSE	FALSE	TRUE	FALSE	FALSE	FALSE
Isca1	69046	NA	2.16	5.85	4.01	2	2	1	3	2	6	15.842	296190000	Q9D924;I3ITR1;A0A286YCW6	Iron-sulfur cluster assembly 1 homolog, mitochondrial	Isca1;AK157302	TRUE	FALSE	FALSE	FALSE	FALSE	TRUE	FALSE	FALSE	FALSE	FALSE	FALSE	FALSE	FALSE	FALSE	FALSE
Ptdss2	27388	NA	5.05	2.71	3.88	2	2	1	2	3	6	3.9396	328550000	Q9Z1X2-2;Q9Z1X2;G3UYQ3;G3UWN0	Phosphatidylserine synthase 2	Ptdss2	FALSE	FALSE	FALSE	FALSE	FALSE	TRUE	FALSE	TRUE	FALSE	FALSE	FALSE	FALSE	FALSE	FALSE	FALSE
Ggh	14590	5.4	2.25	NA	3.83	2	2	2	5	1	8	9.2044	508080000	Q9Z0L8-2;Q9Z0L8	Gamma-glutamyl hydrolase	Ggh	FALSE	FALSE	FALSE	FALSE	TRUE	TRUE	FALSE	FALSE	FALSE	TRUE	FALSE	FALSE	FALSE	FALSE	FALSE
Lage3	66192	3.43	NA	4	3.72	2	2	2	2	2	6	35.548	255110000	J3JS94;Q9CR70	EKC/KEOPS complex subunit Lage3	Lage3	FALSE	FALSE	FALSE	FALSE	FALSE	TRUE	FALSE	FALSE	FALSE	FALSE	FALSE	TRUE	FALSE	FALSE	FALSE
Limd2	67803	5.08	NA	2.28	3.68	2	2	2	2	2	6	24.711	140210000	Q8BGB5	LIM domain-containing protein 2	Limd2	FALSE	FALSE	FALSE	FALSE	FALSE	TRUE	FALSE	FALSE	FALSE	FALSE	FALSE	TRUE	FALSE	FALSE	FALSE
Numb	18222	NA	4.66	2.58	3.62	2	2	1	2	3	6	43.673	228240000	Q9QZS3-4;Q9QZS3-2;Q9QZS3-3;Q9QZS3;Q05BE7;D3Z549;D3Z7I6;D3Z1E8;D3Z7J1;F8WJ71	Protein numb homolog	Numb	FALSE	FALSE	FALSE	TRUE	FALSE	TRUE	FALSE	FALSE	FALSE	FALSE	FALSE	TRUE	TRUE	FALSE	FALSE
Derl2	116891	2.66	NA	4.19	3.42	2	2	2	1	2	5	3.1889	150890000	Q8BNI4-2;Q8BNI4;J3QMQ7;J3QMF4;Q3U957;A0A1W2P7B5;Q9D8K3-2;Q9D8K3	Derlin-2;Derlin-3	Derl2;Derl3	FALSE	FALSE	FALSE	FALSE	FALSE	TRUE	FALSE	TRUE	FALSE	FALSE	FALSE	FALSE	FALSE	FALSE	FALSE
Alg9	102580	4.66	NA	2.14	3.4	2	2	2	0	3	5	9.4066	99220000	Q8VDI9;H3BJK6;H3BJ25;E0CZF3;E0CZ10	Alpha-1,2-mannosyltransferase ALG9	Alg9	FALSE	FALSE	FALSE	FALSE	FALSE	TRUE	FALSE	TRUE	FALSE	FALSE	FALSE	FALSE	FALSE	FALSE	FALSE
Ighv1-52	382696	NA	3.68	3.1	3.39	2	2	1	1	1	3	131.15	341880000	A0A075B5W2;A0A0A6YXC3;A0A075B5X3;A0A075B5W3;P01749;A0A075B665;A0A075B5V4;A0A075B5X7;A0A0A6YW32;A0A0G2JFS5;A0A075B5T4;P06329;P03980	Ig heavy chain V region 3;Ig heavy chain V region AC38 15.3;Ig heavy chain V region TEPC 1017	Ighv1-52;Ighv1-64;Ighv1-53;Ighv1-61;Ighv1-12;Ighv1-37;Ighv1-69;Ighv1-4	FALSE	FALSE	FALSE	TRUE	TRUE	FALSE	FALSE	FALSE	FALSE	FALSE	FALSE	FALSE	FALSE	FALSE	FALSE
Cyp46a1	13116	4.76	2.02	NA	3.39	2	2	4	4	0	8	4.1471	152110000	Q9WVK8;A0A1Y7VM34	Cholesterol 24-hydroxylase	Cyp46a1	FALSE	FALSE	FALSE	TRUE	FALSE	TRUE	FALSE	TRUE	FALSE	FALSE	FALSE	FALSE	TRUE	FALSE	FALSE
Fmo2	55990	3.95	NA	2.83	3.39	2	2	4	2	2	8	42.378	141650000	Q8K2I3;D3YVR1	Dimethylaniline monooxygenase [N-oxide-forming] 2	Fmo2	FALSE	FALSE	FALSE	FALSE	FALSE	TRUE	FALSE	TRUE	FALSE	FALSE	FALSE	FALSE	FALSE	FALSE	FALSE
Krt2	16681	2.27	0.83	6.91	3.34	2	2	1	3	7	11	120.04	4462600000	CON__Q3TTY5;Q3TTY5	Keratin, type II cytoskeletal 2 epidermal	Krt2	FALSE	FALSE	TRUE	FALSE	FALSE	FALSE	FALSE	FALSE	FALSE	FALSE	FALSE	FALSE	FALSE	FALSE	FALSE
Bet1	12068	3.26	3.3	NA	3.28	2	2	2	2	0	4	84.153	803880000	O35623	BET1 homolog	Bet1	FALSE	FALSE	FALSE	FALSE	FALSE	TRUE	TRUE	TRUE	FALSE	FALSE	FALSE	FALSE	FALSE	FALSE	FALSE
Xxylt1	268880	NA	3.35	3.06	3.2	2	2	1	2	2	5	2.3765	311230000	Q3U4G3	Xyloside xylosyltransferase 1	Xxylt1	FALSE	FALSE	FALSE	FALSE	FALSE	TRUE	FALSE	TRUE	FALSE	FALSE	FALSE	FALSE	FALSE	FALSE	FALSE
Ogfod3	66179	4.15	2.22	NA	3.19	2	2	2	2	1	5	27.589	366890000	Q9D136	2-oxoglutarate and iron-dependent oxygenase domain-containing protein 3	Ogfod3	FALSE	FALSE	FALSE	FALSE	FALSE	FALSE	FALSE	FALSE	FALSE	FALSE	FALSE	FALSE	FALSE	FALSE	FALSE
Dnajb14	70604	2.46	3.89	NA	3.17	2	2	4	2	1	7	26.261	151520000	Q149L6-2;Q149L6;A0A0G2JFJ4;Q149L6-3	DnaJ homolog subfamily B member 14	Dnajb14	FALSE	FALSE	FALSE	FALSE	FALSE	TRUE	FALSE	TRUE	FALSE	FALSE	FALSE	TRUE	FALSE	FALSE	FALSE
Actbl2	238880	NA	2.97	3.31	3.14	2	2	1	1	1	3	10.898	1167300000	Q8BFZ3	Beta-actin-like protein 2	Actbl2	FALSE	FALSE	TRUE	FALSE	FALSE	TRUE	FALSE	FALSE	FALSE	FALSE	FALSE	FALSE	TRUE	FALSE	FALSE
Wwp2	66894	6.17	2.2	1	3.12	2	2	3	3	4	10	16.546	319760000	A0A1D5RM92;Q9DBH0;Q3TXI7;A0A1D5RLH0	NEDD4-like E3 ubiquitin-protein ligase WWP2	Wwp2	FALSE	FALSE	FALSE	FALSE	FALSE	TRUE	FALSE	FALSE	FALSE	FALSE	FALSE	TRUE	FALSE	FALSE	FALSE
Gtf2a2	235459	5.23	0.96	3.12	3.1	2	2	2	2	3	7	7.792	1630700000	D3Z793;Q80ZM7;D3Z7S8;D6RIQ7;D3Z7C2;Q05C74	Transcription initiation factor IIA subunit 2	Gtf2a2	FALSE	FALSE	FALSE	FALSE	FALSE	FALSE	FALSE	FALSE	FALSE	FALSE	FALSE	TRUE	TRUE	FALSE	FALSE
Atp5s	NA	4.09	2.06	NA	3.07	2	2	2	2	1	5	1.751	306930000	Q9CRA7;A0A1Y7VK84	ATP synthase subunit s, mitochondrial	Atp5s	FALSE	FALSE	FALSE	FALSE	FALSE	FALSE	FALSE	FALSE	FALSE	FALSE	FALSE	FALSE	FALSE	FALSE	FALSE
0610010K14Rik	104457	6.38	0.68	2.16	3.07	2	2	3	4	3	10	25.405	725170000	D3Z687;Q9DCT6-2;Q9DCT6;F8WH46;F6XN97	Chromatin complexes subunit BAP18	0610010K14Rik;Bap18	FALSE	FALSE	FALSE	FALSE	FALSE	TRUE	FALSE	FALSE	FALSE	FALSE	FALSE	TRUE	FALSE	FALSE	FALSE
Cpa3	12873	0.25	6.88	2.07	3.07	2	2	7	3	12	22	65.698	17000000000	P15089	Mast cell carboxypeptidase A	Cpa3	FALSE	FALSE	FALSE	FALSE	TRUE	TRUE	FALSE	FALSE	FALSE	FALSE	FALSE	FALSE	FALSE	FALSE	FALSE
Serhl	68607	3.86	NA	2.26	3.06	2	2	1	1	1	3	3.8	74847000	Q3U3G8;Q9EPB5	Serine hydrolase-like protein	Serhl	TRUE	FALSE	FALSE	FALSE	FALSE	TRUE	FALSE	FALSE	TRUE	FALSE	FALSE	FALSE	FALSE	FALSE	FALSE
Pkd1l3	244646	4.76	0.92	3.45	3.05	2	2	1	1	1	3	1.4835	23800000000	A0A1D5RLT9;Q2EG98-8;Q2EG98-2;Q2EG98;Q2EG98-3;Q2EG98-4	Polycystic kidney disease protein 1-like 3	Pkd1l3	FALSE	FALSE	FALSE	TRUE	FALSE	FALSE	FALSE	FALSE	FALSE	FALSE	FALSE	FALSE	FALSE	FALSE	FALSE
Alox12b	11686	3.66	2.41	NA	3.04	2	2	4	3	0	7	9.6045	289430000	O70582	Arachidonate 12-lipoxygenase, 12R-type	Alox12b	FALSE	FALSE	FALSE	FALSE	FALSE	TRUE	FALSE	FALSE	FALSE	FALSE	FALSE	FALSE	FALSE	FALSE	FALSE
Naprt	223646	4.28	4.55	0.26	3.03	2	2	3	2	2	7	14.718	961280000	Q8CC86;A0A2R8VHP2	Nicotinate phosphoribosyltransferase	Naprt	FALSE	FALSE	FALSE	FALSE	FALSE	TRUE	FALSE	FALSE	FALSE	FALSE	FALSE	FALSE	FALSE	FALSE	FALSE
Map3k5	26408	NA	2.49	3.53	3.01	2	2	1	2	2	5	7.2203	81817000	E9PWG9;O35099	Mitogen-activated protein kinase kinase kinase 5	Map3k5	FALSE	FALSE	FALSE	TRUE	FALSE	TRUE	FALSE	TRUE	FALSE	FALSE	FALSE	FALSE	FALSE	FALSE	FALSE
Clstn3	232370	2.31	NA	3.6	2.96	2	2	2	1	2	5	28.31	263710000	D3Z601;Q99JH7	Calsyntenin-3	Clstn3	FALSE	FALSE	FALSE	TRUE	FALSE	TRUE	TRUE	TRUE	FALSE	FALSE	FALSE	FALSE	TRUE	FALSE	FALSE
Rftn2	74013	3.82	NA	2.04	2.93	2	2	3	1	5	9	115.46	270050000	Q8CHX7;Q8CHX7-2	Raftlin-2	Rftn2	FALSE	FALSE	FALSE	TRUE	FALSE	FALSE	FALSE	FALSE	FALSE	FALSE	FALSE	FALSE	FALSE	FALSE	FALSE
Tnnt2	21956	NA	3.13	2.71	2.92	2	2	1	4	3	8	96.593	1062300000	K3W4R6;K3W4R7;Q6P3Z7;J3QQ13;P50752-2;P50752-3;P50752-4;P50752;A0A087WRX3	Troponin T, cardiac muscle	Tnnt2	FALSE	FALSE	TRUE	FALSE	FALSE	TRUE	FALSE	FALSE	FALSE	FALSE	FALSE	FALSE	FALSE	FALSE	FALSE
Antxr1	69538	3.32	NA	2.45	2.88	2	2	1	1	4	6	83.958	1250000000	A0A0N4SV16;Q9CZ52-2;Q9CZ52;A0A0N4SUW7	Anthrax toxin receptor 1	Antxr1	FALSE	FALSE	FALSE	TRUE	FALSE	FALSE	FALSE	FALSE	FALSE	FALSE	FALSE	FALSE	FALSE	FALSE	FALSE
Chm	12662	NA	2.27	3.44	2.86	2	2	2	4	2	8	27.945	336820000	Q3UR39;A2AD03;Q9QXG2	Rab proteins geranylgeranyltransferase component A 1	Chm	FALSE	FALSE	FALSE	FALSE	FALSE	TRUE	FALSE	FALSE	FALSE	FALSE	FALSE	TRUE	FALSE	FALSE	FALSE
Csgalnact1	234356	2.18	3.52	NA	2.85	2	2	2	3	0	5	2.8197	95788000	Q8BJQ9;A0A0R4J1S7;D3Z5Q0	Chondroitin sulfate N-acetylgalactosaminyltransferase 1	Csgalnact1	FALSE	FALSE	FALSE	FALSE	FALSE	TRUE	TRUE	FALSE	FALSE	FALSE	FALSE	FALSE	FALSE	FALSE	FALSE
Ahsp	170812	3.27	2.43	NA	2.85	2	2	1	2	1	4	115.28	544980000	Q9CY02	Alpha-hemoglobin-stabilizing protein	Ahsp	FALSE	FALSE	FALSE	FALSE	FALSE	TRUE	FALSE	FALSE	FALSE	FALSE	FALSE	FALSE	FALSE	FALSE	FALSE
Ighv4-1	780802	3.78	4.12	0.56	2.82	2	2	5	6	5	16	323.31	81200000000	A0A075B5R5;P01809;A0A075B5P7;A0A0A6YWG4;A0A0A6YVX8		Ighv4-1	FALSE	FALSE	FALSE	TRUE	TRUE	FALSE	FALSE	FALSE	FALSE	FALSE	FALSE	FALSE	FALSE	FALSE	FALSE
Acbd6	72482	2.98	NA	2.64	2.81	2	2	2	2	2	6	25.863	126660000	Q9D061;Q9D061-2;Q9D061-3	Acyl-CoA-binding domain-containing protein 6	Acbd6	FALSE	FALSE	FALSE	FALSE	FALSE	TRUE	FALSE	FALSE	FALSE	FALSE	FALSE	FALSE	FALSE	FALSE	FALSE
Ngfr	18053	2.96	NA	2.64	2.8	2	2	1	1	2	4	9.3154	270900000	Q9Z0W1	Tumor necrosis factor receptor superfamily member 16	Ngfr	TRUE	FALSE	FALSE	TRUE	FALSE	TRUE	TRUE	TRUE	FALSE	FALSE	FALSE	TRUE	TRUE	FALSE	FALSE
Slc5a3	53881	2.59	NA	2.97	2.78	2	2	2	1	2	5	9.3689	96839000	Q9JKZ2	Sodium/myo-inositol cotransporter	Slc5a3	FALSE	FALSE	FALSE	TRUE	FALSE	FALSE	FALSE	FALSE	FALSE	FALSE	FALSE	FALSE	FALSE	FALSE	FALSE
Trim21	20821	2.59	4.8	0.87	2.75	2	2	6	9	9	24	238.9	9717800000	Q3U7K7;Q62191	E3 ubiquitin-protein ligase TRIM21	Trim21	FALSE	FALSE	FALSE	FALSE	FALSE	TRUE	FALSE	FALSE	FALSE	FALSE	FALSE	TRUE	FALSE	FALSE	FALSE
Igkv3-7	108005	NA	3.48	2.01	2.75	2	2	1	1	1	3	4.4619	301000000	A0A075B5N9;A0A0G2JE31;P01674	Ig kappa chain V-III region PC 2154	Igkv3-7	FALSE	FALSE	FALSE	FALSE	TRUE	FALSE	FALSE	FALSE	FALSE	FALSE	FALSE	FALSE	FALSE	FALSE	FALSE
Pld2	18806	3.1	2.34	NA	2.72	2	2	2	3	1	6	11.88	87242000	Q6NV49;P97813;J3QN26;Q80ZW1	Phospholipase D2	Pld2	FALSE	FALSE	FALSE	TRUE	FALSE	TRUE	TRUE	FALSE	FALSE	FALSE	FALSE	TRUE	FALSE	FALSE	FALSE
Git2	26431	5.01	0.88	2.22	2.7	2	2	5	7	9	21	210.98	1577300000	E9PVA6;F7BIK4;Q80XR8;J3QK07;D3Z1I2;F6U8T2;D3Z409;F6WV69;F6SLJ2		Git2	FALSE	FALSE	FALSE	TRUE	FALSE	FALSE	FALSE	FALSE	FALSE	FALSE	FALSE	TRUE	TRUE	FALSE	FALSE
Tmem70	70397	3.01	NA	2.37	2.69	2	2	2	1	1	4	2.2979	315620000	A0A0R4J272;Q921N7	Transmembrane protein 70, mitochondrial	Tmem70	TRUE	FALSE	FALSE	FALSE	FALSE	TRUE	FALSE	FALSE	FALSE	FALSE	FALSE	TRUE	FALSE	FALSE	FALSE
Arhgap18	73910	2.79	2.58	NA	2.68	2	2	2	5	2	9	50.893	370270000	Q8K0Q5	Rho GTPase-activating protein 18	Arhgap18	FALSE	FALSE	FALSE	TRUE	FALSE	TRUE	FALSE	FALSE	FALSE	FALSE	FALSE	TRUE	FALSE	FALSE	FALSE
Npc2	67963	4.98	0.96	2.1	2.68	2	2	2	3	5	10	11.608	1901400000	Q9Z0J0	Epididymal secretory protein E1	Npc2	FALSE	FALSE	FALSE	FALSE	TRUE	TRUE	FALSE	TRUE	FALSE	TRUE	FALSE	FALSE	FALSE	FALSE	FALSE
Tmem246	67063	NA	2.22	3.09	2.66	2	2	1	2	2	5	4.6744	406900000	Q91YV9	Transmembrane protein 246	Tmem246	FALSE	FALSE	FALSE	FALSE	FALSE	FALSE	FALSE	FALSE	FALSE	FALSE	FALSE	FALSE	FALSE	FALSE	FALSE
Emc7	73024	NA	2.12	3.19	2.66	2	2	1	3	4	8	16.913	1420800000	Q9EP72	ER membrane protein complex subunit 7	Emc7	FALSE	FALSE	FALSE	FALSE	FALSE	FALSE	FALSE	TRUE	FALSE	FALSE	FALSE	FALSE	FALSE	FALSE	FALSE
Rab9b	319642	NA	2.07	3.23	2.65	2	2	1	2	2	5	8.1408	197090000	Q8BHH2	Ras-related protein Rab-9B	Rab9b	FALSE	FALSE	FALSE	TRUE	FALSE	TRUE	FALSE	FALSE	FALSE	FALSE	FALSE	FALSE	FALSE	FALSE	FALSE
Mrpl43	94067	0.82	4.9	2.22	2.65	2	2	3	5	5	13	11.994	1788800000	Q5RL20;Q99N89	39S ribosomal protein L43, mitochondrial	Mrpl43	TRUE	FALSE	FALSE	FALSE	FALSE	TRUE	FALSE	FALSE	FALSE	FALSE	FALSE	FALSE	FALSE	FALSE	FALSE
Grb14	50915	2.7	2.57	NA	2.64	2	2	2	4	1	7	13.705	201610000	Q9JLM9;A2ASX1;A2ASX3;A2ASX4	Growth factor receptor-bound protein 14	Grb14	FALSE	FALSE	FALSE	TRUE	FALSE	TRUE	TRUE	FALSE	FALSE	FALSE	FALSE	FALSE	FALSE	FALSE	FALSE
Dcun1d1	114893	NA	2.56	2.71	2.64	2	2	1	4	3	8	36.092	539000000	A0A0G2JDM0;Q9QZ73;A0A0G2JEA2;A0A0G2JDN9;A0A1B0GXL7;A0A140T8R8;A0A0G2JGV7;Q3UT23;A0A1Y7VP24	DCN1-like protein 1;DCN1-like protein	Dcun1d1	FALSE	FALSE	FALSE	FALSE	FALSE	TRUE	FALSE	FALSE	FALSE	FALSE	FALSE	TRUE	FALSE	FALSE	FALSE
Sumo2	170930	4.79	0.93	2.18	2.63	2	2	2	2	2	6	19.298	13700000000	H7BWX9;D3Z794;P61957;G3UZX6	Small ubiquitin-related modifier 2	Sumo2;Sumo3	FALSE	FALSE	FALSE	FALSE	FALSE	FALSE	FALSE	FALSE	FALSE	FALSE	FALSE	TRUE	FALSE	FALSE	FALSE
Hmgn1	15312	2.82	NA	2.45	2.63	2	2	1	1	1	3	127.96	215940000	A0A3B2W3M7;P18608	Non-histone chromosomal protein HMG-14	Hmgn1	FALSE	FALSE	FALSE	FALSE	FALSE	TRUE	FALSE	FALSE	FALSE	FALSE	FALSE	TRUE	FALSE	FALSE	FALSE
Rcan1	54720	2.82	2.43	NA	2.63	2	2	2	2	2	6	20.483	282200000	Q9JHG6;Q9JHG6-4;Q9JHG6-2;Q9JHG6-3	Calcipressin-1	Rcan1	FALSE	FALSE	FALSE	FALSE	FALSE	TRUE	FALSE	FALSE	FALSE	FALSE	FALSE	TRUE	FALSE	FALSE	FALSE
Cpne6	12891	2.94	NA	2.28	2.61	2	2	6	1	7	14	41.497	184230000	Q9Z140;Q3UYN2;E9QA77	Copine-6	Cpne6	FALSE	FALSE	FALSE	TRUE	FALSE	TRUE	FALSE	FALSE	FALSE	FALSE	FALSE	FALSE	FALSE	FALSE	FALSE
Slc22a23	73102	NA	3.15	2.06	2.6	2	2	1	2	1	4	3.2534	154800000	F7BP73;Q3UHH2-2;Q3UHH2	Solute carrier family 22 member 23	Slc22a23	FALSE	FALSE	FALSE	FALSE	FALSE	FALSE	FALSE	FALSE	FALSE	FALSE	FALSE	FALSE	FALSE	FALSE	FALSE
Bmpr2	12168	3.09	2.12	NA	2.6	2	2	3	5	1	9	26.275	1061400000	O35607	Bone morphogenetic protein receptor type-2	Bmpr2	FALSE	FALSE	FALSE	TRUE	FALSE	TRUE	FALSE	FALSE	FALSE	FALSE	FALSE	TRUE	TRUE	FALSE	FALSE
Wdr4	57773	2.68	2.52	NA	2.6	2	2	3	4	2	9	13.329	475080000	A0A494B9R5;E9Q156;Q9EP82;A0A494BBN7;F6VLT8	tRNA (guanine-N(7)-)-methyltransferase non-catalytic subunit Wdr4;tRNA (guanine-N(7)-)-methyltransferase non-catalytic subunit WDR4	Wdr4	FALSE	FALSE	FALSE	FALSE	FALSE	TRUE	FALSE	FALSE	FALSE	FALSE	FALSE	TRUE	FALSE	FALSE	FALSE
Fkbp14	231997	NA	2.15	3.02	2.59	2	2	2	3	2	7	4.2418	447590000	P59024;D3YWB6;D6RDT0	Peptidyl-prolyl cis-trans isomerase FKBP14	Fkbp14	FALSE	FALSE	FALSE	FALSE	FALSE	TRUE	FALSE	TRUE	FALSE	FALSE	FALSE	FALSE	FALSE	FALSE	FALSE
Arl2bp	107566	NA	2.01	3.14	2.57	2	2	1	1	1	3	47.494	104020000	Q9D385;Q9D385-2;A0A1D5RMA5	ADP-ribosylation factor-like protein 2-binding protein	Arl2bp	TRUE	TRUE	TRUE	TRUE	FALSE	TRUE	FALSE	FALSE	FALSE	FALSE	FALSE	TRUE	FALSE	FALSE	FALSE
Baiap2l1	66898	2.9	NA	2.24	2.57	2	2	2	1	4	7	2.8691	324820000	Q9DBJ3	Brain-specific angiogenesis inhibitor 1-associated protein 2-like protein 1	Baiap2l1	FALSE	FALSE	TRUE	TRUE	FALSE	TRUE	FALSE	FALSE	FALSE	FALSE	FALSE	TRUE	FALSE	FALSE	FALSE
Trim24	21848	3.45	3.45	0.8	2.57	2	2	1	3	4	8	24.856	10000000000	Q64127;Q64127-2;E9Q1U8	Transcription intermediary factor 1-alpha	Trim24	FALSE	FALSE	FALSE	FALSE	FALSE	TRUE	FALSE	FALSE	FALSE	FALSE	FALSE	TRUE	FALSE	FALSE	FALSE
Galns	50917	2.65	2.45	NA	2.55	2	2	1	3	1	5	8.3243	258720000	Q571E4;Q8CC47	N-acetylgalactosamine-6-sulfatase	Galns	FALSE	FALSE	FALSE	FALSE	FALSE	TRUE	FALSE	FALSE	FALSE	TRUE	FALSE	FALSE	FALSE	FALSE	FALSE
Hmbs	15288	4.22	0.68	2.58	2.49	2	2	3	5	7	15	5.598	1766200000	P22907;P22907-2;A0A1L1SRM0	Porphobilinogen deaminase	Hmbs	FALSE	FALSE	FALSE	TRUE	FALSE	TRUE	FALSE	FALSE	FALSE	FALSE	FALSE	TRUE	FALSE	FALSE	FALSE
Ddx3y	26900	2.93	NA	2.03	2.48	2	2	2	1	3	6	179.59	426630000	Q62095	ATP-dependent RNA helicase DDX3Y	Ddx3y	FALSE	FALSE	FALSE	FALSE	FALSE	TRUE	FALSE	FALSE	FALSE	FALSE	FALSE	TRUE	FALSE	FALSE	FALSE
Phyh	16922	NA	2.55	2.4	2.47	2	2	1	3	1	5	3.7066	163480000	O35386	Phytanoyl-CoA dioxygenase, peroxisomal	Phyh	TRUE	FALSE	FALSE	FALSE	FALSE	TRUE	FALSE	FALSE	TRUE	FALSE	FALSE	FALSE	FALSE	FALSE	FALSE
Serpinb10	241197	2.02	2.87	NA	2.45	2	2	4	6	1	11	15.078	402330000	G3UYR4;Q8K1K6	Serpin B10	Serpinb10	FALSE	FALSE	FALSE	FALSE	TRUE	FALSE	FALSE	FALSE	FALSE	FALSE	FALSE	FALSE	FALSE	FALSE	FALSE
Akr1b7	11997	2.01	NA	2.86	2.44	2	2	1	1	2	4	1.5368	71054000	P21300	Aldose reductase-related protein 1	Akr1b7	TRUE	FALSE	FALSE	FALSE	FALSE	TRUE	FALSE	FALSE	FALSE	FALSE	FALSE	FALSE	FALSE	FALSE	FALSE
Zfp219	69890	2.79	2.04	NA	2.41	2	2	2	3	2	7	60.189	146640000	Q6IQX8;Q4VA98;A0A2I3BR43		Zfp219	FALSE	FALSE	FALSE	FALSE	FALSE	FALSE	FALSE	FALSE	FALSE	FALSE	FALSE	TRUE	FALSE	FALSE	FALSE
Mxra8	74761	2.73	2.08	NA	2.4	2	2	6	5	0	11	24.479	668860000	Q9DBV4;A2AD97	Matrix-remodeling-associated protein 8	Mxra8	FALSE	FALSE	FALSE	TRUE	FALSE	TRUE	FALSE	FALSE	FALSE	FALSE	FALSE	TRUE	TRUE	FALSE	FALSE
Rad23b	19359	3.65	0.9	2.65	2.4	2	2	7	11	8	26	24.437	18000000000	P54728	UV excision repair protein RAD23 homolog B	Rad23b	FALSE	FALSE	FALSE	FALSE	FALSE	TRUE	FALSE	FALSE	FALSE	FALSE	FALSE	TRUE	FALSE	FALSE	FALSE
Serpinb8	20725	2.49	0.68	4.02	2.4	2	2	2	5	2	9	4.3859	351090000	O08800	Serpin B8	Serpinb8	FALSE	FALSE	FALSE	FALSE	TRUE	TRUE	FALSE	FALSE	FALSE	FALSE	FALSE	FALSE	FALSE	FALSE	FALSE
Coq6	217707	NA	2.27	2.52	2.4	2	2	2	2	2	6	18.82	176840000	Q8R1S0;D6RG57;D3YW66;F6ZE40	Ubiquinone biosynthesis monooxygenase COQ6, mitochondrial	Coq6	TRUE	FALSE	FALSE	FALSE	FALSE	TRUE	TRUE	FALSE	FALSE	FALSE	FALSE	FALSE	FALSE	FALSE	FALSE
Cyp2d22	56448	2.66	2.09	NA	2.38	2	2	4	4	1	9	33.263	241750000	Q9JKY7;A0A2R8VKC7;A0A0R4IZY2;Q8CIM7;P24457;B7ZP10;Q8BVD2		Cyp2d22	FALSE	FALSE	FALSE	FALSE	FALSE	TRUE	FALSE	FALSE	FALSE	FALSE	FALSE	FALSE	FALSE	FALSE	FALSE
Fgd4	224014	2.58	NA	2.16	2.37	2	2	3	2	2	7	19.771	196290000	F8WGX0;Q91ZT5-2;Q91ZT5;E0CZ69;Q91ZT5-4;Q91ZT5-3	FYVE, RhoGEF and PH domain-containing protein 4	Fgd4	FALSE	FALSE	TRUE	TRUE	FALSE	TRUE	FALSE	FALSE	FALSE	FALSE	FALSE	FALSE	FALSE	FALSE	FALSE
Il1rap	16180	NA	2.67	2.05	2.36	2	2	1	3	4	8	8.0276	1703400000	E9Q6I2;Q61730;Q61730-3;G3UY13;Q61730-2	Interleukin-1 receptor accessory protein	Il1rap	FALSE	FALSE	FALSE	TRUE	TRUE	TRUE	FALSE	FALSE	FALSE	FALSE	FALSE	FALSE	TRUE	FALSE	FALSE
Elmod2	244548	2.48	2.24	NA	2.36	2	2	5	3	0	8	5.7803	4018100000	A0A1B0GRZ8;Q8BGF6	ELMO domain-containing protein 2	Elmod2	FALSE	FALSE	FALSE	FALSE	FALSE	FALSE	FALSE	FALSE	FALSE	FALSE	FALSE	FALSE	FALSE	FALSE	FALSE
Hdgfrp2	NA	NA	2.27	2.43	2.35	2	2	2	4	2	8	48.584	273220000	Q3UMU9-4;Q3UMU9-2;Q3UMU9;Q3UMU9-3	Hepatoma-derived growth factor-related protein 2	Hdgfrp2	FALSE	FALSE	FALSE	FALSE	FALSE	FALSE	FALSE	FALSE	FALSE	FALSE	FALSE	FALSE	FALSE	FALSE	FALSE
N6amt1	67768	NA	2.03	2.66	2.35	2	2	2	5	2	9	26.395	281070000	Q6SKR2;Q6SKR2-2;Q6SKR2-3		N6amt1	FALSE	FALSE	FALSE	FALSE	FALSE	FALSE	FALSE	FALSE	FALSE	FALSE	FALSE	TRUE	FALSE	FALSE	FALSE
Eif4ebp2	13688	3.23	0.73	3.07	2.35	2	2	2	1	1	4	11.357	959770000	P70445	Eukaryotic translation initiation factor 4E-binding protein 2	Eif4ebp2	FALSE	FALSE	FALSE	FALSE	FALSE	TRUE	FALSE	FALSE	FALSE	FALSE	FALSE	FALSE	TRUE	FALSE	FALSE
Ggps1	14593	NA	2.16	2.49	2.33	2	2	1	2	3	6	49.252	369110000	Q9CZZ6;Q9WTN0;A0A1Y7VJZ1;A0A1Y7VLK7;A0A1Y7VM16;A0A1Y7VNV0;A0A1Y7VNC9;A0A1Y7VLQ5;A0A1Y7VMJ4	Geranylgeranyl pyrophosphate synthase	Ggps1	FALSE	FALSE	FALSE	FALSE	FALSE	TRUE	FALSE	FALSE	FALSE	FALSE	FALSE	FALSE	FALSE	FALSE	FALSE
Pcyt1b	236899	2.35	NA	2.3	2.32	2	2	4	1	2	7	3.3608	93443000	Q811Q9-2;Q811Q9	Choline-phosphate cytidylyltransferase B	Pcyt1b	FALSE	FALSE	FALSE	FALSE	FALSE	TRUE	FALSE	TRUE	FALSE	FALSE	FALSE	FALSE	FALSE	FALSE	FALSE
Prkaca	18747	2.17	NA	2.46	2.32	2	2	3	1	3	7	164.56	1817600000	P05132-2;P05132	cAMP-dependent protein kinase catalytic subunit alpha	Prkaca	TRUE	TRUE	TRUE	TRUE	TRUE	TRUE	TRUE	FALSE	FALSE	FALSE	FALSE	TRUE	TRUE	FALSE	FALSE
Hdhd2	76987	NA	2.01	2.61	2.31	2	2	0	4	1	5	7.6362	1291400000	Q3UGR5	Haloacid dehalogenase-like hydrolase domain-containing protein 2	Hdhd2	FALSE	FALSE	FALSE	FALSE	FALSE	FALSE	FALSE	FALSE	FALSE	FALSE	FALSE	FALSE	FALSE	FALSE	FALSE
Rnf25	57751	2.09	2.52	NA	2.3	2	2	3	5	2	10	53.95	466400000	E9Q446;Q9QZR0;D3YXC4;D3Z7S2;F6Z123	E3 ubiquitin-protein ligase RNF25	Rnf25	FALSE	FALSE	FALSE	FALSE	FALSE	TRUE	FALSE	FALSE	FALSE	FALSE	FALSE	TRUE	FALSE	FALSE	FALSE
F11r	16456	NA	2.16	2.44	2.3	2	2	1	2	3	6	5.2176	424060000	O88792	Junctional adhesion molecule A	F11r	FALSE	FALSE	FALSE	TRUE	FALSE	TRUE	FALSE	FALSE	FALSE	FALSE	FALSE	FALSE	TRUE	FALSE	FALSE
Pnpo	103711	3.77	0.93	2.21	2.3	2	2	3	5	4	12	22.1	2510600000	Q91XF0;A2A6E7	Pyridoxine-5-phosphate oxidase	Pnpo	FALSE	FALSE	FALSE	FALSE	FALSE	TRUE	FALSE	FALSE	FALSE	FALSE	FALSE	TRUE	FALSE	FALSE	FALSE
Prrt1	260297	2.57	2.01	NA	2.29	2	2	3	2	2	7	11.561	133940000	O35449	Proline-rich transmembrane protein 1	Prrt1	FALSE	FALSE	FALSE	TRUE	FALSE	FALSE	FALSE	FALSE	FALSE	FALSE	FALSE	FALSE	TRUE	FALSE	FALSE
Rer1	67830	3.67	1	2.19	2.28	2	2	1	2	3	6	100.54	672360000	Q9CQU3	Protein RER1	Rer1	FALSE	FALSE	FALSE	FALSE	FALSE	TRUE	TRUE	TRUE	FALSE	FALSE	FALSE	FALSE	FALSE	FALSE	FALSE
S100a5	20199	2.9	0.84	3.1	2.28	2	2	3	2	3	8	1.5268	308440000	P63084	Protein S100-A5	S100a5	FALSE	FALSE	FALSE	FALSE	FALSE	FALSE	FALSE	FALSE	FALSE	FALSE	FALSE	TRUE	FALSE	FALSE	FALSE
Accs	329470	2.48	2.07	NA	2.28	2	2	2	3	0	5	2.7381	88879000	A2AIG8-2;A2AIG8	1-aminocyclopropane-1-carboxylate synthase-like protein 1	Accs	FALSE	FALSE	FALSE	FALSE	FALSE	FALSE	FALSE	FALSE	FALSE	FALSE	FALSE	FALSE	FALSE	FALSE	FALSE
Slc22a17	59049	2.54	3.65	0.63	2.27	2	2	1	2	2	5	117.65	149900000	A0A2I3BQL1;A0A2I3BQG7;Q9D9E0-2;Q9D9E0;A0A2I3BRR2;A0A2I3BPI6;A0A2I3BPH7	Solute carrier family 22 member 17	Slc22a17	FALSE	FALSE	FALSE	TRUE	FALSE	TRUE	FALSE	FALSE	FALSE	FALSE	FALSE	FALSE	FALSE	FALSE	FALSE
Casq2	12373	3.2	0.88	2.73	2.27	2	2	7	9	7	23	28.667	15300000000	O09161;F6QYE1;E9PZ67	Calsequestrin-2;Calsequestrin	Casq2	FALSE	FALSE	FALSE	FALSE	FALSE	TRUE	FALSE	TRUE	FALSE	FALSE	FALSE	FALSE	TRUE	FALSE	FALSE
Scg3	20255	2.13	2.4	NA	2.27	2	2	4	5	2	11	242.37	364240000	P47867;P47867-2;A0A1L1SV66	Secretogranin-3	Scg3	FALSE	FALSE	FALSE	FALSE	TRUE	TRUE	FALSE	FALSE	FALSE	FALSE	FALSE	FALSE	FALSE	FALSE	FALSE
Shank1	243961	2.12	NA	2.41	2.26	2	2	6	2	2	10	17.022	98365000	D3YZU5;D3YZU4;D3YZU1	SH3 and multiple ankyrin repeat domains protein 1	Shank1	FALSE	FALSE	FALSE	TRUE	FALSE	TRUE	FALSE	FALSE	FALSE	FALSE	FALSE	FALSE	TRUE	FALSE	FALSE
Smpd1	20597	NA	2.19	2.33	2.26	2	2	0	5	5	10	27.647	451540000	Q04519	Sphingomyelin phosphodiesterase	Smpd1	FALSE	FALSE	FALSE	TRUE	TRUE	TRUE	FALSE	FALSE	FALSE	TRUE	FALSE	FALSE	FALSE	FALSE	FALSE
Sec14l3	380683	2.32	2.19	NA	2.26	2	2	3	7	1	11	23.608	4675700000	Q5SQ27		Sec14l3	FALSE	FALSE	FALSE	FALSE	FALSE	FALSE	FALSE	FALSE	FALSE	FALSE	FALSE	FALSE	FALSE	FALSE	FALSE
Scrn2	217140	2.36	2.15	NA	2.26	2	2	3	5	0	8	40.252	670140000	Q8VCA8;A2A709	Secernin-2	Scrn2	FALSE	FALSE	FALSE	FALSE	FALSE	FALSE	FALSE	FALSE	FALSE	FALSE	FALSE	FALSE	FALSE	FALSE	FALSE
Psme4	103554	2.22	2.27	NA	2.25	2	2	3	7	2	12	11.075	485760000	Q5SSW2;Q5SSW0;F6R7K9;Q5SSW2-2	Proteasome activator complex subunit 4	Psme4	FALSE	FALSE	FALSE	FALSE	FALSE	TRUE	FALSE	FALSE	FALSE	FALSE	FALSE	TRUE	FALSE	FALSE	FALSE
Gins4	109145	2.3	2.19	NA	2.24	2	2	2	2	2	6	31.743	136800000	Q99LZ3	DNA replication complex GINS protein SLD5;DNA replication complex GINS protein SLD5, N-terminally processed	Gins4	FALSE	FALSE	FALSE	FALSE	FALSE	TRUE	FALSE	FALSE	FALSE	FALSE	FALSE	TRUE	FALSE	FALSE	FALSE
Wars2	70560	2.32	2.15	NA	2.23	2	2	2	4	1	7	13.763	189020000	Q9CYK1;A0A0G2JDR5;Q8BZQ9	Tryptophan--tRNA ligase, mitochondrial	Wars2	TRUE	FALSE	FALSE	TRUE	FALSE	TRUE	FALSE	FALSE	FALSE	FALSE	FALSE	FALSE	FALSE	FALSE	FALSE
Spata13	219140	2.16	NA	2.29	2.22	2	2	3	2	2	7	10.296	153870000	E9Q3I3;E0CYU0;Q5DU57;F6SRZ4;Q5DU57-2	Spermatogenesis-associated protein 13	Spata13	FALSE	FALSE	FALSE	TRUE	FALSE	TRUE	FALSE	FALSE	FALSE	FALSE	FALSE	TRUE	FALSE	FALSE	FALSE
Sgca	20391	2.43	0.96	3.24	2.21	2	2	3	7	2	12	8.7815	507790000	P82350;Q5SWB4	Alpha-sarcoglycan	Sgca	FALSE	FALSE	TRUE	TRUE	FALSE	TRUE	FALSE	FALSE	FALSE	FALSE	FALSE	FALSE	TRUE	FALSE	FALSE
Cygb	114886	3.03	2.68	0.9	2.2	2	2	4	3	2	9	2.8844	549650000	Q9CX80	Cytoglobin	Cygb	FALSE	FALSE	FALSE	TRUE	FALSE	TRUE	FALSE	FALSE	FALSE	FALSE	FALSE	TRUE	FALSE	FALSE	FALSE
Bcar1	12927	3.72	2.05	0.84	2.2	2	2	4	9	6	19	130.41	622840000	Q61140-2;Q61140	Breast cancer anti-estrogen resistance protein 1	Bcar1	FALSE	FALSE	TRUE	TRUE	FALSE	TRUE	FALSE	FALSE	FALSE	FALSE	FALSE	FALSE	TRUE	FALSE	FALSE
Rltpr	NA	2.07	NA	2.3	2.18	2	2	2	1	3	6	90.311	251950000	S0DHL8;Q3V3V9;Q3V3V9-2	Leucine-rich repeat-containing protein 16C	Rltpr	FALSE	FALSE	FALSE	FALSE	FALSE	FALSE	FALSE	FALSE	FALSE	FALSE	FALSE	FALSE	FALSE	FALSE	FALSE
Fbxo2	230904	2.18	NA	2.17	2.18	2	2	2	1	4	7	6.4519	180920000	Q80UW2	F-box only protein 2	Fbxo2	FALSE	FALSE	FALSE	TRUE	FALSE	TRUE	FALSE	TRUE	FALSE	FALSE	FALSE	FALSE	TRUE	FALSE	FALSE
Rpe	66646	2.28	2.08	NA	2.18	2	2	1	2	1	4	4.1323	186020000	B2KGF0;Q8VEE0;M0QWJ2;A0A087WQM3;M0QWQ0	Ribulose-phosphate 3-epimerase	Rpe	FALSE	FALSE	FALSE	FALSE	FALSE	TRUE	FALSE	FALSE	FALSE	FALSE	FALSE	FALSE	FALSE	FALSE	FALSE
Lclat1	225010	2.56	0.94	3.02	2.17	2	2	4	3	2	9	22.566	814400000	Q3UN02;A0A3B2WDB3;B0V2Q9	Lysocardiolipin acyltransferase 1	Lclat1	FALSE	FALSE	FALSE	FALSE	FALSE	TRUE	FALSE	TRUE	FALSE	FALSE	FALSE	FALSE	FALSE	FALSE	FALSE
Ghitm	66092	2.54	0.71	3.25	2.17	2	2	2	3	4	9	20.838	1229800000	Q91VC9;A0A286YDK2	Growth hormone-inducible transmembrane protein	Ghitm	TRUE	FALSE	FALSE	FALSE	FALSE	TRUE	FALSE	FALSE	FALSE	FALSE	FALSE	FALSE	FALSE	FALSE	FALSE
Ttc1	66827	3	0.92	2.57	2.17	2	2	2	5	2	9	11.907	653950000	A2AJK8;Q91Z38	Tetratricopeptide repeat protein 1	Ttc1	FALSE	FALSE	FALSE	FALSE	FALSE	TRUE	FALSE	FALSE	FALSE	FALSE	FALSE	FALSE	FALSE	FALSE	FALSE
Zc3h13	67302	NA	2.21	2.12	2.16	2	2	1	2	7	10	15.871	374150000	E9Q784;A0A2I3BPQ5		Zc3h13	FALSE	FALSE	FALSE	FALSE	FALSE	FALSE	FALSE	FALSE	FALSE	FALSE	FALSE	TRUE	FALSE	FALSE	FALSE
Psapl1	76943	3.05	0.44	2.99	2.16	2	2	3	1	2	6	41.479	378000000	A0A0R4J1A5;Q8C1C1	Proactivator polypeptide-like 1;Saposin A-like;Saposin B-Val-like;Saposin B-like;Saposin C-like;Saposin D-like	Psapl1	FALSE	FALSE	FALSE	FALSE	TRUE	TRUE	FALSE	FALSE	FALSE	TRUE	FALSE	FALSE	FALSE	FALSE	FALSE
Vamp3	22319	3.44	0.87	2.15	2.15	2	2	4	4	4	12	247.73	11900000000	P63024	Vesicle-associated membrane protein 3	Vamp3	FALSE	FALSE	FALSE	TRUE	FALSE	TRUE	FALSE	FALSE	FALSE	FALSE	FALSE	FALSE	TRUE	FALSE	FALSE
Myl3	17897	0.36	2.31	3.76	2.14	2	2	3	4	7	14	192.88	4700400000	P09542;A0A0G2JDW2;A0A0G2JDM3	Myosin light chain 3	Myl3	FALSE	FALSE	TRUE	FALSE	FALSE	TRUE	FALSE	FALSE	FALSE	FALSE	FALSE	FALSE	FALSE	FALSE	FALSE
Ciapin1	109006	NA	2.27	2	2.14	2	2	1	3	4	8	58.038	700460000	F8WIK0;Q8WTY4;F7BWP1;E0CYY1	Anamorsin	Ciapin1	TRUE	FALSE	FALSE	FALSE	FALSE	TRUE	FALSE	FALSE	FALSE	FALSE	FALSE	TRUE	FALSE	FALSE	FALSE
Nfxl1	100978	2.25	NA	2.01	2.13	2	2	2	1	7	10	84.542	304470000	E9Q8I7;E9PZN0;E9Q3K1		Nfxl1	FALSE	FALSE	FALSE	FALSE	FALSE	FALSE	FALSE	FALSE	FALSE	FALSE	FALSE	TRUE	FALSE	FALSE	FALSE
Tspan6	56496	3.42	0.84	2.12	2.13	2	2	2	2	4	8	38.337	739780000	Q99L96;O70401;H3BL26;H3BJJ0	Tetraspanin;Tetraspanin-6	Tspan6	FALSE	FALSE	FALSE	TRUE	FALSE	FALSE	FALSE	FALSE	FALSE	FALSE	FALSE	FALSE	FALSE	FALSE	FALSE
Chchd6	66098	3.2	0.98	2.18	2.12	2	2	3	4	5	12	71.865	1271500000	E9Q4M4;Q91VN4	MICOS complex subunit Mic25	Chchd6	TRUE	FALSE	FALSE	FALSE	FALSE	TRUE	FALSE	FALSE	FALSE	FALSE	FALSE	FALSE	FALSE	FALSE	FALSE
Dpcd	226162	2.55	0.56	3.25	2.12	2	2	3	5	2	10	7.0417	545710000	Q8BPA8;Q8BPA8-2;A0A494BAZ3	Protein DPCD	Dpcd	FALSE	FALSE	FALSE	FALSE	FALSE	FALSE	FALSE	FALSE	FALSE	FALSE	FALSE	FALSE	FALSE	FALSE	FALSE
Plekhf1	72287	0.91	2.72	2.7	2.11	2	2	3	2	2	7	62.187	508790000	Q3TB82	Pleckstrin homology domain-containing family F member 1	Plekhf1	FALSE	FALSE	FALSE	FALSE	FALSE	TRUE	FALSE	FALSE	FALSE	TRUE	FALSE	TRUE	FALSE	FALSE	FALSE
Dsc2	13506	NA	2.17	2.02	2.1	2	2	2	3	2	7	21.193	113930000	P55292-2;P55292;F6RM34;D6RDD6	Desmocollin-2	Dsc2	FALSE	FALSE	FALSE	TRUE	FALSE	TRUE	FALSE	FALSE	FALSE	FALSE	FALSE	FALSE	TRUE	FALSE	FALSE
Pikfyve	18711	3.44	2.02	0.84	2.1	2	2	5	6	5	16	41.178	1852600000	D3Z5N5;Q9Z1T6-1;Q9Z1T6;Q9Z1T6-3;A0A087WS78;A0A087WQI1	1-phosphatidylinositol 3-phosphate 5-kinase	Pikfyve	FALSE	FALSE	FALSE	FALSE	FALSE	TRUE	FALSE	FALSE	FALSE	FALSE	FALSE	FALSE	TRUE	FALSE	FALSE
Grwd1	101612	3.27	2.02	0.99	2.09	2	2	2	7	7	16	84.492	1576800000	Q810D6;A0A1B0GRR2;A0A1B0GSW5	Glutamate-rich WD repeat-containing protein 1	Grwd1	FALSE	FALSE	FALSE	FALSE	FALSE	TRUE	FALSE	FALSE	FALSE	FALSE	FALSE	TRUE	FALSE	FALSE	FALSE
Znf148	NA	2.08	2.1	NA	2.09	2	2	2	6	0	8	34.401	277380000	Q61624;A0A338P6K3	Zinc finger protein 148	Znf148	FALSE	FALSE	FALSE	FALSE	FALSE	FALSE	FALSE	FALSE	FALSE	FALSE	FALSE	FALSE	FALSE	FALSE	FALSE
Rel	19696	2.86	2.49	0.91	2.09	2	2	3	2	4	9	16.367	416720000	P15307;A4QPD3;A0A494B901	Proto-oncogene c-Rel	Rel	FALSE	FALSE	FALSE	FALSE	FALSE	TRUE	FALSE	FALSE	FALSE	FALSE	FALSE	TRUE	FALSE	FALSE	FALSE
Slc2a3	20527	2.09	2.09	NA	2.09	2	2	3	4	2	9	14.21	775720000	P32037	Solute carrier family 2, facilitated glucose transporter member 3	Slc2a3	FALSE	FALSE	FALSE	TRUE	FALSE	TRUE	FALSE	FALSE	FALSE	FALSE	FALSE	FALSE	TRUE	FALSE	FALSE
Sil1	81500	0.81	2.38	3.05	2.08	2	2	2	2	2	6	7.607	152370000	A0A494B9H1;Q9EPK6;A0A494B9B2;A0A494B9L8	Nucleotide exchange factor SIL1	Sil1	FALSE	FALSE	FALSE	FALSE	FALSE	TRUE	FALSE	TRUE	FALSE	FALSE	FALSE	FALSE	FALSE	FALSE	FALSE
Atp5i	NA	2.89	0.79	2.52	2.07	2	2	1	1	3	5	28.309	18900000000	Q06185;Q8BTB6	ATP synthase subunit e, mitochondrial	Atp5i;Atp5k	FALSE	FALSE	FALSE	FALSE	FALSE	FALSE	FALSE	FALSE	FALSE	FALSE	FALSE	FALSE	FALSE	FALSE	FALSE
S100a6	20200	3.13	0.58	2.47	2.06	2	2	3	3	3	9	1.8796	27900000000	P14069	Protein S100-A6	S100a6	FALSE	FALSE	FALSE	TRUE	TRUE	TRUE	FALSE	FALSE	FALSE	FALSE	FALSE	TRUE	FALSE	FALSE	FALSE
Dapl1	76747	2.05	NA	2.06	2.06	2	2	2	1	1	4	3.5958	66009000	Q9D757	Death-associated protein-like 1	Dapl1	FALSE	FALSE	FALSE	FALSE	FALSE	FALSE	FALSE	FALSE	FALSE	FALSE	FALSE	FALSE	FALSE	FALSE	FALSE
Auh	11992	2.31	0.68	3.17	2.05	2	2	3	3	5	11	125.01	1361600000	A0A0R4J023;Q9JLZ3;F6RT60;F6R307;A0A0R4J1L8;Q9JLZ3-3;E9Q6L3;E9QMT1;Q9JLZ3-2	Methylglutaconyl-CoA hydratase, mitochondrial	Auh	TRUE	FALSE	FALSE	FALSE	FALSE	TRUE	FALSE	FALSE	FALSE	FALSE	FALSE	FALSE	FALSE	FALSE	FALSE
Tgfbr3	21814	2.08	0.8	3.15	2.01	2	2	3	3	3	9	8.2092	236240000	A0A0R4J097;O88393	Transforming growth factor beta receptor type 3	Tgfbr3	FALSE	FALSE	FALSE	TRUE	TRUE	TRUE	FALSE	TRUE	FALSE	FALSE	FALSE	FALSE	FALSE	FALSE	FALSE
Myh7	140781	0.55	2.42	3.05	2	2	2	32	29	42	103	323.31	85000000000	Q91Z83;A0A2I3BQV3;Q1WJL6;A0A2I3BRL9;B8JJH1	Myosin-7	Myh7	FALSE	FALSE	TRUE	FALSE	FALSE	TRUE	FALSE	FALSE	FALSE	FALSE	FALSE	FALSE	FALSE	FALSE	FALSE
Gpd1	14555	2.14	0.93	2.9	1.99	2	2	10	13	11	34	124.92	16500000000	E0CXN5;P13707	Glycerol-3-phosphate dehydrogenase [NAD(+)];Glycerol-3-phosphate dehydrogenase [NAD(+)], cytoplasmic	Gpd1	TRUE	FALSE	FALSE	FALSE	FALSE	TRUE	FALSE	FALSE	FALSE	FALSE	FALSE	FALSE	FALSE	FALSE	FALSE
Tmx1	72736	3.01	0.73	2.2	1.98	2	2	3	3	4	10	82.103	3248800000	Q8VBT0;F6V084	Thioredoxin-related transmembrane protein 1	Tmx1	FALSE	FALSE	FALSE	FALSE	FALSE	TRUE	FALSE	TRUE	FALSE	FALSE	FALSE	FALSE	FALSE	FALSE	FALSE
Slc9a3r1	26941	2.81	0.98	2.14	1.98	2	2	6	9	8	23	323.31	1965200000	P70441	Na(+)/H(+) exchange regulatory cofactor NHE-RF1	Slc9a3r1	FALSE	TRUE	FALSE	TRUE	FALSE	TRUE	FALSE	FALSE	FALSE	FALSE	FALSE	FALSE	FALSE	FALSE	FALSE
Thumpd1	233802	2.88	0.97	2.05	1.97	2	2	4	6	6	16	81.912	2393600000	Q99J36	THUMP domain-containing protein 1	Thumpd1	FALSE	FALSE	FALSE	FALSE	FALSE	FALSE	FALSE	FALSE	FALSE	FALSE	FALSE	FALSE	FALSE	FALSE	FALSE
Smtnl2	276829	2.89	0.59	2.39	1.96	2	2	6	5	6	17	88.841	1480000000	Q8CI12;Q5F247	Smoothelin-like protein 2	Smtnl2	FALSE	FALSE	TRUE	FALSE	FALSE	FALSE	FALSE	FALSE	FALSE	FALSE	FALSE	FALSE	FALSE	FALSE	FALSE
Nubp1	26425	2.53	0.79	2.54	1.95	2	2	2	3	3	8	230.35	210290000	Q9R060;A0A2R8W6X5	Cytosolic Fe-S cluster assembly factor NUBP1	Nubp1	FALSE	TRUE	TRUE	TRUE	FALSE	TRUE	FALSE	FALSE	FALSE	FALSE	FALSE	TRUE	FALSE	FALSE	FALSE
Tnnc1	21924	0.35	2.65	2.85	1.95	2	2	4	4	4	12	142.43	2563400000	P19123;E9Q8P0	Troponin C, slow skeletal and cardiac muscles	Tnnc1	FALSE	FALSE	TRUE	FALSE	FALSE	TRUE	FALSE	FALSE	FALSE	FALSE	FALSE	FALSE	FALSE	FALSE	FALSE
Sae1	56459	2.79	0.84	2.22	1.95	2	2	7	9	10	26	150.58	7339700000	Q9R1T2;Q9R1T2-2	SUMO-activating enzyme subunit 1;SUMO-activating enzyme subunit 1, N-terminally processed	Sae1	FALSE	FALSE	FALSE	FALSE	FALSE	TRUE	FALSE	FALSE	FALSE	FALSE	FALSE	TRUE	FALSE	FALSE	FALSE
Hpcal1	53602	2.15	0.9	2.78	1.94	2	2	4	8	6	18	124.84	4215700000	P62748;A0A1Y7VMK3	Hippocalcin-like protein 1	Hpcal1	FALSE	FALSE	FALSE	FALSE	FALSE	FALSE	FALSE	FALSE	FALSE	FALSE	FALSE	FALSE	FALSE	FALSE	FALSE
Cul4b	72584	2.75	2.16	0.91	1.94	2	2	6	7	6	19	93.076	876140000	A2A432-2;A2A432;E9PXY1;J3QJX0	Cullin-4B	Cul4b	FALSE	FALSE	FALSE	FALSE	FALSE	TRUE	FALSE	FALSE	FALSE	FALSE	FALSE	TRUE	FALSE	FALSE	FALSE
Endod1	71946	2.68	0.97	2.16	1.93	2	2	4	7	8	19	114.39	2324800000	Q8C522;A0A1L1SSA0	Endonuclease domain-containing 1 protein	Endod1	FALSE	FALSE	FALSE	FALSE	TRUE	FALSE	FALSE	FALSE	FALSE	FALSE	FALSE	FALSE	FALSE	FALSE	FALSE
Notch1	18128	3.5	0.09	2.2	1.93	2	2	3	2	6	11	7.1536	2589700000	Q01705-4;Q01705-3;Q01705;Q01705-2;A0A494BAZ6	Neurogenic locus notch homolog protein 1;Notch 1 extracellular truncation;Notch 1 intracellular domain	Notch1	FALSE	FALSE	FALSE	TRUE	FALSE	TRUE	TRUE	TRUE	FALSE	FALSE	FALSE	TRUE	TRUE	FALSE	FALSE
Srpx	51795	2.78	2.03	0.97	1.93	2	2	3	5	8	16	40.438	1758700000	A2BE45;Q9R0M3;Q9R0M3-2	Sushi-repeat-containing protein SRPX	Srpx	FALSE	FALSE	FALSE	FALSE	FALSE	TRUE	FALSE	TRUE	FALSE	FALSE	TRUE	FALSE	FALSE	FALSE	FALSE
Ctsd	13033	2.37	0.98	2.38	1.91	2	2	9	11	7	27	151.79	17600000000	F8WIR1;P18242;F6Y6L6;A0A1B0GT66	Cathepsin D	Ctsd	TRUE	FALSE	FALSE	FALSE	TRUE	TRUE	FALSE	FALSE	FALSE	TRUE	FALSE	FALSE	FALSE	FALSE	FALSE
Ap5b1	381201	2.81	2.2	0.69	1.9	2	2	3	5	5	13	44.052	588540000	Q3TAP4;A0A494B8Y9	AP-5 complex subunit beta-1	Ap5b1	FALSE	FALSE	FALSE	FALSE	FALSE	TRUE	FALSE	FALSE	FALSE	FALSE	FALSE	FALSE	FALSE	FALSE	FALSE
Ifitm2	80876	2.67	0.96	2.01	1.88	2	2	3	3	2	8	189.38	2044400000	Q99J93;A0A1B0GT68	Interferon-induced transmembrane protein 2	Ifitm2	FALSE	FALSE	FALSE	TRUE	FALSE	FALSE	FALSE	FALSE	FALSE	FALSE	FALSE	FALSE	FALSE	FALSE	FALSE
Cox6c	12864	2.73	0.71	2.16	1.87	2	2	3	3	4	10	4.8213	26600000000	Q9CPQ1;A0A0G2JDA6	Cytochrome c oxidase subunit 6C	Cox6c	TRUE	FALSE	FALSE	FALSE	FALSE	TRUE	FALSE	FALSE	FALSE	FALSE	FALSE	FALSE	FALSE	FALSE	FALSE
Pcyox1l	240334	0.92	2.13	2.52	1.86	2	2	5	5	1	11	71.044	1915300000	Q8C7K6;A0A0A6YY26	Prenylcysteine oxidase-like	Pcyox1l	FALSE	FALSE	FALSE	FALSE	TRUE	FALSE	FALSE	FALSE	FALSE	FALSE	FALSE	FALSE	FALSE	FALSE	FALSE
Tnnc2	21925	0.38	2.32	2.87	1.86	2	2	7	8	7	22	323.31	56200000000	P20801	Troponin C, skeletal muscle	Tnnc2	FALSE	FALSE	TRUE	FALSE	FALSE	TRUE	FALSE	FALSE	FALSE	FALSE	FALSE	FALSE	FALSE	FALSE	FALSE
Fam177a1	NA	2.39	0.85	2.31	1.85	2	2	5	3	3	11	79.762	522490000	Q8BR63	Protein FAM177A1	Fam177a1	FALSE	FALSE	FALSE	FALSE	FALSE	FALSE	FALSE	FALSE	FALSE	FALSE	FALSE	FALSE	FALSE	FALSE	FALSE
Nlgn3	245537	2.5	2.08	0.95	1.84	2	2	4	5	4	13	116.81	1057900000	A2AGI2;Q8BYM5;A2AGI3;A2AGI0	Neuroligin-3	Nlgn3	FALSE	FALSE	FALSE	TRUE	FALSE	TRUE	FALSE	FALSE	FALSE	FALSE	FALSE	FALSE	TRUE	FALSE	FALSE
Dnajb11	67838	2.01	2.67	0.85	1.84	2	2	8	7	8	23	323.31	10500000000	Q99KV1;A0A338P778	DnaJ homolog subfamily B member 11	Dnajb11	FALSE	FALSE	FALSE	FALSE	TRUE	TRUE	FALSE	TRUE	FALSE	FALSE	FALSE	TRUE	FALSE	FALSE	FALSE
S100a4	20198	2.57	0.8	2.13	1.83	2	2	2	2	3	7	6.2575	1428800000	A0A0G2JGD2;P07091	Protein S100-A4	S100a4	FALSE	FALSE	FALSE	TRUE	FALSE	TRUE	FALSE	FALSE	FALSE	FALSE	FALSE	TRUE	FALSE	FALSE	FALSE
Bckdk	12041	2.05	0.97	2.44	1.82	2	2	2	3	3	8	8.2988	3241100000	A0A0U1RNL7;A0A0U1RPT4;O55028;D3Z7R0;A0A0U1RQ97;A0A0U1RQ50	[3-methyl-2-oxobutanoate dehydrogenase [lipoamide]] kinase, mitochondrial	Bckdk	TRUE	FALSE	FALSE	FALSE	FALSE	TRUE	FALSE	FALSE	FALSE	FALSE	FALSE	FALSE	FALSE	FALSE	FALSE
Cyth2	19158	2.81	0.63	2.02	1.82	2	2	5	3	5	13	33.449	636230000	Q99KH2;P63034-2;P63034;A0A1B0GRX7;P63034-3;A0A1B0GRB2;A0A1B0GRB8;A0A1Y7VIW9;A0A1B0GRM7	Cytohesin-2	Cyth2	FALSE	FALSE	FALSE	TRUE	FALSE	TRUE	FALSE	FALSE	FALSE	FALSE	FALSE	FALSE	TRUE	FALSE	FALSE
Dcc	13176	2.27	0.83	2.36	1.82	2	2	9	7	7	23	44.017	560980000	P70211-3;P70211-2;P70211	Netrin receptor DCC	Dcc	FALSE	FALSE	FALSE	TRUE	FALSE	FALSE	FALSE	FALSE	FALSE	FALSE	FALSE	FALSE	TRUE	FALSE	FALSE
Map9	213582	0.79	2.41	2.22	1.81	2	2	6	5	3	14	34.916	2844300000	Q3TRR0;A0A0A6YVV4;A0A0A6YXJ3;Q3TRR0-2;A0A0R4J2D7;A0A0A6YVR4	Microtubule-associated protein 9	Map9	FALSE	FALSE	TRUE	TRUE	FALSE	TRUE	FALSE	FALSE	FALSE	FALSE	FALSE	FALSE	FALSE	FALSE	FALSE
Psap	19156	2.38	0.64	2.38	1.8	2	2	6	14	14	34	113.64	11400000000	E9PZ00;Q8BFQ1;K3W4L3;J3QPG5;Q61207	Prosaposin	Psap	TRUE	FALSE	FALSE	FALSE	TRUE	TRUE	FALSE	FALSE	FALSE	TRUE	FALSE	FALSE	FALSE	FALSE	FALSE
Abcb6	74104	2.58	2.27	0.52	1.79	2	2	2	7	3	12	59.033	6680300000	Q9DC29	ATP-binding cassette sub-family B member 6, mitochondrial	Abcb6	TRUE	FALSE	FALSE	TRUE	FALSE	TRUE	TRUE	TRUE	FALSE	FALSE	FALSE	TRUE	FALSE	FALSE	FALSE
Smpd3	58994	2.21	0.93	2.17	1.77	2	2	3	3	5	11	145.78	1170000000	Q9JJY3	Sphingomyelin phosphodiesterase 3	Smpd3	FALSE	FALSE	FALSE	TRUE	FALSE	TRUE	TRUE	FALSE	FALSE	FALSE	FALSE	FALSE	FALSE	FALSE	FALSE
Myl6b	216459	0.87	2.24	2.15	1.76	2	2	7	9	9	25	201.86	25200000000	Q8CI43	Myosin light chain 6B	Myl6b	FALSE	FALSE	TRUE	FALSE	FALSE	FALSE	FALSE	FALSE	FALSE	FALSE	FALSE	FALSE	FALSE	FALSE	FALSE
Uqcrq	22272	2.41	0.72	2.11	1.75	2	2	3	5	5	13	148.81	14700000000	Q9CQ69;I7HPX6	Cytochrome b-c1 complex subunit 8	Uqcrq	TRUE	FALSE	FALSE	FALSE	FALSE	TRUE	FALSE	FALSE	FALSE	FALSE	FALSE	FALSE	FALSE	FALSE	FALSE
Pacs2	217893	2.12	0.94	2.08	1.72	2	2	4	6	7	17	274.28	634130000	A0A1Y7VLZ7;E9Q7E9;Q3V3Q7	Phosphofurin acidic cluster sorting protein 2	Pacs2	TRUE	FALSE	FALSE	FALSE	FALSE	TRUE	FALSE	TRUE	FALSE	FALSE	FALSE	FALSE	FALSE	FALSE	FALSE
Gorasp2	70231	0.72	2.19	2.21	1.7	2	2	3	6	5	14	323.31	3475800000	A2ATI9;Q99JX3-2;Q99JX3;A2ATI8;A2ATI6	Golgi reassembly-stacking protein 2	Gorasp2	FALSE	FALSE	FALSE	FALSE	FALSE	TRUE	TRUE	TRUE	FALSE	FALSE	FALSE	FALSE	FALSE	FALSE	FALSE
Myl1	17901	0.63	2.16	2.25	1.68	2	2	9	9	9	27	323.31	283000000000	E9PWG4;P05977-2;P05977;E0CZ30;A0A087WRZ7	Myosin light chain 1/3, skeletal muscle isoform	Myl1	FALSE	FALSE	TRUE	FALSE	FALSE	TRUE	FALSE	FALSE	FALSE	FALSE	FALSE	FALSE	FALSE	FALSE	FALSE
Use1	67023	2.12	0.82	2.09	1.68	2	2	2	4	5	11	13.297	588360000	E9Q496;Q9CQ56;Q9CQ56-2;D3Z6D3	Vesicle transport protein USE1	Use1	FALSE	FALSE	FALSE	FALSE	FALSE	TRUE	FALSE	TRUE	FALSE	FALSE	FALSE	FALSE	FALSE	FALSE	FALSE
Ccdc90b	66365	2.13	0.74	2.16	1.68	2	2	5	4	3	12	12.366	484690000	Q8C3X2;Q8C3X2-2	Coiled-coil domain-containing protein 90B, mitochondrial	Ccdc90b	TRUE	FALSE	FALSE	FALSE	FALSE	TRUE	FALSE	FALSE	FALSE	FALSE	FALSE	FALSE	FALSE	FALSE	FALSE
Slc39a6	106957	2.03	0.83	2.16	1.67	2	2	2	1	3	6	86.84	277050000	Q8C145;D3Z7N4	Zinc transporter ZIP6	Slc39a6	FALSE	FALSE	FALSE	TRUE	FALSE	TRUE	FALSE	TRUE	FALSE	FALSE	FALSE	FALSE	FALSE	FALSE	FALSE
Tnnt3	21957	0.53	2.13	2.31	1.66	2	2	3	4	3	10	58.551	9019700000	A2A6I5;A2A6I3;A2A6I0;A0A0R4J1A8;Z4YKD9;A0A0R4J1B0;Q9QZ47-13;Q9QZ47-11;Q9QZ47-9;Q9QZ47-7;Q9QZ47-14;F6RL36;A2A6J2	Troponin T, fast skeletal muscle	Tnnt3	FALSE	FALSE	TRUE	FALSE	FALSE	TRUE	FALSE	FALSE	FALSE	FALSE	FALSE	FALSE	FALSE	FALSE	FALSE
Acta1	11459	0.48	2.28	2.16	1.64	2	2	6	8	9	23	323.31	546000000000	P68134;A0A1D5RM20	Actin, alpha skeletal muscle	Acta1	FALSE	FALSE	TRUE	FALSE	FALSE	TRUE	FALSE	FALSE	FALSE	FALSE	FALSE	FALSE	FALSE	FALSE	FALSE
Myh3	17883	0.5	2.37	2.02	1.63	2	2	72	75	76	223	323.31	1570000000000	P13541	Myosin-3	Myh3	FALSE	FALSE	TRUE	FALSE	FALSE	TRUE	FALSE	FALSE	FALSE	FALSE	FALSE	FALSE	FALSE	FALSE	FALSE
Piezo1	234839	2.14	0.55	2.17	1.62	2	2	3	6	10	19	142.62	1093700000	E9PUQ9;F7AC58;E2JF22;F6PYU5;F6QY99	Piezo-type mechanosensitive ion channel component;Piezo-type mechanosensitive ion channel component 1	Piezo1	FALSE	FALSE	FALSE	TRUE	FALSE	TRUE	FALSE	TRUE	FALSE	FALSE	FALSE	FALSE	FALSE	FALSE	FALSE
Mtatp8	NA	1.83	16.63	1.53	6.66	3	1	2	1	2	5	9.8309	7870600000	P03930	ATP synthase protein 8	Mtatp8	FALSE	FALSE	FALSE	FALSE	FALSE	FALSE	FALSE	FALSE	FALSE	FALSE	FALSE	FALSE	FALSE	FALSE	FALSE
Dlg5	71228	13.59	1.75	1.4	5.58	3	1	3	6	13	22	22.858	657110000	E9Q9I2;E9Q9R9;F6YZU5;F6VMK9		Dlg5	FALSE	TRUE	TRUE	TRUE	FALSE	TRUE	FALSE	FALSE	FALSE	FALSE	FALSE	FALSE	TRUE	FALSE	FALSE
Mtfr1l	76824	10.54	1.47	1.15	4.39	3	1	2	3	5	10	323.31	1876400000	Q9CWE0;D3YW54;D6RCX5;D3Z0X8;Q9CWE0-2	Mitochondrial fission regulator 1-like	Mtfr1l	TRUE	FALSE	FALSE	FALSE	FALSE	TRUE	FALSE	FALSE	FALSE	FALSE	FALSE	FALSE	FALSE	FALSE	FALSE
Gldc	104174	9.19	1.78	1.61	4.19	3	1	2	2	5	9	16.397	167870000	Q91W43	Glycine dehydrogenase (decarboxylating), mitochondrial	Gldc	TRUE	FALSE	FALSE	TRUE	FALSE	TRUE	FALSE	FALSE	FALSE	FALSE	FALSE	TRUE	FALSE	FALSE	FALSE
Vasn	246154	1.96	8.07	1.78	3.94	3	1	2	2	3	7	28.735	442660000	Q9CZT5	Vasorin	Vasn	TRUE	FALSE	FALSE	TRUE	TRUE	TRUE	FALSE	FALSE	FALSE	FALSE	FALSE	FALSE	FALSE	FALSE	FALSE
Fnbp1l	214459	8.45	1.32	1.5	3.76	3	1	5	10	14	29	191.61	3686400000	E9PUK3;E9PUI5;Q8K012-2;Q8K012;A0A0G2JFM9	Formin-binding protein 1-like	Fnbp1l	FALSE	FALSE	TRUE	TRUE	FALSE	TRUE	FALSE	FALSE	FALSE	FALSE	FALSE	FALSE	FALSE	FALSE	FALSE
Igsf8	140559	7.86	1.43	1.73	3.68	3	1	3	6	5	14	323.31	713760000	Q8R366	Immunoglobulin superfamily member 8	Igsf8	FALSE	FALSE	FALSE	TRUE	FALSE	FALSE	FALSE	FALSE	FALSE	FALSE	FALSE	FALSE	TRUE	FALSE	FALSE
Znrf2	387524	1.8	1.35	7.85	3.67	3	1	2	3	3	8	323.31	241140000	Q71FD5;F6X469	E3 ubiquitin-protein ligase ZNRF2	Znrf2	FALSE	FALSE	FALSE	TRUE	FALSE	TRUE	FALSE	FALSE	FALSE	TRUE	FALSE	FALSE	TRUE	FALSE	FALSE
Pm20d2	242377	1.75	1.17	7.92	3.61	3	1	1	4	2	7	18.241	4340800000	A3KG59-2;A3KG59	Peptidase M20 domain-containing protein 2	Pm20d2	FALSE	FALSE	FALSE	FALSE	FALSE	FALSE	FALSE	FALSE	FALSE	FALSE	FALSE	TRUE	FALSE	FALSE	FALSE
Thyn1	77862	1.9	1.01	7.22	3.38	3	1	2	6	3	11	5.0801	758990000	Q91YJ3;Q8BJZ7	Thymocyte nuclear protein 1	Thyn1	FALSE	FALSE	FALSE	FALSE	FALSE	FALSE	FALSE	FALSE	FALSE	FALSE	FALSE	TRUE	FALSE	FALSE	FALSE
Timm8b	30057	7.74	1.19	1.18	3.37	3	1	3	3	4	10	102.27	677130000	P62077	Mitochondrial import inner membrane translocase subunit Tim8 B	Timm8b	TRUE	FALSE	FALSE	FALSE	FALSE	TRUE	FALSE	FALSE	FALSE	FALSE	FALSE	FALSE	FALSE	FALSE	FALSE
Abcd3	19299	6.62	1.76	1.69	3.36	3	1	6	11	11	28	323.31	6904500000	P55096;A0A0G2JDI9	ATP-binding cassette sub-family D member 3	Abcd3	TRUE	FALSE	FALSE	FALSE	FALSE	TRUE	FALSE	FALSE	TRUE	FALSE	FALSE	FALSE	FALSE	FALSE	FALSE
Man2a2	140481	7.13	1.56	1.05	3.25	3	1	2	4	3	9	6.1394	194490000	Q8BRK9;Q8BRK9-2;Q3TSU5	Alpha-mannosidase 2x	Man2a2	FALSE	FALSE	FALSE	FALSE	FALSE	TRUE	TRUE	FALSE	FALSE	FALSE	FALSE	FALSE	FALSE	FALSE	FALSE
Plp1	18823	6.87	1.02	1.65	3.18	3	1	3	3	2	8	8.9911	174110000	P60202;P60202-2	Myelin proteolipid protein	Plp1	FALSE	FALSE	FALSE	TRUE	FALSE	FALSE	FALSE	FALSE	FALSE	FALSE	FALSE	FALSE	FALSE	FALSE	FALSE
Edil3	13612	5.73	1.73	1.78	3.08	3	1	3	5	4	12	11.915	327970000	Q8C4U8;O35474;Q8C8K0;O35474-2	EGF-like repeat and discoidin I-like domain-containing protein 3	Edil3	FALSE	FALSE	FALSE	FALSE	TRUE	FALSE	FALSE	FALSE	FALSE	FALSE	FALSE	FALSE	FALSE	FALSE	FALSE
Ctdsp1	227292	5.57	1.75	1.82	3.05	3	1	2	3	2	7	8.4654	390940000	P58466;F7AIT6	Carboxy-terminal domain RNA polymerase II polypeptide A small phosphatase 1	Ctdsp1	FALSE	FALSE	FALSE	FALSE	FALSE	FALSE	FALSE	FALSE	FALSE	FALSE	FALSE	TRUE	FALSE	FALSE	FALSE
Lsm8	76522	6.4	1.56	1.14	3.04	3	1	4	6	4	14	168.93	7269800000	Q6ZWM4;A0A0N4SUZ3	U6 snRNA-associated Sm-like protein LSm8	Lsm8	FALSE	FALSE	FALSE	FALSE	FALSE	FALSE	FALSE	FALSE	FALSE	FALSE	FALSE	TRUE	FALSE	FALSE	FALSE
Gria1	14799	1.49	1.33	6.27	3.03	3	1	4	2	2	8	23.228	360930000	F6YNQ1;Q7TNB5;P23818	Glutamate receptor 1	Gria1	FALSE	FALSE	FALSE	TRUE	FALSE	TRUE	FALSE	TRUE	FALSE	FALSE	FALSE	FALSE	TRUE	FALSE	FALSE
Exoc8	102058	5.81	1.62	1.57	3	3	1	8	8	9	25	102.52	1938200000	Q6PGF7	Exocyst complex component 8	Exoc8	FALSE	FALSE	FALSE	FALSE	FALSE	TRUE	FALSE	FALSE	FALSE	FALSE	FALSE	FALSE	FALSE	FALSE	FALSE
Acot13	66834	1.57	1.08	6.34	3	3	1	3	3	2	8	91.349	1996600000	Q9CQR4	Acyl-coenzyme A thioesterase 13;Acyl-coenzyme A thioesterase 13, N-terminally processed	Acot13	TRUE	FALSE	TRUE	FALSE	FALSE	TRUE	FALSE	FALSE	FALSE	FALSE	FALSE	TRUE	FALSE	FALSE	FALSE
Reep2	225362	5.49	1.86	1.47	2.94	3	1	4	2	2	8	10.337	317130000	Q8VCD6	Receptor expression-enhancing protein 2	Reep2	FALSE	FALSE	TRUE	TRUE	FALSE	TRUE	FALSE	TRUE	FALSE	FALSE	FALSE	FALSE	FALSE	FALSE	FALSE
Pus10	74467	5.44	1.74	1.53	2.91	3	1	3	7	5	15	19.124	453950000	Q9D3U0;B0QZU5	Putative tRNA pseudouridine synthase Pus10	Pus10	FALSE	FALSE	FALSE	FALSE	FALSE	FALSE	FALSE	FALSE	FALSE	FALSE	FALSE	FALSE	FALSE	FALSE	FALSE
Ak5	229949	1.89	1.39	5.41	2.9	3	1	3	5	2	10	167.95	550810000	Q920P5;A0A0G2JGN7;Q920P5-2	Adenylate kinase isoenzyme 5	Ak5	FALSE	FALSE	TRUE	FALSE	FALSE	TRUE	FALSE	FALSE	FALSE	FALSE	FALSE	FALSE	FALSE	FALSE	FALSE
Samd4a	NA	5.11	1.73	1.8	2.88	3	1	3	7	8	18	25.717	890150000	Q8CBY1;Q8CBY1-2;Q8CBY1-3;A0A2I3BPM7;Q8CBY1-4;A0A2I3BRV2	Protein Smaug homolog 1	Samd4a	FALSE	FALSE	FALSE	FALSE	FALSE	FALSE	FALSE	FALSE	FALSE	FALSE	FALSE	FALSE	FALSE	FALSE	FALSE
Spp1	20750	1.45	1.31	5.69	2.82	3	1	4	4	6	14	323.31	2290000000	P10923;F8WIP8;D3Z4N2	Osteopontin	Spp1	FALSE	FALSE	FALSE	FALSE	TRUE	TRUE	TRUE	FALSE	FALSE	FALSE	FALSE	FALSE	FALSE	FALSE	FALSE
Tmf1	232286	4.99	1.53	1.9	2.81	3	1	4	10	10	24	78.179	789860000	B9EKI3;D6RJK7	TATA element modulatory factor	Tmf1	FALSE	FALSE	FALSE	FALSE	FALSE	TRUE	TRUE	TRUE	FALSE	FALSE	FALSE	TRUE	FALSE	FALSE	FALSE
Adam10	11487	4.62	1.9	1.87	2.8	3	1	7	5	9	21	320.16	1530900000	O35598;E9PYF2;D3Z1E6	Disintegrin and metalloproteinase domain-containing protein 10	Adam10	FALSE	FALSE	FALSE	TRUE	TRUE	TRUE	TRUE	TRUE	FALSE	FALSE	FALSE	TRUE	TRUE	FALSE	FALSE
C530008M17Rik	320827	4.9	1.63	1.87	2.8	3	1	5	11	15	31	275.75	2534700000	E9Q3Y7;E9Q5L4;Q5PR69-2;Q5PR69;F7BFN2	Uncharacterized protein KIAA1211	C530008M17Rik;Kiaa1211	FALSE	FALSE	FALSE	FALSE	FALSE	FALSE	FALSE	FALSE	FALSE	FALSE	FALSE	FALSE	FALSE	FALSE	FALSE
Tmem230	70612	5.09	1.8	1.37	2.76	3	1	2	1	2	5	11.043	296000000	Q8CIB6	Transmembrane protein 230	Tmem230	FALSE	FALSE	FALSE	FALSE	FALSE	TRUE	TRUE	TRUE	FALSE	FALSE	FALSE	FALSE	TRUE	FALSE	FALSE
Prorsd1	67939	5.12	1.24	1.9	2.75	3	1	3	3	4	10	46.705	1130000000	Q9D820-2;Q9D820	Prolyl-tRNA synthetase associated domain-containing protein 1	Prorsd1	FALSE	FALSE	FALSE	FALSE	FALSE	FALSE	FALSE	FALSE	FALSE	FALSE	FALSE	FALSE	FALSE	FALSE	FALSE
Foxk1	17425	5.04	1.24	1.93	2.73	3	1	4	8	6	18	9.6638	1470100000	P42128;A0A0G2JG71	Forkhead box protein K1	Foxk1	FALSE	FALSE	FALSE	FALSE	FALSE	TRUE	FALSE	FALSE	FALSE	FALSE	FALSE	TRUE	FALSE	FALSE	FALSE
Prom2	192212	1.6	1.35	5.23	2.73	3	1	2	2	2	6	37.393	128550000	Q3UUY6-2;Q3UUY6	Prominin-2	Prom2	FALSE	TRUE	FALSE	TRUE	TRUE	TRUE	FALSE	FALSE	FALSE	FALSE	FALSE	FALSE	FALSE	FALSE	FALSE
Vbp1	22327	4.6	1.53	1.99	2.71	3	1	7	10	5	22	140.8	5129700000	P61759;Q3TIR6	Prefoldin subunit 3	Vbp1	FALSE	FALSE	FALSE	FALSE	FALSE	TRUE	FALSE	FALSE	FALSE	FALSE	FALSE	TRUE	FALSE	FALSE	FALSE
Akt3	23797	4.44	1.71	1.92	2.69	3	1	3	5	3	11	62.157	865260000	Q9WUA6-2;Q9WUA6	RAC-gamma serine/threonine-protein kinase	Akt3	FALSE	FALSE	FALSE	TRUE	FALSE	TRUE	FALSE	FALSE	FALSE	FALSE	FALSE	TRUE	FALSE	FALSE	FALSE
Ctnnbl1	66642	5.35	1.46	1.22	2.67	3	1	3	8	7	18	113.85	1914100000	Q9CWL8	Beta-catenin-like protein 1	Ctnnbl1	FALSE	FALSE	FALSE	FALSE	FALSE	FALSE	FALSE	FALSE	FALSE	FALSE	FALSE	TRUE	FALSE	FALSE	FALSE
Rrp1b	72462	5.23	1.61	1.17	2.67	3	1	4	5	8	17	109.29	418010000	Q91YK2;A0A494BAM4;D6RDD0;A0A494B9S4	Ribosomal RNA processing protein 1 homolog B	Rrp1b	FALSE	FALSE	FALSE	FALSE	FALSE	FALSE	FALSE	FALSE	FALSE	FALSE	FALSE	TRUE	FALSE	FALSE	FALSE
Slc6a11	243616	5.7	1.02	1.25	2.66	3	1	5	7	5	17	142.73	4970000000	P31650	Sodium- and chloride-dependent GABA transporter 3	Slc6a11	FALSE	FALSE	FALSE	TRUE	FALSE	TRUE	FALSE	FALSE	FALSE	FALSE	FALSE	FALSE	TRUE	FALSE	FALSE
Aqp4	11829	4.5	1.49	1.98	2.66	3	1	1	1	1	3	63.391	118020000	A0A0R4J0Z3;P55088-2;P55088;P55088-3	Aquaporin-4	Aqp4	FALSE	FALSE	FALSE	TRUE	FALSE	TRUE	FALSE	FALSE	FALSE	FALSE	FALSE	FALSE	TRUE	FALSE	FALSE
Anks1	224650	4.57	1.4	1.79	2.59	3	1	5	11	8	24	25.715	1460000000	A0A3B2WAQ7;Q3UHP6;P59672;P59672-2;A0A3B2W7H4;A0A3B2W4H6;A0A3B2WCH8;A0A3B2W7E6;A0A3B2W446;A0A3B2W4B0	Ankyrin repeat and SAM domain-containing protein 1A	Anks1;Anks1a	FALSE	FALSE	FALSE	TRUE	FALSE	TRUE	FALSE	FALSE	FALSE	FALSE	FALSE	TRUE	FALSE	FALSE	FALSE
Babam1	68251	5.21	1.35	1.19	2.59	3	1	3	5	5	13	141.61	1488600000	Q3UI43;A0A1D5RM60	BRISC and BRCA1-A complex member 1	Babam1	FALSE	FALSE	FALSE	FALSE	FALSE	TRUE	FALSE	FALSE	FALSE	FALSE	FALSE	TRUE	FALSE	FALSE	FALSE
Cfap36	216618	1.95	1.49	4.25	2.56	3	1	2	3	3	8	75.488	358110000	Q8C6E0;Q5SNY8	Cilia- and flagella-associated protein 36	Cfap36	FALSE	TRUE	FALSE	TRUE	FALSE	TRUE	FALSE	FALSE	FALSE	FALSE	FALSE	TRUE	FALSE	FALSE	FALSE
Ncam1	17967	4.51	1.35	1.76	2.54	3	1	20	28	24	72	323.31	64300000000	A0A0A6YY91		Ncam1	FALSE	FALSE	FALSE	TRUE	FALSE	TRUE	FALSE	FALSE	FALSE	FALSE	FALSE	FALSE	TRUE	FALSE	FALSE
Agpat3	28169	4.46	1.68	1.45	2.53	3	1	5	7	6	18	93.822	3660000000	Q9D517;D3YUW0;D3Z1M6	1-acyl-sn-glycerol-3-phosphate acyltransferase gamma	Agpat3	FALSE	FALSE	FALSE	FALSE	FALSE	TRUE	FALSE	TRUE	FALSE	FALSE	FALSE	TRUE	FALSE	FALSE	FALSE
Flg2	229574	4.9	1.2	1.47	2.52	3	1	3	11	10	24	223.05	10800000000	E9QPZ3		Flg2	FALSE	FALSE	FALSE	TRUE	FALSE	TRUE	FALSE	FALSE	FALSE	FALSE	FALSE	FALSE	FALSE	FALSE	FALSE
Yes1	22612	4.16	1.48	1.89	2.51	3	1	2	6	2	10	58.919	1214100000	Q04736;A0A0J9YUV2	Tyrosine-protein kinase Yes	Yes1	FALSE	FALSE	TRUE	TRUE	FALSE	TRUE	TRUE	FALSE	FALSE	FALSE	FALSE	FALSE	TRUE	FALSE	FALSE
Smc5	226026	1.81	1.65	4.07	2.51	3	1	3	5	6	14	44.584	500320000	A0A286YDG5;Q8CG46-2;Q8CG46	Structural maintenance of chromosomes protein 5	Smc5	FALSE	FALSE	FALSE	FALSE	FALSE	FALSE	FALSE	FALSE	FALSE	FALSE	FALSE	TRUE	TRUE	FALSE	FALSE
Wdr34	71820	4.85	1.35	1.31	2.5	3	1	4	6	5	15	280.59	647030000	A2BE91;Q5U4F6	WD repeat-containing protein 34	Wdr34	FALSE	TRUE	TRUE	TRUE	FALSE	TRUE	FALSE	FALSE	FALSE	FALSE	FALSE	FALSE	FALSE	FALSE	FALSE
Egln1	112405	4.52	1.27	1.67	2.49	3	1	3	2	6	11	42.977	269760000	Q91YE3;A0A0R4J0H9;Q91UZ4	Egl nine homolog 1	Egln1	FALSE	FALSE	FALSE	FALSE	FALSE	TRUE	FALSE	FALSE	FALSE	FALSE	FALSE	TRUE	TRUE	FALSE	FALSE
Mrpl2	27398	1.43	1.64	4.33	2.47	3	1	2	3	2	7	23.004	766750000	Q9D773;B1B1D8;B1B1D7	39S ribosomal protein L2, mitochondrial	Mrpl2	TRUE	FALSE	FALSE	FALSE	FALSE	TRUE	FALSE	FALSE	FALSE	FALSE	FALSE	FALSE	FALSE	FALSE	FALSE
Mef2d	17261	3.9	2	1.5	2.47	3	1	6	5	6	17	30.472	1198300000	E9Q5E0;Q921S6;Q63943;Q63943-2	Myocyte-specific enhancer factor 2D	Mef2d	FALSE	FALSE	FALSE	FALSE	FALSE	TRUE	FALSE	FALSE	FALSE	FALSE	FALSE	TRUE	FALSE	FALSE	FALSE
Fgfr1op2	67529	5.18	1.12	1.08	2.46	3	1	2	4	2	8	25.551	411320000	Q9CRA9-2;Q9CRA9;F8WGG1	FGFR1 oncogene partner 2 homolog	Fgfr1op2	FALSE	FALSE	FALSE	FALSE	FALSE	TRUE	FALSE	FALSE	FALSE	FALSE	FALSE	FALSE	FALSE	FALSE	FALSE
Irs2	384783	4.74	1.16	1.48	2.46	3	1	3	3	6	12	41.056	309480000	P81122	Insulin receptor substrate 2	Irs2	FALSE	FALSE	FALSE	TRUE	FALSE	TRUE	FALSE	FALSE	FALSE	FALSE	FALSE	FALSE	FALSE	FALSE	FALSE
Slc32a1	22348	4.23	1.23	1.9	2.45	3	1	5	1	6	12	76.357	1071600000	O35633-2;O35633	Vesicular inhibitory amino acid transporter	Slc32a1	FALSE	FALSE	FALSE	TRUE	FALSE	TRUE	FALSE	FALSE	FALSE	FALSE	FALSE	FALSE	TRUE	FALSE	FALSE
Kdm4b	193796	3.92	1.54	1.86	2.44	3	1	2	2	4	8	89.312	186570000	Q91VY5;B0V2M9;Q91VY5-2;B0V2M7	Lysine-specific demethylase 4B	Kdm4b	FALSE	FALSE	FALSE	FALSE	FALSE	TRUE	FALSE	FALSE	FALSE	FALSE	FALSE	TRUE	FALSE	FALSE	FALSE
Prps1l3	328099	4.16	1.38	1.77	2.44	3	1	5	12	11	28	77.494	5158500000	G3UXL2;Q9D7G0	Ribose-phosphate pyrophosphokinase 1	Prps1l3;Prps1	FALSE	FALSE	FALSE	FALSE	FALSE	TRUE	FALSE	FALSE	FALSE	FALSE	FALSE	FALSE	FALSE	FALSE	FALSE
Mbnl2	105559	4.27	1.5	1.53	2.43	3	1	4	4	4	12	4.4583	2231700000	A0A2K6EDM5;Q8C181-3;Q8C181-2;Q8C181;Q8C181-4;A0A0A6YXL7	Muscleblind-like protein 2	Mbnl2;Mbnl1	FALSE	FALSE	FALSE	FALSE	FALSE	TRUE	FALSE	FALSE	FALSE	FALSE	FALSE	TRUE	FALSE	FALSE	FALSE
Anxa6	11749	1.95	1.63	3.73	2.43	3	1	29	33	35	97	323.31	132000000000	P14824	Annexin A6	Anxa6	FALSE	FALSE	FALSE	TRUE	TRUE	TRUE	FALSE	FALSE	FALSE	TRUE	FALSE	TRUE	TRUE	FALSE	FALSE
Pam16	66449	4.03	1.56	1.7	2.43	3	1	1	1	2	4	78.509	313600000	Q9CQV1;A0A1L1SQA2	Mitochondrial import inner membrane translocase subunit TIM16	Pam16	TRUE	FALSE	FALSE	FALSE	FALSE	TRUE	FALSE	FALSE	FALSE	FALSE	FALSE	FALSE	FALSE	FALSE	FALSE
Tmx2	66958	4.17	1.38	1.74	2.43	3	1	3	3	5	11	19.75	2346900000	Q9D710;D3Z2J6;D3YYX0	Thioredoxin-related transmembrane protein 2	Tmx2	FALSE	FALSE	FALSE	FALSE	FALSE	FALSE	FALSE	FALSE	FALSE	FALSE	FALSE	FALSE	FALSE	FALSE	FALSE
Dnajc5	13002	4.02	1.85	1.39	2.42	3	1	1	3	2	6	53.883	5798600000	P60904;A2AUE1;G5E8T0	DnaJ homolog subfamily C member 5	Dnajc5	FALSE	FALSE	FALSE	TRUE	FALSE	TRUE	FALSE	FALSE	FALSE	FALSE	FALSE	FALSE	TRUE	FALSE	FALSE
Blvrb	233016	3.69	1.67	1.89	2.42	3	1	6	8	6	20	73.145	12500000000	Q923D2;E9PZC3;E9PZC4;A0A0U1RPU7	Flavin reductase (NADPH)	Blvrb	FALSE	FALSE	FALSE	TRUE	FALSE	TRUE	FALSE	FALSE	FALSE	FALSE	FALSE	TRUE	TRUE	FALSE	FALSE
Dfna5	NA	4.41	1.37	1.46	2.41	3	1	2	2	2	6	11.038	193570000	D3YYP5;E9Q5V3;Q9Z2D3;E9Q308	Non-syndromic hearing impairment protein 5 homolog	Dfna5	FALSE	FALSE	FALSE	FALSE	FALSE	FALSE	FALSE	FALSE	FALSE	FALSE	FALSE	FALSE	FALSE	FALSE	FALSE
Brcc3	210766	4.29	1.71	1.24	2.41	3	1	3	6	7	16	148.22	1066100000	P46737;P46737-2;A3KGA8;E9Q0P6	Lys-63-specific deubiquitinase BRCC36	Brcc3	FALSE	FALSE	TRUE	FALSE	FALSE	TRUE	FALSE	FALSE	FALSE	FALSE	FALSE	TRUE	FALSE	FALSE	FALSE
Lgals3	16854	1.51	1.06	4.66	2.41	3	1	4	4	5	13	15.039	8569200000	Q8C253;P16110	Galectin;Galectin-3	Lgals3	TRUE	FALSE	FALSE	TRUE	TRUE	TRUE	FALSE	FALSE	FALSE	FALSE	FALSE	TRUE	FALSE	FALSE	FALSE
Tmub1	64295	3.78	1.96	1.49	2.41	3	1	3	4	3	10	10.591	399850000	D3Z108;E9QN77;Q9JMG3-2;Q9JMG3;D3Z5X7	Transmembrane and ubiquitin-like domain-containing protein 1	Tmub1	FALSE	FALSE	TRUE	TRUE	FALSE	TRUE	FALSE	FALSE	FALSE	FALSE	FALSE	TRUE	TRUE	FALSE	FALSE
Arl15	218639	3.75	1.65	1.81	2.4	3	1	3	2	3	8	4.8705	757400000	Q8BGR6;B7ZN40	ADP-ribosylation factor-like protein 15	Arl15	FALSE	FALSE	FALSE	FALSE	FALSE	FALSE	FALSE	FALSE	FALSE	FALSE	FALSE	FALSE	FALSE	FALSE	FALSE
Cgref1	68567	3.51	1.89	1.8	2.4	3	1	4	6	4	14	190.61	1720000000	E9QPK1;Q8R1U2	Cell growth regulator with EF hand domain protein 1	Cgref1	FALSE	FALSE	FALSE	FALSE	TRUE	FALSE	FALSE	FALSE	FALSE	FALSE	FALSE	FALSE	FALSE	FALSE	FALSE
Abca3	27410	4.64	1.41	1.14	2.4	3	1	3	3	4	10	115.83	197770000	Q8R420;Q6AXE3	ATP-binding cassette sub-family A member 3	Abca3	FALSE	FALSE	FALSE	TRUE	FALSE	TRUE	FALSE	FALSE	FALSE	FALSE	FALSE	FALSE	FALSE	FALSE	FALSE
Wdr37	207615	3.95	1.65	1.55	2.38	3	1	6	9	9	24	95.607	3260000000	Q8CBE3;H3BJR7;H3BJS1;H3BK66;Q05BF4;H3BJB3;H3BJZ0;H3BJR4	WD repeat-containing protein 37	Wdr37	FALSE	FALSE	FALSE	FALSE	FALSE	FALSE	FALSE	FALSE	FALSE	FALSE	FALSE	TRUE	FALSE	FALSE	FALSE
Hspa4l	18415	3.68	1.52	1.95	2.38	3	1	14	16	19	49	323.31	5078200000	P48722;P48722-2;E0CY23;A0A0N4SW76;A0A0N4SVU2	Heat shock 70 kDa protein 4L	Hspa4l	FALSE	FALSE	FALSE	FALSE	FALSE	TRUE	FALSE	FALSE	FALSE	FALSE	FALSE	TRUE	FALSE	FALSE	FALSE
Ltf	17002	3.76	1.41	1.94	2.37	3	1	5	10	9	24	148.23	1053700000	P08071;A0A0G2JFM6;A0A0G2JEA3;A0A0G2JGX1;A0A0G2JDN0;A0A0G2JGN1	Lactotransferrin	Ltf	FALSE	FALSE	FALSE	FALSE	TRUE	TRUE	FALSE	FALSE	FALSE	FALSE	FALSE	FALSE	FALSE	FALSE	FALSE
Nutf2	68051	3.65	1.48	1.97	2.37	3	1	2	3	2	7	65.199	4440000000	P61971	Nuclear transport factor 2	Nutf2	FALSE	FALSE	FALSE	FALSE	FALSE	TRUE	FALSE	TRUE	FALSE	FALSE	FALSE	TRUE	FALSE	FALSE	FALSE
Prkcsh	19089	1.96	1.81	3.34	2.37	3	1	8	11	12	31	290.63	13000000000	O08795-2;O08795;A0A1L1ST83	Glucosidase 2 subunit beta	Prkcsh	FALSE	FALSE	FALSE	FALSE	FALSE	TRUE	FALSE	TRUE	FALSE	FALSE	FALSE	FALSE	FALSE	FALSE	FALSE
Hexa	15211	3.28	1.95	1.87	2.37	3	1	4	8	5	17	71.439	1989300000	P29416	Beta-hexosaminidase subunit alpha	Hexa	FALSE	FALSE	FALSE	FALSE	FALSE	TRUE	FALSE	FALSE	FALSE	TRUE	FALSE	FALSE	FALSE	FALSE	FALSE
Akt1s1	67605	3.95	1.5	1.63	2.36	3	1	2	4	1	7	37.335	370360000	E9QKI5;E9QKI4;Q9D1F4;F6R8S6;D3Z4W3;A0A140LHA0;D3Z4R0;D3YWZ1	Proline-rich AKT1 substrate 1	Akt1s1	FALSE	FALSE	FALSE	FALSE	FALSE	TRUE	FALSE	FALSE	FALSE	FALSE	FALSE	TRUE	FALSE	FALSE	FALSE
Mapre2	212307	3.72	1.47	1.9	2.36	3	1	7	9	8	24	280.45	4872100000	E9Q6X0;D3YYK8;Q8R001-2;Q8R001;Q3TG90	Microtubule-associated protein RP/EB family member 2	Mapre2	FALSE	FALSE	TRUE	FALSE	FALSE	TRUE	FALSE	FALSE	FALSE	FALSE	FALSE	FALSE	TRUE	FALSE	FALSE
Pias2	17344	1.92	3.89	1.27	2.36	3	1	4	3	2	9	60.726	350480000	Q8C5D8-2;Q8C5D8-4;Q8C5D8;F8WHS8;G3UWE3;Q8C5D8-3;Q8C5D8-5;A0A494B929	E3 SUMO-protein ligase PIAS2	Pias2	FALSE	FALSE	FALSE	FALSE	FALSE	FALSE	FALSE	FALSE	FALSE	FALSE	FALSE	TRUE	FALSE	FALSE	FALSE
Bcl11a	14025	4.27	1.32	1.46	2.35	3	1	2	2	5	9	13.211	352140000	Q5STS9;Q9QYE3;Q9QYE3-11;Q9QYE3-16;Q9QYE3-12;Q9QYE3-10;Q9QYE3-15	B-cell lymphoma/leukemia 11A	Bcl11a	FALSE	FALSE	FALSE	FALSE	FALSE	TRUE	FALSE	FALSE	FALSE	FALSE	FALSE	TRUE	TRUE	FALSE	FALSE
Lppr4	NA	3.99	1.97	1.07	2.34	3	1	5	1	4	10	24.911	225900000	A0A0G2JGY9;Q7TME0	Lipid phosphate phosphatase-related protein type 4	Lppr4	FALSE	FALSE	FALSE	FALSE	FALSE	FALSE	FALSE	FALSE	FALSE	FALSE	FALSE	FALSE	FALSE	FALSE	FALSE
Crygs	12970	4.26	1.61	1.15	2.34	3	1	3	3	3	9	9.4466	1183500000	O35486	Beta-crystallin S	Crygs	FALSE	FALSE	FALSE	FALSE	FALSE	FALSE	FALSE	FALSE	FALSE	FALSE	FALSE	FALSE	FALSE	FALSE	FALSE
Dhfr	13361	1.89	1.37	3.75	2.34	3	1	4	7	6	17	69.311	2992800000	P00375	Dihydrofolate reductase	Dhfr	TRUE	FALSE	FALSE	FALSE	FALSE	TRUE	FALSE	FALSE	FALSE	FALSE	FALSE	FALSE	FALSE	FALSE	FALSE
Lgi1	56839	1.77	1.48	3.76	2.34	3	1	3	2	2	7	5.4733	315510000	A0A0G2JGE8;Q9JIA1;A0A0G2JGB7;A0A0G2JFT0	Leucine-rich glioma-inactivated protein 1	Lgi1	FALSE	FALSE	FALSE	FALSE	TRUE	FALSE	FALSE	FALSE	FALSE	FALSE	FALSE	FALSE	TRUE	FALSE	FALSE
Slc7a6	330836	3.88	1.3	1.81	2.33	3	1	1	2	2	5	172.52	185790000	Q8BGK6;A0A1D5RMA4;A0A1D5RMI7;A0A1D5RM43	Y+L amino acid transporter 2	Slc7a6	FALSE	FALSE	FALSE	TRUE	FALSE	FALSE	FALSE	FALSE	FALSE	FALSE	FALSE	FALSE	FALSE	FALSE	FALSE
Ube4b	63958	3.62	1.7	1.66	2.33	3	1	13	17	15	45	323.31	3290000000	Q9ES00;G3UZD6;G3UZM6;H7BXC2	Ubiquitin conjugation factor E4 B	Ube4b	FALSE	FALSE	FALSE	FALSE	FALSE	TRUE	FALSE	FALSE	FALSE	FALSE	FALSE	TRUE	FALSE	FALSE	FALSE
Cast	12380	3.56	1.49	1.92	2.32	3	1	4	8	5	17	323.31	2912600000	Q921U7;Q8C281;Q8CE80;P51125-7;P51125-3;P51125-2;P51125-6;P51125;A0A338P6J9;P51125-5;P51125-4	Calpastatin	Cast	FALSE	FALSE	FALSE	FALSE	FALSE	TRUE	FALSE	TRUE	FALSE	FALSE	FALSE	TRUE	TRUE	FALSE	FALSE
Adssl1	11565	3.91	1.22	1.83	2.32	3	1	7	9	6	22	264.86	4825800000	J3QN31;P28650;P28650-2	Adenylosuccinate synthetase isozyme 1	Adssl1	FALSE	FALSE	FALSE	FALSE	FALSE	TRUE	FALSE	FALSE	FALSE	FALSE	FALSE	FALSE	FALSE	FALSE	FALSE
Brd4	57261	1.92	1.66	3.36	2.31	3	1	6	6	3	15	11.597	1120000000	Q3UH70;Q9ESU6;B0V2V8;Q9ESU6-2;B0V2V6;A0A494BAK1;A0A494BBD0;D6RGP2;Q91Y44	Bromodomain-containing protein 4	Brd4	FALSE	FALSE	FALSE	FALSE	FALSE	FALSE	FALSE	FALSE	FALSE	FALSE	FALSE	TRUE	FALSE	FALSE	FALSE
Rpa3	68240	1.79	3.86	1.28	2.31	3	1	4	4	3	11	9.3387	1216300000	Q9CQ71	Replication protein A 14 kDa subunit	Rpa3	FALSE	FALSE	FALSE	FALSE	FALSE	FALSE	FALSE	FALSE	FALSE	FALSE	FALSE	TRUE	FALSE	FALSE	FALSE
Lrpap1	16976	3.89	1.11	1.92	2.31	3	1	7	13	11	31	107.45	7687700000	P55302;F6WMD1	Alpha-2-macroglobulin receptor-associated protein	Lrpap1	FALSE	FALSE	FALSE	TRUE	FALSE	TRUE	TRUE	TRUE	FALSE	FALSE	FALSE	FALSE	FALSE	FALSE	FALSE
Ppip5k2	227399	4.03	1.35	1.54	2.31	3	1	2	5	8	15	22	606620000	E9Q9J4;Q6ZQB6-3;Q6ZQB6;Q6ZQB6-2;A2ARP1-7	Inositol hexakisphosphate and diphosphoinositol-pentakisphosphate kinase 2	Ppip5k2	FALSE	FALSE	FALSE	FALSE	FALSE	TRUE	FALSE	FALSE	FALSE	FALSE	FALSE	FALSE	FALSE	FALSE	FALSE
Gh1	NA	4.09	1.32	1.51	2.31	3	1	5	4	3	12	3.8442	1528200000	P06880	Somatotropin	Gh1	FALSE	FALSE	FALSE	FALSE	FALSE	FALSE	FALSE	FALSE	FALSE	FALSE	FALSE	FALSE	FALSE	FALSE	FALSE
Tecpr1	70381	3.8	1.45	1.67	2.31	3	1	6	6	7	19	323.31	702200000	Q80VP0;Q80VP0-2	Tectonin beta-propeller repeat-containing protein 1	Tecpr1	FALSE	FALSE	FALSE	FALSE	FALSE	TRUE	FALSE	FALSE	FALSE	TRUE	TRUE	TRUE	FALSE	FALSE	FALSE
Ppp4c	56420	4.02	1.35	1.53	2.3	3	1	3	5	4	12	116.71	2337300000	P97470;A0A0U1RQ12;A0A0U1RQ43;A0A0U1RPR5;A0A0U1RPK2	Serine/threonine-protein phosphatase 4 catalytic subunit	Ppp4c	FALSE	FALSE	TRUE	TRUE	FALSE	TRUE	FALSE	FALSE	FALSE	FALSE	FALSE	TRUE	FALSE	FALSE	FALSE
Vti1a	53611	3.66	1.57	1.65	2.29	3	1	2	2	3	7	99.256	270980000	A0A286YDF2;O89116	Vesicle transport through interaction with t-SNAREs homolog 1A	Vti1a	FALSE	FALSE	FALSE	TRUE	FALSE	TRUE	TRUE	TRUE	FALSE	FALSE	TRUE	FALSE	TRUE	FALSE	FALSE
Ndufb5	66046	1.28	1.15	4.43	2.29	3	1	3	4	4	11	147.84	6074900000	D3Z568;Q9CQH3;F6Y6V5;D3YX99;D3Z6W9	NADH dehydrogenase [ubiquinone] 1 beta subcomplex subunit 5, mitochondrial	Ndufb5	TRUE	FALSE	FALSE	FALSE	FALSE	TRUE	FALSE	FALSE	FALSE	FALSE	FALSE	TRUE	FALSE	FALSE	FALSE
Rbm26	74213	3.44	1.46	1.96	2.29	3	1	10	13	10	33	323.31	2908400000	E9Q640;Q6NZN0-5;Q6NZN0-3;Q6NZN0-4;Q6NZN0-2;Q6NZN0;E9PYZ7;E9PUF4;A0A0R4J214	RNA-binding protein 26	Rbm26	FALSE	FALSE	FALSE	FALSE	FALSE	FALSE	FALSE	FALSE	FALSE	FALSE	FALSE	TRUE	FALSE	FALSE	FALSE
Gga3	260302	4.03	1.44	1.39	2.29	3	1	4	5	3	12	95.899	485410000	Q8BMI3;A2A9W7;S4R2D2	ADP-ribosylation factor-binding protein GGA3	Gga3	FALSE	FALSE	FALSE	FALSE	FALSE	TRUE	TRUE	FALSE	FALSE	FALSE	FALSE	FALSE	FALSE	FALSE	FALSE
Ntmt1	66617	1.08	1.8	3.97	2.28	3	1	2	3	3	8	189.49	398160000	Q8R2U4;A0A0A6YXY1;A0A0A6YX97;A2APZ3;A2APZ2	N-terminal Xaa-Pro-Lys N-methyltransferase 1;N-terminal Xaa-Pro-Lys N-methyltransferase 1, N-terminally processed	Ntmt1	FALSE	FALSE	FALSE	FALSE	FALSE	TRUE	FALSE	FALSE	FALSE	FALSE	FALSE	TRUE	FALSE	FALSE	FALSE
Dpf2	19708	4.01	1.47	1.37	2.28	3	1	3	8	8	19	323.31	1727400000	D3Z5N6;Q61103;A0A494BBF7;F8WIP7	Zinc finger protein ubi-d4	Dpf2	FALSE	FALSE	TRUE	FALSE	FALSE	TRUE	FALSE	FALSE	FALSE	FALSE	FALSE	TRUE	FALSE	FALSE	FALSE
Epn2	13855	3.55	1.41	1.89	2.28	3	1	8	8	9	25	323.31	1305900000	J3QNT7;Q5NCM5;F7CUV7		Epn2	FALSE	FALSE	FALSE	FALSE	FALSE	TRUE	FALSE	FALSE	FALSE	FALSE	FALSE	FALSE	FALSE	FALSE	FALSE
Ttr	22139	3.23	1.78	1.83	2.28	3	1	4	5	4	13	208.57	5619300000	P07309	Transthyretin	Ttr	FALSE	FALSE	FALSE	FALSE	TRUE	FALSE	FALSE	FALSE	FALSE	FALSE	FALSE	FALSE	FALSE	FALSE	FALSE
Gng2	14702	3.15	1.93	1.76	2.28	3	1	3	4	4	11	177.43	9367500000	P63213	Guanine nucleotide-binding protein G(I)/G(S)/G(O) subunit gamma-2	Gng2	FALSE	FALSE	FALSE	TRUE	FALSE	TRUE	FALSE	FALSE	FALSE	FALSE	FALSE	FALSE	FALSE	FALSE	FALSE
Pla2g7	27226	1.77	1.75	3.3	2.27	3	1	2	4	4	10	13.379	673890000	Q60963;E9Q330;E9Q4T5;E9Q6J0	Platelet-activating factor acetylhydrolase	Pla2g7	FALSE	FALSE	FALSE	FALSE	TRUE	TRUE	FALSE	FALSE	FALSE	FALSE	FALSE	FALSE	FALSE	FALSE	FALSE
Pmpca	66865	3.58	1.42	1.79	2.26	3	1	8	12	9	29	233.08	4424600000	Q9DC61;A2AIW9	Mitochondrial-processing peptidase subunit alpha	Pmpca	TRUE	FALSE	FALSE	FALSE	FALSE	TRUE	FALSE	FALSE	FALSE	FALSE	FALSE	FALSE	FALSE	FALSE	FALSE
Eef1a2	13628	3.32	1.54	1.93	2.26	3	1	4	4	2	10	72.024	4505800000	P62631	Elongation factor 1-alpha 2	Eef1a2	FALSE	FALSE	FALSE	FALSE	FALSE	TRUE	FALSE	FALSE	FALSE	FALSE	FALSE	TRUE	TRUE	FALSE	FALSE
Aldoa	11674	3.17	1.63	2	2.26	3	1	11	14	11	36	323.31	286000000000	A6ZI44;P05064;D3YWI1;Q9CPQ9;A6ZI46;D3Z510;A0A0U1RPN8;D3YV98;A0A0U1RPT5;A6ZI47	Fructose-bisphosphate aldolase;Fructose-bisphosphate aldolase A	Aldoa;Aldoart1	TRUE	TRUE	TRUE	TRUE	TRUE	TRUE	FALSE	FALSE	FALSE	FALSE	FALSE	TRUE	FALSE	FALSE	FALSE
Phf6	70998	3.44	1.65	1.69	2.26	3	1	4	3	8	15	26.42	869060000	Q9D4J7;E9QAG2;Q9D4J7-2	PHD finger protein 6	Phf6	FALSE	FALSE	FALSE	FALSE	FALSE	FALSE	FALSE	FALSE	FALSE	FALSE	FALSE	TRUE	FALSE	FALSE	FALSE
Aldh16a1	69748	3.28	1.62	1.87	2.26	3	1	6	5	9	20	180.8	1860800000	D3Z0B9;A0A1B0GSU0;Q571I9	Aldehyde dehydrogenase family 16 member A1	Aldh16a1	FALSE	FALSE	FALSE	FALSE	FALSE	FALSE	FALSE	FALSE	FALSE	FALSE	FALSE	FALSE	FALSE	FALSE	FALSE
Setd2	235626	3.97	1.29	1.51	2.26	3	1	3	11	14	28	58.338	676820000	E9Q5F9-2;E9Q5F9;A0A0G2JH06;A0A0G2JEZ4;A0A0G2JEW8;A0A0G2JDY1;A0A0G2JDZ6	Histone-lysine N-methyltransferase SETD2	Setd2	FALSE	FALSE	FALSE	FALSE	FALSE	FALSE	FALSE	FALSE	FALSE	FALSE	FALSE	TRUE	FALSE	FALSE	FALSE
Nr2f2	11819	3.95	1.15	1.68	2.26	3	1	4	5	10	19	19.229	1548700000	P43135;D3YYP4;A0A140LJF1;A0A286YD96;F6Q454	COUP transcription factor 2	Nr2f2	FALSE	FALSE	FALSE	FALSE	FALSE	TRUE	FALSE	FALSE	FALSE	FALSE	FALSE	TRUE	FALSE	FALSE	FALSE
Kiaa1598	NA	3.18	1.75	1.84	2.25	3	1	13	15	17	45	323.31	6114400000	Q8K2Q9;Q8K2Q9-2	Shootin-1	Kiaa1598	FALSE	FALSE	FALSE	FALSE	FALSE	FALSE	FALSE	FALSE	FALSE	FALSE	FALSE	FALSE	FALSE	FALSE	FALSE
Ctsz	64138	3.79	1.17	1.8	2.25	3	1	7	7	5	19	122.07	5300000000	Q9WUU7	Cathepsin Z	Ctsz	FALSE	FALSE	FALSE	TRUE	TRUE	TRUE	FALSE	TRUE	FALSE	TRUE	FALSE	FALSE	FALSE	FALSE	FALSE
Dnaja4	58233	1.88	3.39	1.48	2.25	3	1	3	3	6	12	23.982	1265100000	Q9JMC3;D3Z1U5	DnaJ homolog subfamily A member 4	Dnaja4	FALSE	FALSE	FALSE	FALSE	FALSE	TRUE	FALSE	FALSE	FALSE	FALSE	FALSE	FALSE	FALSE	FALSE	FALSE
Magee1	107528	3.36	1.63	1.76	2.25	3	1	2	2	5	9	57.212	707720000	Q6PCZ4	Melanoma-associated antigen E1	Magee1	FALSE	FALSE	FALSE	TRUE	FALSE	TRUE	FALSE	FALSE	FALSE	FALSE	FALSE	TRUE	TRUE	FALSE	FALSE
Gtf2e1	74197	3.02	1.87	1.85	2.25	3	1	3	5	4	12	59.968	661690000	Q9D0D5	General transcription factor IIE subunit 1	Gtf2e1	FALSE	FALSE	FALSE	FALSE	FALSE	TRUE	FALSE	FALSE	FALSE	FALSE	FALSE	TRUE	FALSE	FALSE	FALSE
Hdac4	208727	3.21	1.69	1.83	2.24	3	1	4	5	4	13	26.154	447200000	Q6NZM9;A0A087WSF0;Q6NZM9-2;A0A087WQ92	Histone deacetylase 4	Hdac4	FALSE	FALSE	TRUE	FALSE	FALSE	TRUE	FALSE	FALSE	FALSE	FALSE	FALSE	TRUE	TRUE	FALSE	FALSE
Sap130	269003	1.7	3.08	1.94	2.24	3	1	3	3	3	9	3.1013	281020000	Q8BIH0-2;A0A0R4J060;J3QNK5;Q8BIH0;Q8BIH0-3	Histone deacetylase complex subunit SAP130	Sap130	FALSE	FALSE	FALSE	FALSE	FALSE	FALSE	FALSE	FALSE	FALSE	FALSE	FALSE	TRUE	FALSE	FALSE	FALSE
Basp1	70350	3.65	1.17	1.91	2.24	3	1	7	7	7	21	323.31	46100000000	Q91XV3	Brain acid soluble protein 1	Basp1	FALSE	FALSE	FALSE	TRUE	FALSE	TRUE	FALSE	FALSE	FALSE	FALSE	FALSE	TRUE	TRUE	FALSE	FALSE
Chmp2b	68942	3.27	1.51	1.93	2.24	3	1	2	2	3	7	15.361	506440000	Q8BJF9;A0A338P7L8	Charged multivesicular body protein 2b	Chmp2b	FALSE	FALSE	FALSE	TRUE	FALSE	TRUE	FALSE	FALSE	FALSE	TRUE	FALSE	FALSE	TRUE	FALSE	FALSE
Rbm19	74111	3.67	1.1	1.94	2.24	3	1	3	6	6	15	57.63	457090000	Q8R3C6;A0A0J9YUT8;Q8R3C6-2	Probable RNA-binding protein 19	Rbm19	FALSE	FALSE	FALSE	FALSE	FALSE	TRUE	FALSE	FALSE	FALSE	FALSE	FALSE	TRUE	FALSE	FALSE	FALSE
Sgta	52551	4.3	1.05	1.36	2.24	3	1	6	7	7	20	246.03	9469900000	Q8BJU0;A0A1W2P6P1;Q8BJU0-2;A0A1W2P7I5	Small glutamine-rich tetratricopeptide repeat-containing protein alpha	Sgta	FALSE	FALSE	FALSE	FALSE	FALSE	TRUE	FALSE	FALSE	FALSE	FALSE	FALSE	TRUE	TRUE	FALSE	FALSE
Cdk6	12571	4.22	1.26	1.21	2.23	3	1	1	6	6	13	116.2	1627300000	Q64261;A0A0G2JGA8;A0A0G2JGH2	Cyclin-dependent kinase 6	Cdk6	FALSE	FALSE	TRUE	TRUE	FALSE	TRUE	FALSE	FALSE	FALSE	FALSE	FALSE	TRUE	FALSE	FALSE	FALSE
Araf	11836	3.83	1.53	1.32	2.23	3	1	8	9	12	29	76.78	4500300000	P04627;E9Q0P8;B1AUP0;B1AUN8	Serine/threonine-protein kinase A-Raf	Araf	TRUE	FALSE	FALSE	FALSE	FALSE	TRUE	FALSE	FALSE	FALSE	FALSE	FALSE	FALSE	FALSE	FALSE	FALSE
Fer	14158	3.15	1.84	1.69	2.23	3	1	4	7	3	14	74.55	366170000	P70451-2;P70451-5;P70451;Q3TZJ5;P70451-3;P70451-4;A0A0U1RPN6	Tyrosine-protein kinase Fer	Fer	FALSE	FALSE	TRUE	TRUE	FALSE	TRUE	FALSE	FALSE	FALSE	FALSE	FALSE	TRUE	TRUE	FALSE	FALSE
Optn	71648	2.86	1.82	2	2.22	3	1	3	2	6	11	23.394	441500000	Q8K3K8	Optineurin	Optn	FALSE	FALSE	FALSE	TRUE	FALSE	TRUE	TRUE	FALSE	FALSE	FALSE	FALSE	TRUE	FALSE	FALSE	FALSE
Gpkow	209416	4.08	1.29	1.26	2.21	3	1	4	7	8	19	57.998	794840000	Q56A08;F6XU64	G patch domain and KOW motifs-containing protein	Gpkow	FALSE	FALSE	FALSE	FALSE	FALSE	FALSE	FALSE	FALSE	FALSE	FALSE	FALSE	TRUE	FALSE	FALSE	FALSE
Rala	56044	4.01	1.16	1.45	2.21	3	1	3	4	4	11	313.62	4410300000	P63321;A0A1Y7VL93	Ras-related protein Ral-A	Rala	FALSE	FALSE	FALSE	TRUE	FALSE	TRUE	FALSE	FALSE	FALSE	FALSE	FALSE	FALSE	FALSE	FALSE	FALSE
Bcam	57278	3.66	1.31	1.65	2.21	3	1	8	8	12	28	323.31	7224600000	Q9R069;D3YTK7	Basal cell adhesion molecule	Bcam	FALSE	FALSE	FALSE	TRUE	FALSE	FALSE	FALSE	FALSE	FALSE	FALSE	FALSE	FALSE	FALSE	FALSE	FALSE
Palm	18483	3.48	1.35	1.76	2.2	3	1	12	12	13	37	323.31	9370100000	Q9Z0P4;A0A1W2P831;Q3UZP7	Paralemmin-1	Palm	FALSE	FALSE	FALSE	TRUE	FALSE	TRUE	FALSE	FALSE	FALSE	FALSE	FALSE	TRUE	TRUE	FALSE	FALSE
Atp6v1e1	11973	3.17	1.61	1.81	2.2	3	1	9	9	7	25	61.347	13300000000	P50518;A0A0N4SW07;A0A0N4SW34;A0A0N4SWA3;Q9D593	V-type proton ATPase subunit E 1	Atp6v1e1	TRUE	FALSE	FALSE	TRUE	FALSE	TRUE	FALSE	FALSE	FALSE	FALSE	FALSE	FALSE	FALSE	FALSE	FALSE
Papss1	23971	2.98	1.65	1.96	2.19	3	1	7	8	7	22	24.258	4246200000	Q60967;Q6NZM8	Bifunctional 3-phosphoadenosine 5-phosphosulfate synthase 1;Sulfate adenylyltransferase;Adenylyl-sulfate kinase	Papss1	FALSE	FALSE	FALSE	FALSE	FALSE	TRUE	FALSE	FALSE	FALSE	FALSE	FALSE	FALSE	FALSE	FALSE	FALSE
Cyth3	19159	3.63	1.45	1.5	2.19	3	1	7	7	3	17	183.77	1941400000	O08967;G5E8Q4;H3BK81	Cytohesin-3	Cyth3	FALSE	FALSE	FALSE	TRUE	FALSE	TRUE	FALSE	FALSE	FALSE	FALSE	FALSE	TRUE	TRUE	FALSE	FALSE
Ercc4	50505	4	1.05	1.53	2.19	3	1	1	3	3	7	7.8791	60500000000	Q9QZD4;F7A043;D6RHP2	DNA repair endonuclease XPF	Ercc4	FALSE	FALSE	FALSE	FALSE	FALSE	FALSE	FALSE	FALSE	FALSE	FALSE	FALSE	TRUE	FALSE	FALSE	FALSE
Ccdc132	NA	2.9	1.78	1.89	2.19	3	1	9	6	9	24	211.07	1160400000	Q8CI71-2;Q8CI71-3;Q8CI71	Coiled-coil domain-containing protein 132	Ccdc132	FALSE	FALSE	FALSE	FALSE	FALSE	FALSE	FALSE	FALSE	FALSE	FALSE	FALSE	FALSE	FALSE	FALSE	FALSE
Emc8	18117	3.19	1.49	1.89	2.19	3	1	3	6	8	17	72.138	3378400000	O70378;M0QWY0;M0QWP2;M0QWS0;M0QWI7;M0QWE2;M0QWC9	ER membrane protein complex subunit 8	Emc8	TRUE	FALSE	FALSE	FALSE	FALSE	TRUE	FALSE	TRUE	FALSE	FALSE	FALSE	FALSE	FALSE	FALSE	FALSE
Mtch1	56462	2.63	1.96	1.99	2.19	3	1	4	6	9	19	76.37	5358900000	Q791T5-2;Q791T5;D3YXC2;A0A3Q4EC24;A0A3Q4EGL4;A0A3Q4EG99;A0A3Q4EBT8;A0A3Q4EIA3;A0A3Q4EGX8;A0A3Q4EC97	Mitochondrial carrier homolog 1	Mtch1	TRUE	FALSE	FALSE	FALSE	FALSE	TRUE	FALSE	FALSE	FALSE	FALSE	FALSE	FALSE	FALSE	FALSE	FALSE
Rnf114	81018	2.94	1.93	1.71	2.19	3	1	2	3	4	9	18.878	451590000	Q9ET26	E3 ubiquitin-protein ligase RNF114	Rnf114	FALSE	FALSE	FALSE	TRUE	FALSE	TRUE	FALSE	FALSE	FALSE	FALSE	FALSE	TRUE	FALSE	FALSE	FALSE
Cops3	26572	2.98	1.66	1.93	2.19	3	1	5	10	7	22	162.37	5354800000	O88543;D3Z036;F6YCA7	COP9 signalosome complex subunit 3	Cops3	FALSE	FALSE	FALSE	FALSE	FALSE	TRUE	FALSE	FALSE	FALSE	FALSE	FALSE	TRUE	FALSE	FALSE	FALSE
Tmeff1	230157	1.84	3.48	1.26	2.19	3	1	4	2	3	9	17.971	394800000	A0A0A0MQL0;Q6PFE7-3;Q6PFE7;Q6PFE7-2;A2AML9	Tomoregulin-1	Tmeff1	FALSE	FALSE	FALSE	TRUE	FALSE	FALSE	FALSE	FALSE	FALSE	FALSE	FALSE	FALSE	FALSE	FALSE	FALSE
Hax1	23897	3.79	1.46	1.31	2.19	3	1	3	1	3	7	40.338	246830000	A0A0G2JDP0;O35387;A0A0G2JE46;A0A0G2JFF9;A0A0G2JGG5;A0A0G2JGR0;A0A0G2JFE1;A0A0G2JEE6	HCLS1-associated protein X-1	Hax1	TRUE	FALSE	TRUE	TRUE	FALSE	TRUE	FALSE	TRUE	FALSE	FALSE	FALSE	TRUE	FALSE	FALSE	FALSE
Usp32	237898	4.13	1.18	1.24	2.19	3	1	2	5	3	10	33.965	233310000	F8VPZ3;G3UXQ4;G3UZF4	Ubiquitin carboxyl-terminal hydrolase	Usp32	FALSE	FALSE	FALSE	FALSE	FALSE	TRUE	TRUE	FALSE	FALSE	FALSE	FALSE	FALSE	FALSE	FALSE	FALSE
Map2k2	26396	4.33	1.19	1.03	2.18	3	1	4	7	4	15	37.092	2031900000	Q91YS7;Q63932;A0A1W2P7V9;M0QWN2	Dual specificity mitogen-activated protein kinase kinase 2	Map2k2	TRUE	FALSE	TRUE	TRUE	FALSE	TRUE	TRUE	TRUE	FALSE	FALSE	FALSE	TRUE	TRUE	FALSE	FALSE
Cntnap2	66797	3.23	1.39	1.93	2.18	3	1	6	7	6	19	51.232	628890000	E9QNF7;Q9CPW0;A0A140LJB1	Contactin-associated protein-like 2	Cntnap2	FALSE	FALSE	FALSE	TRUE	FALSE	TRUE	TRUE	FALSE	FALSE	FALSE	FALSE	FALSE	TRUE	FALSE	FALSE
Ric8a	101489	2.85	1.75	1.94	2.18	3	1	8	9	9	26	310.15	1944800000	Q3TIR3;A0A1B0GSI8;A0A1B0GS30;Q80XE1;Q80XE1-1	Synembryn-A	Ric8a	FALSE	FALSE	FALSE	TRUE	FALSE	TRUE	FALSE	FALSE	FALSE	FALSE	FALSE	FALSE	FALSE	FALSE	FALSE
Snap23	20619	3.45	1.3	1.8	2.18	3	1	8	10	9	27	323.31	6361300000	Q9D3L3;O09044;B0R030;B0R029;E9Q8A1	Synaptosomal-associated protein;Synaptosomal-associated protein 23	Snap23	FALSE	FALSE	FALSE	TRUE	FALSE	TRUE	FALSE	FALSE	FALSE	TRUE	FALSE	TRUE	TRUE	FALSE	FALSE
Rab34	19376	2	1.88	2.66	2.18	3	1	3	6	4	13	152.72	1061700000	Q0PD20;Q64008;B1AQD3;B1AQD4;F7BE32	Ras-related protein Rab-34	Rab34	FALSE	FALSE	FALSE	TRUE	FALSE	TRUE	TRUE	FALSE	FALSE	FALSE	FALSE	FALSE	FALSE	FALSE	FALSE
Paip1	218693	3.25	1.45	1.84	2.18	3	1	5	5	6	16	34.923	3450000000	D3Z3J6;F6Y616;Q8VE62;G3UZ67;G3UYE5	Polyadenylate-binding protein-interacting protein 1	Paip1	FALSE	FALSE	FALSE	FALSE	FALSE	TRUE	FALSE	FALSE	FALSE	FALSE	FALSE	FALSE	FALSE	FALSE	FALSE
Gm20390	NA	1.96	1.25	3.29	2.17	3	1	2	2	2	6	50.586	27500000000	E9PZF0;Q01768;Q5NC79	Nucleoside diphosphate kinase;Nucleoside diphosphate kinase B	Gm20390;Nme2	FALSE	FALSE	FALSE	FALSE	FALSE	FALSE	FALSE	FALSE	FALSE	FALSE	FALSE	FALSE	FALSE	FALSE	FALSE
Tmem214	68796	3.65	1.08	1.77	2.17	3	1	8	8	14	30	127.24	2464900000	Q8BM55;D3Z6S1;Q8BM55-2;Q8BM55-3	Transmembrane protein 214	Tmem214	FALSE	FALSE	TRUE	FALSE	FALSE	TRUE	TRUE	TRUE	FALSE	FALSE	FALSE	FALSE	FALSE	FALSE	FALSE
Anxa5	11747	1.95	1.48	3.05	2.16	3	1	17	19	15	51	323.31	72000000000	P48036;A0A0G2JGQ0	Annexin A5	Anxa5	FALSE	FALSE	FALSE	TRUE	TRUE	TRUE	FALSE	TRUE	FALSE	FALSE	FALSE	TRUE	TRUE	FALSE	FALSE
Bfsp1	12075	3.06	1.49	1.93	2.16	3	1	6	8	7	21	222.16	2682700000	A2AMT1-2;A2AMT1	Filensin	Bfsp1	FALSE	FALSE	TRUE	TRUE	FALSE	TRUE	FALSE	FALSE	FALSE	FALSE	FALSE	FALSE	FALSE	FALSE	FALSE
Arhgap31	12549	4.12	1.31	1.04	2.16	3	1	4	4	5	13	28.7	12800000000	A6X8Z5	Rho GTPase-activating protein 31	Arhgap31	FALSE	FALSE	FALSE	TRUE	FALSE	FALSE	FALSE	FALSE	FALSE	FALSE	FALSE	FALSE	TRUE	FALSE	FALSE
Cntn1	12805	2.87	1.69	1.9	2.15	3	1	16	25	19	60	323.31	10800000000	P12960	Contactin-1	Cntn1	FALSE	FALSE	FALSE	TRUE	FALSE	FALSE	FALSE	FALSE	FALSE	FALSE	FALSE	FALSE	TRUE	FALSE	FALSE
Fth1	14319	3.17	1.52	1.78	2.15	3	1	4	6	5	15	55.85	5169400000	P09528;A0A494B9D4;A0A494BA92;A0A494BAP3	Ferritin heavy chain;Ferritin heavy chain, N-terminally processed	Fth1	TRUE	FALSE	FALSE	FALSE	FALSE	TRUE	FALSE	FALSE	FALSE	TRUE	TRUE	FALSE	FALSE	FALSE	FALSE
Apip	56369	3.2	1.28	1.99	2.15	3	1	1	7	4	12	85.031	1158700000	Q9WVQ5	Methylthioribulose-1-phosphate dehydratase	Apip	FALSE	FALSE	FALSE	FALSE	FALSE	TRUE	FALSE	FALSE	FALSE	FALSE	FALSE	FALSE	FALSE	FALSE	FALSE
Ict1	NA	3.41	1.87	1.18	2.15	3	1	2	4	3	9	232.29	1197900000	Q8R035;A2A6T4;Q8R035-2;D6RHR8	Peptidyl-tRNA hydrolase ICT1, mitochondrial	Ict1	FALSE	FALSE	FALSE	FALSE	FALSE	FALSE	FALSE	FALSE	FALSE	FALSE	FALSE	FALSE	FALSE	FALSE	FALSE
Tmed3	66111	2.94	1.88	1.64	2.15	3	1	3	4	2	9	17.429	1950100000	Q78IS1	Transmembrane emp24 domain-containing protein 3	Tmed3	FALSE	FALSE	FALSE	FALSE	FALSE	TRUE	TRUE	TRUE	FALSE	FALSE	FALSE	FALSE	FALSE	FALSE	FALSE
Uck1	22245	3.76	1.41	1.29	2.15	3	1	1	2	5	8	34.84	1190200000	P52623;A2AN37;F7CBX2	Uridine-cytidine kinase 1;Uridine-cytidine kinase	Uck1	FALSE	FALSE	FALSE	FALSE	FALSE	TRUE	FALSE	FALSE	FALSE	FALSE	FALSE	FALSE	FALSE	FALSE	FALSE
Aco1	11428	2.81	1.92	1.72	2.15	3	1	12	19	15	46	203.04	12000000000	P28271	Cytoplasmic aconitate hydratase	Aco1	TRUE	FALSE	FALSE	FALSE	FALSE	TRUE	TRUE	TRUE	FALSE	FALSE	FALSE	FALSE	FALSE	FALSE	FALSE
Dusp3	72349	3.55	1.17	1.73	2.15	3	1	4	5	5	14	104.3	6798200000	B1AQF4;Q9D7X3;Q3V2Y9;H3BKD1;H3BKL8	Dual specificity protein phosphatase 3	Dusp3	FALSE	FALSE	FALSE	TRUE	FALSE	TRUE	FALSE	FALSE	FALSE	FALSE	FALSE	TRUE	FALSE	FALSE	FALSE
Pcdh19	279653	2	1.97	2.48	2.15	3	1	3	2	2	7	15.323	487430000	Q80TF3;E9Q5E1;A2AGW4	Protocadherin-19	Pcdh19	FALSE	FALSE	FALSE	TRUE	FALSE	FALSE	FALSE	FALSE	FALSE	FALSE	FALSE	FALSE	FALSE	FALSE	FALSE
Ngp	18054	3.58	1.23	1.64	2.15	3	1	3	4	6	13	146.09	3512500000	O08692	Neutrophilic granule protein	Ngp	FALSE	FALSE	FALSE	FALSE	TRUE	TRUE	FALSE	FALSE	FALSE	FALSE	FALSE	FALSE	FALSE	FALSE	FALSE
Pon1	18979	1.17	3.9	1.37	2.15	3	1	2	2	2	6	72.189	215300000	P52430;H3BK03;H3BLB8	Serum paraoxonase/arylesterase 1	Pon1	FALSE	FALSE	FALSE	FALSE	TRUE	FALSE	FALSE	FALSE	FALSE	FALSE	FALSE	FALSE	FALSE	FALSE	FALSE
Dnajc2	22791	3.01	1.6	1.83	2.15	3	1	7	8	9	24	141.94	1490800000	E9Q9H2;P54103;E9Q9H3;Q3TRX6	DnaJ homolog subfamily C member 2;DnaJ homolog subfamily C member 2, N-terminally processed	Dnajc2	FALSE	FALSE	FALSE	FALSE	FALSE	TRUE	FALSE	FALSE	FALSE	FALSE	FALSE	TRUE	FALSE	FALSE	FALSE
Eif4h	22384	2.86	1.65	1.93	2.15	3	1	8	8	8	24	323.31	16900000000	Q9WUK2;Q9WUK2-2	Eukaryotic translation initiation factor 4H	Eif4h	FALSE	FALSE	FALSE	FALSE	FALSE	TRUE	FALSE	FALSE	FALSE	FALSE	FALSE	FALSE	FALSE	FALSE	FALSE
Tdrd3	219249	3.89	1.4	1.15	2.15	3	1	6	7	7	20	34.251	1008200000	Q91W18-2;Q91W18-3;Q91W18;F6ZI20	Tudor domain-containing protein 3	Tdrd3	FALSE	FALSE	FALSE	FALSE	FALSE	TRUE	TRUE	FALSE	FALSE	FALSE	FALSE	TRUE	TRUE	FALSE	FALSE
Aldh1l2	216188	2.76	1.76	1.91	2.14	3	1	16	15	15	46	313.57	2895100000	Q8K009;D3Z6B9	Mitochondrial 10-formyltetrahydrofolate dehydrogenase	Aldh1l2	TRUE	FALSE	FALSE	FALSE	FALSE	TRUE	FALSE	FALSE	FALSE	FALSE	FALSE	TRUE	FALSE	FALSE	FALSE
Sfrp2	20319	1.74	3.07	1.62	2.14	3	1	2	2	2	6	5.1453	472310000	P97299	Secreted frizzled-related protein 2	Sfrp2	FALSE	FALSE	FALSE	FALSE	TRUE	FALSE	FALSE	FALSE	FALSE	FALSE	FALSE	FALSE	FALSE	FALSE	FALSE
Hsph1	15505	2.96	1.74	1.73	2.14	3	1	14	22	19	55	323.31	12900000000	E9Q0U7;Q61699;Q61699-2;D3Z027;D3Z3I9;A0A0J9YTZ7	Heat shock protein 105 kDa	Hsph1	FALSE	FALSE	TRUE	FALSE	TRUE	TRUE	FALSE	FALSE	FALSE	FALSE	FALSE	TRUE	FALSE	FALSE	FALSE
Golga5	27277	2.58	1.98	1.87	2.14	3	1	16	12	16	44	323.31	2710000000	Q9QYE6;A0A1Y7VMD3	Golgin subfamily A member 5	Golga5	FALSE	FALSE	FALSE	FALSE	FALSE	TRUE	TRUE	FALSE	FALSE	FALSE	FALSE	FALSE	FALSE	FALSE	FALSE
Dido1	23856	2.88	1.63	1.91	2.14	3	1	17	14	15	46	291.54	1575100000	Q8C9B9;Q8C9B9-3;A0A0R4J0L7;Q8C9B9-2	Death-inducer obliterator 1	Dido1	FALSE	FALSE	TRUE	FALSE	FALSE	TRUE	FALSE	FALSE	FALSE	FALSE	FALSE	TRUE	FALSE	FALSE	FALSE
Mbd2	17191	1.55	1.89	2.98	2.14	3	1	4	3	1	8	98.193	600520000	Q9Z2E1;Q9Z2E1-2	Methyl-CpG-binding domain protein 2	Mbd2	FALSE	FALSE	FALSE	FALSE	FALSE	TRUE	FALSE	FALSE	FALSE	FALSE	FALSE	TRUE	FALSE	FALSE	FALSE
Pik3c2a	18704	1.97	2.58	1.87	2.14	3	1	5	5	8	18	51.582	667470000	F8VPL2;Q61194-2;Q61194;A0A0U1RNH9;A0A0U1RNT0	Phosphatidylinositol 4-phosphate 3-kinase C2 domain-containing subunit alpha	Pik3c2a	FALSE	FALSE	FALSE	TRUE	FALSE	TRUE	TRUE	FALSE	FALSE	FALSE	FALSE	TRUE	FALSE	FALSE	FALSE
Ndufc2	68197	1.97	1.93	2.52	2.14	3	1	4	4	5	13	52.225	8234700000	Q9CQ54;A0A0U1RPJ5	NADH dehydrogenase [ubiquinone] 1 subunit C2	Ndufc2	TRUE	FALSE	FALSE	FALSE	FALSE	TRUE	FALSE	FALSE	FALSE	FALSE	FALSE	FALSE	FALSE	FALSE	FALSE
Bin1	30948	2.97	1.65	1.79	2.14	3	1	9	17	13	39	323.31	33200000000	O08539	Myc box-dependent-interacting protein 1	Bin1	FALSE	FALSE	TRUE	TRUE	FALSE	TRUE	FALSE	FALSE	FALSE	FALSE	FALSE	TRUE	TRUE	FALSE	FALSE
Smg6	103677	2.99	1.98	1.44	2.14	3	1	3	5	8	16	74.322	723370000	P61406;B1ARG9;F6WT10	Telomerase-binding protein EST1A	Smg6	FALSE	FALSE	FALSE	FALSE	FALSE	TRUE	FALSE	FALSE	FALSE	FALSE	FALSE	TRUE	TRUE	FALSE	FALSE
Ubl7	69459	3.23	1.41	1.76	2.14	3	1	2	4	4	10	50.198	1217100000	Q91W67;A0A1L1SRT5;A0A1L1SRT4;A0A1L1SRB5;A0A1L1SRW2;A0A1L1STF2;A0A1L1SU68	Ubiquitin-like protein 7	Ubl7	FALSE	FALSE	FALSE	FALSE	FALSE	TRUE	FALSE	FALSE	FALSE	FALSE	FALSE	FALSE	FALSE	FALSE	FALSE
Arl6ip4	65105	2.87	1.67	1.87	2.13	3	1	1	2	2	5	37.307	181240000	D3YWC2;D3Z6F1;Q9JM93	ADP-ribosylation factor-like protein 6-interacting protein 4	Arl6ip4	FALSE	FALSE	FALSE	FALSE	FALSE	FALSE	FALSE	FALSE	FALSE	FALSE	FALSE	TRUE	FALSE	FALSE	FALSE
Akr1e2	NA	1.85	1.8	2.75	2.13	3	1	4	6	4	14	16.155	1855200000	Q9DCT1;Q8CEB6	1,5-anhydro-D-fructose reductase	Akr1e2;Akr1e1	FALSE	FALSE	FALSE	FALSE	FALSE	FALSE	FALSE	FALSE	FALSE	FALSE	FALSE	FALSE	FALSE	FALSE	FALSE
Zc3h18	76014	3.26	1.76	1.37	2.13	3	1	4	6	4	14	90.781	821860000	H3BIW0;G3X8T2;Q0P678;Q0P678-2;H3BKL4;H3BJJ9	Zinc finger CCCH domain-containing protein 18	Zc3h18	FALSE	FALSE	FALSE	FALSE	FALSE	FALSE	FALSE	FALSE	FALSE	FALSE	FALSE	TRUE	FALSE	FALSE	FALSE
Pomgnt2	215494	1.94	1.95	2.5	2.13	3	1	2	3	4	9	21.698	558220000	Q8BW41-2;Q8BW41	Protein O-linked-mannose beta-1,4-N-acetylglucosaminyltransferase 2	Pomgnt2	FALSE	FALSE	FALSE	FALSE	FALSE	TRUE	FALSE	TRUE	FALSE	FALSE	FALSE	FALSE	FALSE	FALSE	FALSE
Alpl	11647	2.54	1.99	1.86	2.13	3	1	9	14	10	33	323.31	12500000000	P09242;E9Q7P8;B1AXF5;B1AXF6	Alkaline phosphatase, tissue-nonspecific isozyme	Alpl	FALSE	FALSE	FALSE	TRUE	TRUE	FALSE	FALSE	FALSE	FALSE	FALSE	FALSE	FALSE	FALSE	FALSE	FALSE
Agps	228061	2.45	1.99	1.94	2.13	3	1	8	12	11	31	323.31	2434500000	A2AL50;Q8C0I1;H3BKN2;A2AL49;H3BJ14;H3BIY5	Alkyldihydroxyacetonephosphate synthase, peroxisomal	Agps	TRUE	FALSE	FALSE	FALSE	FALSE	TRUE	FALSE	FALSE	TRUE	FALSE	FALSE	TRUE	FALSE	FALSE	FALSE
Kif3b	16569	2.89	1.71	1.79	2.13	3	1	13	14	12	39	323.31	2418700000	Q61771;A2AM72;Q99PW8	Kinesin-like protein KIF3B;Kinesin-like protein KIF3B, N-terminally processed	Kif3b	FALSE	TRUE	TRUE	TRUE	FALSE	TRUE	FALSE	FALSE	FALSE	FALSE	FALSE	FALSE	FALSE	FALSE	FALSE
Ppil1	68816	1.5	2.91	1.96	2.13	3	1	4	4	5	13	23.262	3668100000	Q9D0W5	Peptidyl-prolyl cis-trans isomerase-like 1	Ppil1	FALSE	FALSE	FALSE	FALSE	FALSE	FALSE	FALSE	FALSE	FALSE	FALSE	FALSE	TRUE	FALSE	FALSE	FALSE
Ermp1	226090	1.62	1.69	3.07	2.13	3	1	6	9	6	21	185.54	1896900000	Q3UVK0;F6TQS9;G8JL46;Q3UVK0-2	Endoplasmic reticulum metallopeptidase 1	Ermp1	FALSE	FALSE	FALSE	FALSE	FALSE	TRUE	FALSE	TRUE	FALSE	FALSE	FALSE	FALSE	FALSE	FALSE	FALSE
Ddc	13195	4.05	1.12	1.2	2.13	3	1	5	7	7	19	255.32	3220000000	O88533;Q5SUV9	Aromatic-L-amino-acid decarboxylase	Ddc	FALSE	FALSE	FALSE	TRUE	FALSE	TRUE	FALSE	FALSE	FALSE	FALSE	FALSE	FALSE	TRUE	FALSE	FALSE
Scarb2	12492	3.23	1.2	1.95	2.12	3	1	2	4	4	10	17.016	2205700000	O35114	Lysosome membrane protein 2	Scarb2	FALSE	FALSE	FALSE	TRUE	FALSE	TRUE	FALSE	FALSE	FALSE	TRUE	FALSE	FALSE	FALSE	FALSE	FALSE
Csrp1	13007	3.37	1.71	1.3	2.12	3	1	6	7	7	20	220.99	5895800000	P97315	Cysteine and glycine-rich protein 1	Csrp1	FALSE	FALSE	TRUE	FALSE	FALSE	TRUE	FALSE	FALSE	FALSE	FALSE	FALSE	TRUE	FALSE	FALSE	FALSE
Golim4	73124	2.99	1.67	1.71	2.12	3	1	6	6	7	19	215.62	2677600000	D3YVW2;Q8BXA1;F6RUD1	Golgi integral membrane protein 4	Golim4	FALSE	FALSE	FALSE	FALSE	FALSE	TRUE	TRUE	FALSE	FALSE	FALSE	FALSE	FALSE	FALSE	FALSE	FALSE
Adprhl1	234072	2.87	1.68	1.81	2.12	3	1	3	6	2	11	7.3451	519940000	A0A0N4SVK8;Q8BGK2;E9Q4C0	[Protein ADP-ribosylarginine] hydrolase-like protein 1	Adprhl1	FALSE	FALSE	FALSE	FALSE	FALSE	FALSE	FALSE	FALSE	FALSE	FALSE	FALSE	FALSE	FALSE	FALSE	FALSE
Nubp2	26426	3.39	1.88	1.08	2.12	3	1	4	5	2	11	103.12	1480000000	A0A3Q4L2S1;Q9R061;A0A3Q4EH93;A0A3Q4EGA7;A0A3Q4EC31;A0A3Q4EIH1;A0A3Q4EGU9;A0A3Q4L320	Cytosolic Fe-S cluster assembly factor NUBP2	Nubp2	FALSE	TRUE	TRUE	TRUE	FALSE	TRUE	FALSE	FALSE	FALSE	FALSE	FALSE	TRUE	FALSE	FALSE	FALSE
Gstz1	14874	1.98	1.45	2.92	2.12	3	1	3	7	4	14	41.904	1313700000	Q9WVL0;A0A1Y7VJZ2;A0A1Y7VNC1	Maleylacetoacetate isomerase	Gstz1	TRUE	FALSE	FALSE	FALSE	FALSE	TRUE	FALSE	FALSE	FALSE	FALSE	FALSE	FALSE	FALSE	FALSE	FALSE
Sez6l2	233878	2.6	1.82	1.95	2.12	3	1	4	5	7	16	110.9	675970000	Q4V9Z5-3;Q4V9Z5-2	Seizure 6-like protein 2	Sez6l2	FALSE	FALSE	FALSE	TRUE	FALSE	TRUE	FALSE	TRUE	FALSE	FALSE	FALSE	FALSE	FALSE	FALSE	FALSE
Hs2st1	23908	2.81	1.61	1.93	2.12	3	1	3	3	5	11	230.19	907430000	Q8R3H7	Heparan sulfate 2-O-sulfotransferase 1	Hs2st1	FALSE	FALSE	FALSE	FALSE	FALSE	TRUE	TRUE	FALSE	FALSE	FALSE	FALSE	FALSE	FALSE	FALSE	FALSE
Pde2a	207728	1.94	3	1.4	2.11	3	1	4	6	9	19	74.327	939310000	F7D3W5;Q5PR72;A0A1B0GRJ9;Q922S4-2;Q922S4-3;Q922S4	cGMP-dependent 3,5-cyclic phosphodiesterase	Pde2a	TRUE	FALSE	FALSE	TRUE	FALSE	TRUE	TRUE	TRUE	FALSE	FALSE	FALSE	TRUE	TRUE	FALSE	FALSE
Gnaq	14682	2.84	1.63	1.86	2.11	3	1	6	9	10	25	200.61	15000000000	P21279;P30677;A0A494BBL5	Guanine nucleotide-binding protein G(q) subunit alpha	Gnaq	FALSE	FALSE	FALSE	TRUE	FALSE	TRUE	FALSE	FALSE	FALSE	FALSE	FALSE	TRUE	FALSE	FALSE	FALSE
Gtf2b	229906	2.66	1.99	1.69	2.11	3	1	4	5	6	15	229.07	974160000	P62915	Transcription initiation factor IIB	Gtf2b	FALSE	FALSE	FALSE	FALSE	FALSE	FALSE	FALSE	FALSE	FALSE	FALSE	FALSE	TRUE	FALSE	FALSE	FALSE
Rab3gap1	226407	2.8	1.82	1.72	2.11	3	1	12	16	10	38	323.31	2288500000	A0A1D5RLG3;Q80UJ7	Rab3 GTPase-activating protein catalytic subunit	Rab3gap1	FALSE	FALSE	FALSE	FALSE	FALSE	TRUE	TRUE	TRUE	FALSE	FALSE	FALSE	FALSE	FALSE	FALSE	FALSE
Cyp4v3	102294	1.68	1.85	2.8	2.11	3	1	2	4	2	8	10.677	671000000	H9H9R5;P26262	Plasma kallikrein;Plasma kallikrein heavy chain;Plasma kallikrein light chain	Cyp4v3;Klkb1	FALSE	FALSE	FALSE	FALSE	FALSE	TRUE	FALSE	TRUE	FALSE	FALSE	FALSE	FALSE	FALSE	FALSE	FALSE
Mta3	116871	3.01	1.44	1.89	2.11	3	1	4	7	3	14	28.726	523910000	Q3UII8;Q3U3A7;E9Q794;Q924K8;Q924K8-2;H3BLE1;H3BIY7	Metastasis-associated protein MTA3	Mta3	FALSE	FALSE	FALSE	FALSE	FALSE	TRUE	FALSE	FALSE	FALSE	FALSE	FALSE	TRUE	FALSE	FALSE	FALSE
Pde12	211948	1.93	2.46	1.94	2.11	3	1	5	5	5	15	68.696	2002400000	Q3TIU4	2,5-phosphodiesterase 12	Pde12	TRUE	FALSE	FALSE	FALSE	FALSE	TRUE	FALSE	FALSE	FALSE	FALSE	FALSE	FALSE	FALSE	FALSE	FALSE
Txndc17	52700	1.83	1.15	3.35	2.11	3	1	3	5	4	12	42.946	6456600000	Q9CQM5	Thioredoxin domain-containing protein 17	Txndc17	FALSE	FALSE	FALSE	FALSE	FALSE	TRUE	FALSE	FALSE	FALSE	FALSE	FALSE	FALSE	FALSE	FALSE	FALSE
Krt10	16661	1.03	4.24	1.06	2.11	3	1	8	13	9	30	323.31	43500000000	A2A513;CON__P02535-1;P02535-3;P02535-2;P02535	Keratin, type I cytoskeletal 10	Krt10	FALSE	FALSE	TRUE	FALSE	FALSE	FALSE	FALSE	FALSE	FALSE	FALSE	FALSE	FALSE	FALSE	FALSE	FALSE
Pcbd2	72562	1.51	1.61	3.21	2.11	3	1	3	3	5	11	37.401	576910000	A0A0R4J1R7;Q9CZL5	Pterin-4-alpha-carbinolamine dehydratase 2	Pcbd2	TRUE	FALSE	FALSE	FALSE	FALSE	TRUE	FALSE	FALSE	FALSE	FALSE	FALSE	TRUE	FALSE	FALSE	FALSE
Bpifb5	228802	2.66	1.89	1.77	2.11	3	1	2	6	4	12	30.452	805660000	Q3UQ05		Bpifb5	FALSE	FALSE	FALSE	FALSE	FALSE	FALSE	FALSE	FALSE	FALSE	FALSE	FALSE	FALSE	FALSE	FALSE	FALSE
Atp5d	66043	3.15	1.77	1.4	2.11	3	1	2	2	2	6	115.63	21200000000	Q9D3D9	ATP synthase subunit delta, mitochondrial	Atp5d	TRUE	FALSE	FALSE	FALSE	FALSE	TRUE	FALSE	FALSE	FALSE	FALSE	FALSE	FALSE	FALSE	FALSE	FALSE
Mkl2	NA	3.73	1.37	1.21	2.11	3	1	5	7	4	16	87.446	555690000	Q5DTZ3;G3X8R8;P59759	MKL/myocardin-like protein 2	Mkl2	FALSE	FALSE	FALSE	FALSE	FALSE	FALSE	FALSE	FALSE	FALSE	FALSE	FALSE	FALSE	FALSE	FALSE	FALSE
Yy1	22632	3.45	1.39	1.47	2.1	3	1	3	4	3	10	49.065	735690000	Q00899;Q3TTC2	Transcriptional repressor protein YY1;Transcription factor YY2	Yy1;Yy2	FALSE	FALSE	FALSE	FALSE	FALSE	TRUE	FALSE	FALSE	FALSE	FALSE	FALSE	TRUE	FALSE	FALSE	FALSE
Necap1	67602	3.26	1.49	1.56	2.1	3	1	4	5	2	11	38.321	1692100000	Q9CR95	Adaptin ear-binding coat-associated protein 1	Necap1	FALSE	FALSE	FALSE	TRUE	FALSE	TRUE	FALSE	FALSE	FALSE	FALSE	FALSE	FALSE	FALSE	FALSE	FALSE
Rgs3	50780	2.46	1.93	1.92	2.1	3	1	4	2	5	11	47.748	484030000	Q9DC04-1;Q9DC04;Q9DC04-4;F6X4A2;Q9DC04-2;I7HFV2;I7HJI7	Regulator of G-protein signaling 3	Rgs3	FALSE	FALSE	FALSE	TRUE	FALSE	TRUE	FALSE	FALSE	FALSE	FALSE	FALSE	TRUE	FALSE	FALSE	FALSE
Stfa3	20863	2.89	1.68	1.73	2.1	3	1	2	3	4	9	27.373	24000000000	P35173	Stefin-3	Stfa3	FALSE	FALSE	FALSE	FALSE	FALSE	TRUE	FALSE	FALSE	FALSE	FALSE	FALSE	FALSE	FALSE	FALSE	FALSE
Golgb1	224139	2.54	1.91	1.86	2.1	3	1	49	63	58	170	323.31	10500000000	E9QAH1;E9PVZ8;Q9CTU9		Golgb1	FALSE	FALSE	FALSE	FALSE	FALSE	TRUE	TRUE	TRUE	FALSE	FALSE	FALSE	FALSE	FALSE	FALSE	FALSE
Sec22b	20333	1.86	1.53	2.91	2.1	3	1	7	8	8	23	323.31	17800000000	O08547;E9Q6R3;A0A0G2JF08;D6RES2	Vesicle-trafficking protein SEC22b	Sec22b	FALSE	FALSE	FALSE	FALSE	FALSE	TRUE	TRUE	TRUE	FALSE	FALSE	FALSE	FALSE	TRUE	FALSE	FALSE
Cox4i2	84682	2.64	1.75	1.91	2.1	3	1	2	2	4	8	124.76	560580000	Q91W29	Cytochrome c oxidase subunit 4 isoform 2, mitochondrial	Cox4i2	TRUE	FALSE	FALSE	FALSE	FALSE	TRUE	FALSE	FALSE	FALSE	FALSE	FALSE	FALSE	FALSE	FALSE	FALSE
Fmr1	14265	3.15	1.42	1.73	2.1	3	1	5	9	7	21	323.31	3565400000	E9QAT0;P35922-9;P35922-3;E9QAS9	Fragile X mental retardation protein 1 homolog	Fmr1	FALSE	FALSE	TRUE	TRUE	FALSE	TRUE	FALSE	TRUE	FALSE	FALSE	FALSE	TRUE	TRUE	FALSE	FALSE
Calu	12321	1.89	1.76	2.65	2.1	3	1	8	10	8	26	291.27	32000000000	O35887;G3V004;G3UWR0;G3UWV3;G3UXA8;G3UY49;G3UXA3	Calumenin	Calu	FALSE	FALSE	FALSE	FALSE	TRUE	TRUE	TRUE	TRUE	FALSE	FALSE	FALSE	FALSE	FALSE	FALSE	FALSE
2310035C23Rik	NA	2.97	1.56	1.77	2.1	3	1	7	16	13	36	223.99	2461800000	A0A087WSS1;Q148V7-2;E9QM90;Q148V7;G3X9J4;Q148V7-3;A0A087WRM8	LisH domain and HEAT repeat-containing protein KIAA1468	2310035C23Rik;Kiaa1468	FALSE	FALSE	FALSE	FALSE	FALSE	FALSE	FALSE	FALSE	FALSE	FALSE	FALSE	FALSE	FALSE	FALSE	FALSE
Pacs1	107975	3.23	1.45	1.62	2.1	3	1	9	14	18	41	195.12	4778100000	Q8K212;A0A494BAE9;A0A494BB22	Phosphofurin acidic cluster sorting protein 1	Pacs1	FALSE	FALSE	FALSE	FALSE	FALSE	TRUE	TRUE	FALSE	FALSE	FALSE	FALSE	FALSE	FALSE	FALSE	FALSE
Nhsl1	215819	3.03	1.83	1.43	2.1	3	1	2	2	6	10	55.869	145300000	A0A140LIZ7;Q8CAF4-3;Q8CAF4;E0CYL9	NHS-like protein 1	Nhsl1	FALSE	FALSE	FALSE	FALSE	FALSE	FALSE	FALSE	FALSE	FALSE	FALSE	FALSE	FALSE	FALSE	FALSE	FALSE
Ncln	103425	3.42	1.68	1.19	2.1	3	1	8	12	11	31	101.21	4790900000	Q8VCM8;D3YU17;F6S731	Nicalin	Ncln	FALSE	FALSE	FALSE	FALSE	FALSE	TRUE	FALSE	TRUE	FALSE	FALSE	FALSE	FALSE	FALSE	FALSE	FALSE
Gdap1l1	228858	3.03	1.42	1.83	2.09	3	1	4	8	4	16	142.52	5499300000	Q8VE33;Q3USC7;A2A5H8	Ganglioside-induced differentiation-associated protein 1-like 1	Gdap1l1	FALSE	FALSE	FALSE	FALSE	FALSE	FALSE	FALSE	FALSE	FALSE	FALSE	FALSE	FALSE	FALSE	FALSE	FALSE
Por	18984	1.85	1.8	2.63	2.09	3	1	10	14	11	35	255.7	7931300000	P37040;Q05DV1;E9Q997;E9PVT9	NADPH--cytochrome P450 reductase	Por	TRUE	FALSE	FALSE	FALSE	FALSE	TRUE	FALSE	TRUE	FALSE	FALSE	FALSE	FALSE	FALSE	FALSE	FALSE
Wdr12	57750	1.58	1.76	2.94	2.09	3	1	4	7	3	14	40.74	1000700000	Q9JJA4;D3Z369	Ribosome biogenesis protein WDR12	Wdr12	FALSE	FALSE	FALSE	FALSE	FALSE	FALSE	FALSE	FALSE	FALSE	FALSE	FALSE	TRUE	FALSE	FALSE	FALSE
Prkacb	18749	3	1.95	1.32	2.09	3	1	8	9	8	25	323.31	10900000000	P68181;P68181-2;P68181-3;P68181-4;H6TMF5;A0A0G2JFT9	cAMP-dependent protein kinase catalytic subunit beta	Prkacb	FALSE	TRUE	TRUE	TRUE	TRUE	TRUE	FALSE	FALSE	FALSE	FALSE	FALSE	TRUE	FALSE	FALSE	FALSE
Pcyt2	68671	3	1.28	2	2.09	3	1	3	5	3	11	102.34	729780000	A2ABY3;Q922E4	Ethanolamine-phosphate cytidylyltransferase	Pcyt2	FALSE	FALSE	FALSE	FALSE	FALSE	FALSE	FALSE	FALSE	FALSE	FALSE	FALSE	FALSE	FALSE	FALSE	FALSE
Caskin2	140721	3.84	1.17	1.26	2.09	3	1	2	7	9	18	204.25	4563800000	Q8VHK1;A0A1W2P6N1	Caskin-2	Caskin2	FALSE	FALSE	FALSE	FALSE	FALSE	TRUE	FALSE	FALSE	FALSE	FALSE	FALSE	FALSE	FALSE	FALSE	FALSE
Ostf1	20409	1.46	1.89	2.92	2.09	3	1	3	8	3	14	227.93	2920000000	Q62422;A0A494BA97;A0A494B943	Osteoclast-stimulating factor 1	Ostf1	FALSE	FALSE	FALSE	FALSE	FALSE	TRUE	FALSE	FALSE	FALSE	FALSE	FALSE	FALSE	FALSE	FALSE	FALSE
Esyt1	23943	2.89	1.53	1.85	2.09	3	1	14	24	17	55	323.31	9833400000	Q3U7R1;Q3U7R1-2;A0A1W2P784	Extended synaptotagmin-1	Esyt1	FALSE	FALSE	FALSE	TRUE	FALSE	TRUE	FALSE	TRUE	FALSE	FALSE	FALSE	FALSE	FALSE	FALSE	FALSE
Homer3	26558	3.33	1.43	1.51	2.09	3	1	4	7	5	16	201.92	3471700000	Q99JP6;Q99JP6-2;J3QQ00;Q501M9	Homer protein homolog 3	Homer3	FALSE	FALSE	FALSE	TRUE	FALSE	TRUE	FALSE	FALSE	FALSE	FALSE	FALSE	FALSE	TRUE	FALSE	FALSE
Cpsf7	269061	3.99	1.12	1.16	2.09	3	1	9	13	13	35	323.31	24700000000	Q8BTV2-2;Q8BTV2;Q8BTV2-3;A0A494B9T0;A0A494BAS7;A0A494BAN3;A0A494BBL0	Cleavage and polyadenylation specificity factor subunit 7	Cpsf7	FALSE	FALSE	FALSE	FALSE	FALSE	TRUE	FALSE	FALSE	FALSE	FALSE	FALSE	TRUE	FALSE	FALSE	FALSE
Gnai3	14679	3.35	1.36	1.57	2.09	3	1	4	7	6	17	323.31	5198600000	Q9DC51	Guanine nucleotide-binding protein G(k) subunit alpha	Gnai3	FALSE	FALSE	TRUE	TRUE	FALSE	TRUE	TRUE	TRUE	FALSE	FALSE	FALSE	TRUE	FALSE	FALSE	FALSE
Cfl2	12632	3.13	1.39	1.75	2.09	3	1	5	5	4	14	311.39	14300000000	P45591;A0A1Y7VJ71	Cofilin-2	Cfl2	FALSE	FALSE	TRUE	FALSE	FALSE	TRUE	FALSE	FALSE	FALSE	FALSE	FALSE	TRUE	FALSE	FALSE	FALSE
Magt1	67075	1.72	1.49	3.06	2.09	3	1	4	3	4	11	97.927	1558700000	F6TBV1;F6WHL0;A2ADH1;Q9CQY5-2;Q9CQY5-3;Q9CQY5	Magnesium transporter protein 1	Magt1	FALSE	FALSE	FALSE	TRUE	FALSE	TRUE	FALSE	TRUE	FALSE	FALSE	FALSE	FALSE	FALSE	FALSE	FALSE
Cmbl	69574	2.98	1.29	1.99	2.09	3	1	3	6	5	14	15.984	1699800000	Q8R1G2;A0A2I3BPJ4;E0CXH4;E0CXT6	Carboxymethylenebutenolidase homolog	Cmbl	FALSE	FALSE	FALSE	FALSE	FALSE	TRUE	FALSE	FALSE	FALSE	FALSE	FALSE	FALSE	FALSE	FALSE	FALSE
Letmd1	68614	3.35	1.54	1.36	2.09	3	1	2	4	4	10	48.723	1361200000	Q924L1;Q924L1-3;Q924L1-2;A0A2R8VK53	LETM1 domain-containing protein 1	Letmd1	TRUE	FALSE	FALSE	FALSE	FALSE	TRUE	FALSE	FALSE	FALSE	FALSE	FALSE	TRUE	FALSE	FALSE	FALSE
Pvrl2	NA	1.92	1.8	2.53	2.08	3	1	3	4	3	10	26.748	716940000	P32507-2;P32507	Nectin-2	Pvrl2	FALSE	FALSE	FALSE	FALSE	FALSE	FALSE	FALSE	FALSE	FALSE	FALSE	FALSE	FALSE	FALSE	FALSE	FALSE
Nap1l4	17955	2.78	1.59	1.88	2.08	3	1	7	8	7	22	323.31	25900000000	B7ZNL2;Q78ZA7;A0A140LJ37;A0A140LJB5;A0A140LI78	Nucleosome assembly protein 1-like 4	Nap1l4	FALSE	FALSE	FALSE	TRUE	FALSE	TRUE	FALSE	FALSE	FALSE	FALSE	FALSE	TRUE	FALSE	FALSE	FALSE
Smtnl1	68678	2.89	1.73	1.63	2.08	3	1	2	3	2	7	156.3	458390000	Q99LM3	Smoothelin-like protein 1	Smtnl1	FALSE	FALSE	TRUE	FALSE	FALSE	TRUE	FALSE	FALSE	FALSE	FALSE	FALSE	TRUE	FALSE	FALSE	FALSE
Coro1b	23789	2.83	1.74	1.68	2.08	3	1	6	9	7	22	280.35	5820700000	Q9WUM3;A0A494B9Y4;D3YUG6;A0A494BAI1	Coronin-1B	Coro1b	FALSE	FALSE	TRUE	TRUE	FALSE	TRUE	FALSE	FALSE	FALSE	FALSE	FALSE	FALSE	FALSE	FALSE	FALSE
Mrpl19	56284	1.97	1.7	2.57	2.08	3	1	4	6	3	13	11.704	878050000	Q9D338	39S ribosomal protein L19, mitochondrial	Mrpl19	TRUE	FALSE	FALSE	FALSE	FALSE	TRUE	FALSE	FALSE	FALSE	FALSE	FALSE	TRUE	FALSE	FALSE	FALSE
Lmtk3	381983	2.97	1.49	1.78	2.08	3	1	7	6	6	19	68.472	589470000	A0A0R4J0W7;A0A1B0GSR5;Q5XJV6;A0A1B0GRD8;A0A1B0GSP4	Serine/threonine-protein kinase LMTK3	Lmtk3	FALSE	FALSE	FALSE	FALSE	FALSE	TRUE	TRUE	FALSE	FALSE	FALSE	FALSE	FALSE	FALSE	FALSE	FALSE
Gprin1	26913	2.89	1.56	1.79	2.08	3	1	9	14	22	45	323.31	4530000000	Q3UNH4	G protein-regulated inducer of neurite outgrowth 1	Gprin1	FALSE	FALSE	FALSE	TRUE	FALSE	FALSE	FALSE	FALSE	FALSE	FALSE	FALSE	FALSE	FALSE	FALSE	FALSE
Atf7ip	54343	2.81	1.86	1.57	2.08	3	1	5	3	5	13	127.39	362600000	Q7TT18;A0A087WR75;A0A0N4SVP5;A0A087WR39;Q7TT18-2	Activating transcription factor 7-interacting protein 1	Atf7ip	FALSE	FALSE	FALSE	FALSE	FALSE	TRUE	FALSE	FALSE	FALSE	FALSE	FALSE	TRUE	FALSE	FALSE	FALSE
Rbmxl1	19656	3.55	1.29	1.38	2.07	3	1	11	15	15	41	314.67	108000000000	A0A2I3BRL8;Q91VM5	RNA binding motif protein, X-linked-like-1	Rbmxl1	FALSE	FALSE	FALSE	FALSE	FALSE	FALSE	FALSE	FALSE	FALSE	FALSE	FALSE	TRUE	FALSE	FALSE	FALSE
Afap1	70292	3.52	1.21	1.49	2.07	3	1	5	4	7	16	81.399	765130000	Q80YS6;E9Q8X9	Actin filament-associated protein 1	Afap1	FALSE	FALSE	TRUE	FALSE	FALSE	TRUE	FALSE	FALSE	FALSE	FALSE	FALSE	FALSE	TRUE	FALSE	FALSE
Sox5	20678	1.67	2	2.56	2.07	3	1	3	3	3	9	21.735	212040000	B2KFM4;E9PVR0;Q2TBA9;B2KFM9;P35710-2;P35710;B2KFM8;B2KFM7;P35710-3	Transcription factor SOX-5	Sox5	FALSE	FALSE	FALSE	FALSE	FALSE	FALSE	FALSE	FALSE	FALSE	FALSE	FALSE	TRUE	FALSE	FALSE	FALSE
Apob	238055	3.24	1.12	1.86	2.07	3	1	42	49	40	131	323.31	12300000000	E9Q1Y3;F7A3M3;E9Q4G4		Apob	FALSE	FALSE	FALSE	FALSE	TRUE	TRUE	FALSE	TRUE	FALSE	FALSE	FALSE	FALSE	FALSE	FALSE	FALSE
Scamp5	56807	1.97	1.72	2.52	2.07	3	1	1	3	2	6	19.161	1254500000	Q9JKD3;A0A1L1SVG3;A0A1L1SRT6	Secretory carrier-associated membrane protein 5	Scamp5	FALSE	FALSE	FALSE	TRUE	FALSE	TRUE	TRUE	FALSE	FALSE	FALSE	FALSE	FALSE	TRUE	FALSE	FALSE
Pfkp	56421	3.22	1.19	1.8	2.07	3	1	7	9	9	25	225.81	2445300000	Q8C605;Q9WUA3;Q9WUA3-2;D3YUA3;F6YL81	ATP-dependent 6-phosphofructokinase;ATP-dependent 6-phosphofructokinase, platelet type	Pfkp	FALSE	FALSE	FALSE	FALSE	FALSE	TRUE	FALSE	FALSE	FALSE	FALSE	FALSE	FALSE	FALSE	FALSE	FALSE
Aldh6a1	104776	2.77	1.47	1.96	2.07	3	1	14	13	18	45	323.31	12200000000	Q9EQ20	Methylmalonate-semialdehyde dehydrogenase [acylating], mitochondrial	Aldh6a1	TRUE	FALSE	FALSE	FALSE	FALSE	TRUE	FALSE	FALSE	FALSE	FALSE	FALSE	TRUE	FALSE	FALSE	FALSE
Nudt16	75686	1.4	1.66	3.14	2.07	3	1	4	4	3	11	60.861	472690000	Q6P3D0;A0A087WRE5;A0A087WSB5	U8 snoRNA-decapping enzyme	Nudt16	FALSE	FALSE	FALSE	FALSE	FALSE	TRUE	FALSE	FALSE	FALSE	FALSE	FALSE	TRUE	FALSE	FALSE	FALSE
Asf1a	66403	3.06	1.79	1.34	2.06	3	1	2	3	2	7	68.389	619290000	Q9CQE6;A0A1W2P7K2;A0A1W2P7E1	Histone chaperone ASF1A	Asf1a	FALSE	FALSE	FALSE	FALSE	FALSE	FALSE	FALSE	FALSE	FALSE	FALSE	FALSE	TRUE	FALSE	FALSE	FALSE
Homer1	26556	3.41	1.48	1.3	2.06	3	1	8	8	10	26	191.73	1920800000	Q9Z2Y3;Q9Z2Y3-3;Q9Z2Y3-2;D3Z6A7;E9Q0I7;E9Q0I8;Q3UVL6;D3Z6A8;D3Z6A9;Q9Z2Y3-5;Q9Z2Y3-4	Homer protein homolog 1	Homer1	FALSE	FALSE	FALSE	TRUE	FALSE	TRUE	FALSE	FALSE	FALSE	FALSE	FALSE	FALSE	TRUE	FALSE	FALSE
Ndufb7	66916	1.6	1.97	2.62	2.06	3	1	5	5	5	15	118.28	5622300000	Q9CR61	NADH dehydrogenase [ubiquinone] 1 beta subcomplex subunit 7	Ndufb7	TRUE	FALSE	FALSE	FALSE	FALSE	TRUE	FALSE	FALSE	FALSE	FALSE	FALSE	FALSE	FALSE	FALSE	FALSE
Bles03	NA	1.41	1.68	3.1	2.06	3	1	2	4	3	9	84.931	1212900000	Q8VD62	UPF0696 protein C11orf68 homolog	Bles03	FALSE	FALSE	FALSE	FALSE	FALSE	FALSE	FALSE	FALSE	FALSE	FALSE	FALSE	FALSE	FALSE	FALSE	FALSE
Galnt16	108760	3.1	1.62	1.46	2.06	3	1	3	6	6	15	10.404	558650000	Q9JJ61;A0A1W2P6P9;A0A1W2P7U3;Q08EC9;Q8BVG5-2;Q8BVG5	Polypeptide N-acetylgalactosaminyltransferase 16	Galnt16	FALSE	FALSE	FALSE	FALSE	FALSE	TRUE	TRUE	FALSE	FALSE	FALSE	FALSE	FALSE	FALSE	FALSE	FALSE
Fkbp9	27055	1.81	1.61	2.76	2.06	3	1	7	14	11	32	86.331	13500000000	Q9Z247	Peptidyl-prolyl cis-trans isomerase FKBP9	Fkbp9	FALSE	FALSE	FALSE	FALSE	FALSE	TRUE	FALSE	TRUE	FALSE	FALSE	FALSE	FALSE	FALSE	FALSE	FALSE
Psma5	26442	3.14	1.18	1.86	2.06	3	1	5	8	6	19	323.31	31100000000	Q9Z2U1;A0A0G2JF97	Proteasome subunit alpha type-5	Psma5	FALSE	FALSE	FALSE	FALSE	FALSE	TRUE	FALSE	FALSE	FALSE	FALSE	FALSE	TRUE	FALSE	FALSE	FALSE
Ube2k	53323	1.27	1.82	3.08	2.06	3	1	4	7	7	18	204.15	6679700000	A0A0J9YUI1;P61087;A0A0J9YU07;Q3V3R8;D3Z4U3;A0A0J9YUR9;F8WIC2	Ubiquitin-conjugating enzyme E2 K	Ube2k	FALSE	FALSE	FALSE	TRUE	FALSE	TRUE	FALSE	FALSE	FALSE	FALSE	FALSE	TRUE	FALSE	FALSE	FALSE
Scara3	219151	2.98	1.31	1.88	2.06	3	1	4	6	4	14	62.661	609430000	Q8C850	Scavenger receptor class A member 3	Scara3	FALSE	FALSE	FALSE	FALSE	TRUE	TRUE	TRUE	TRUE	FALSE	FALSE	FALSE	FALSE	FALSE	FALSE	FALSE
Scly	50880	3.09	1.18	1.9	2.06	3	1	2	4	3	9	20.043	1324800000	A0A0R4J069;Q9JLI6;F6ZFP8;Q9JLI6-2;D3Z3I6;F7BB44;D3Z7G6;M0QWF1;F7D651	Selenocysteine lyase	Scly	FALSE	FALSE	FALSE	FALSE	FALSE	TRUE	FALSE	FALSE	FALSE	FALSE	FALSE	FALSE	FALSE	FALSE	FALSE
Apoa2	11807	2.76	1.57	1.84	2.06	3	1	1	1	1	3	2.894	3780000000	P09813	Apolipoprotein A-II;Proapolipoprotein A-II	Apoa2	FALSE	FALSE	FALSE	FALSE	TRUE	FALSE	FALSE	FALSE	FALSE	FALSE	FALSE	FALSE	FALSE	FALSE	FALSE
Tax1bp3	76281	1.16	3.74	1.27	2.06	3	1	2	3	2	7	131.31	2375600000	Q9DBG9;B1AUD9	Tax1-binding protein 3	Tax1bp3	FALSE	FALSE	TRUE	TRUE	FALSE	TRUE	FALSE	FALSE	FALSE	FALSE	FALSE	TRUE	FALSE	FALSE	FALSE
Fermt2	218952	2.74	1.63	1.79	2.05	3	1	13	20	16	49	323.31	9750000000	Q8CIB5;A6X941;A0A2I3BPQ7	Fermitin family homolog 2	Fermt2	FALSE	FALSE	TRUE	TRUE	FALSE	TRUE	FALSE	FALSE	FALSE	FALSE	FALSE	TRUE	TRUE	FALSE	FALSE
Atp1a3	232975	3.21	1.37	1.58	2.05	3	1	16	19	19	54	323.31	33500000000	A0A0G2JGX4;Q8VCE0;Q6PIC6;Q91WH7;E9QNX7;Q64436	Sodium/potassium-transporting ATPase subunit alpha-3	Atp1a3	FALSE	FALSE	FALSE	TRUE	FALSE	TRUE	TRUE	TRUE	FALSE	FALSE	FALSE	TRUE	TRUE	FALSE	FALSE
Bpgm	12183	1.96	1.9	2.3	2.05	3	1	2	6	4	12	32.134	1940000000	P15327;D3Z223;D3YUE8;D3YYH3	Bisphosphoglycerate mutase;Phosphoglycerate mutase	Bpgm	FALSE	FALSE	FALSE	FALSE	FALSE	FALSE	FALSE	FALSE	FALSE	FALSE	FALSE	FALSE	FALSE	FALSE	FALSE
Ilvbl	216136	2.57	1.88	1.71	2.05	3	1	4	3	3	10	63.711	625650000	Q8BU33;A0A1W2P8D6;A0A1W2P727;A0A1W2P8E1;Q8BU33-3;Q8BU33-2	Acetolactate synthase-like protein	Ilvbl	FALSE	FALSE	FALSE	FALSE	FALSE	FALSE	FALSE	FALSE	FALSE	FALSE	FALSE	FALSE	FALSE	FALSE	FALSE
Coasy	71743	3.52	1.38	1.26	2.05	3	1	4	8	6	18	46.158	1579300000	Q9DBL7	Bifunctional coenzyme A synthase;Phosphopantetheine adenylyltransferase;Dephospho-CoA kinase	Coasy	TRUE	FALSE	FALSE	FALSE	FALSE	TRUE	FALSE	FALSE	FALSE	FALSE	FALSE	TRUE	FALSE	FALSE	FALSE
Sh3bgr	50795	1.75	1.65	2.75	2.05	3	1	2	3	2	7	43.107	903830000	D3Z3Z9;Q9WUZ7;A0A3B2WCC8;E9Q2Q9;F6X737;A0A3B2WB97	SH3 domain-binding glutamic acid-rich protein	Sh3bgr	FALSE	FALSE	FALSE	FALSE	FALSE	FALSE	FALSE	FALSE	FALSE	FALSE	FALSE	FALSE	FALSE	FALSE	FALSE
Mapk8ip1	19099	3.38	1.38	1.39	2.05	3	1	3	3	4	10	53.228	1277400000	Q9WVI9-5;Q9WVI9-2;Q9WVI9-4;Q9WVI9-3;Q9WVI9	C-Jun-amino-terminal kinase-interacting protein 1	Mapk8ip1	TRUE	FALSE	FALSE	TRUE	FALSE	TRUE	FALSE	TRUE	FALSE	FALSE	FALSE	TRUE	TRUE	FALSE	FALSE
Gripap1	54645	2.49	1.74	1.91	2.05	3	1	17	18	18	53	323.31	3078300000	A2AEW9;A2AEW8		Gripap1	FALSE	FALSE	FALSE	FALSE	FALSE	TRUE	FALSE	FALSE	FALSE	FALSE	FALSE	TRUE	TRUE	FALSE	FALSE
Map2	17756	2.79	1.4	1.94	2.05	3	1	45	50	46	141	323.31	72400000000	P20357;G3UZK9;G3UZE9;Q80X35;Q80ZL4;Q3TLQ0;F7ALC8;G3UZV6;G3UWW1;E9Q8Y2	Microtubule-associated protein 2	Map2	FALSE	FALSE	TRUE	TRUE	FALSE	TRUE	FALSE	TRUE	FALSE	FALSE	FALSE	TRUE	TRUE	FALSE	FALSE
Scyl2	213326	1.96	1.67	2.51	2.05	3	1	10	11	7	28	128.68	2926200000	G5E8J9;Q8CFE4;Q8CFE4-2;Q80UY7	SCY1-like protein 2	Scyl2	FALSE	FALSE	FALSE	FALSE	FALSE	TRUE	TRUE	FALSE	FALSE	FALSE	FALSE	FALSE	FALSE	FALSE	FALSE
Ubxn7	224111	2.81	1.59	1.74	2.05	3	1	7	9	9	25	160.21	2525700000	G5E8R8	UBX domain-containing protein 7	Ubxn7	FALSE	FALSE	FALSE	FALSE	FALSE	TRUE	FALSE	TRUE	FALSE	FALSE	FALSE	TRUE	FALSE	FALSE	FALSE
Cdk13	69562	3.27	1.4	1.46	2.04	3	1	3	4	5	12	76.676	369380000	Q69ZA1;Q69ZA1-2;A0A1Y7VLM0	Cyclin-dependent kinase 13	Cdk13	FALSE	FALSE	FALSE	FALSE	FALSE	TRUE	TRUE	FALSE	FALSE	FALSE	FALSE	TRUE	FALSE	FALSE	FALSE
Gdi2	14569	2.45	1.89	1.78	2.04	3	1	9	16	12	37	323.31	40600000000	Q61598;Q61598-2;A0A1Y7VL99;A0A1Y7VLG4	Rab GDP dissociation inhibitor beta	Gdi2	FALSE	FALSE	FALSE	FALSE	FALSE	TRUE	TRUE	FALSE	FALSE	FALSE	FALSE	FALSE	TRUE	FALSE	FALSE
Psmd6	66413	2.93	1.68	1.52	2.04	3	1	11	14	10	35	95.58	13300000000	Q99JI4;A0A286YDW8	26S proteasome non-ATPase regulatory subunit 6	Psmd6	FALSE	FALSE	FALSE	FALSE	FALSE	FALSE	FALSE	FALSE	FALSE	FALSE	FALSE	FALSE	FALSE	FALSE	FALSE
Zswim8	268721	3.51	1.44	1.18	2.04	3	1	3	10	7	20	99.602	1150100000	Q3UHH1-3;Q3UHH1;Q3UHH1-2;A0A286YEE4;Q3UHH1-5;Q3UHH1-4	Zinc finger SWIM domain-containing protein 8	Zswim8	FALSE	FALSE	FALSE	FALSE	FALSE	FALSE	FALSE	FALSE	FALSE	FALSE	FALSE	FALSE	FALSE	FALSE	FALSE
Cyc1	66445	1.96	1.36	2.8	2.04	3	1	4	4	5	13	297.51	17100000000	Q9D0M3;Q9D0M3-2;A0A2R8VHK1	Cytochrome c1, heme protein, mitochondrial	Cyc1	TRUE	FALSE	FALSE	FALSE	FALSE	TRUE	FALSE	FALSE	FALSE	FALSE	FALSE	FALSE	FALSE	FALSE	FALSE
Gsdmdc1	NA	1.31	2.94	1.87	2.04	3	1	2	3	3	8	4.9314	503680000	Q9D8T2;A0A2R8W727;A0A2R8VKQ7	Gasdermin-D	Gsdmdc1	FALSE	FALSE	FALSE	FALSE	FALSE	FALSE	FALSE	FALSE	FALSE	FALSE	FALSE	FALSE	FALSE	FALSE	FALSE
Pdxdc1	94184	2.43	1.87	1.82	2.04	3	1	13	16	12	41	323.31	7369700000	Q99K01;Q99K01-4	Pyridoxal-dependent decarboxylase domain-containing protein 1	Pdxdc1	FALSE	FALSE	FALSE	FALSE	FALSE	TRUE	TRUE	TRUE	FALSE	FALSE	FALSE	FALSE	FALSE	FALSE	FALSE
Arhgap21	71435	3.17	1.28	1.66	2.04	3	1	5	5	8	18	323.31	268350000	B7ZCJ0;B7ZCJ1;Q6DFV3;A0A0A0MQE8;G3UWM5;G3UX38;F6WQR2	Rho GTPase-activating protein 21	Arhgap21	FALSE	FALSE	TRUE	TRUE	FALSE	TRUE	TRUE	FALSE	FALSE	FALSE	FALSE	FALSE	TRUE	FALSE	FALSE
Hars	15115	2.56	1.7	1.86	2.04	3	1	8	11	8	27	168.44	9794100000	Q61035;A0A494BAV2;A0A494B9A1	Histidine--tRNA ligase, cytoplasmic	Hars	TRUE	FALSE	FALSE	FALSE	FALSE	TRUE	FALSE	FALSE	FALSE	FALSE	FALSE	FALSE	FALSE	FALSE	FALSE
Phactr4	100169	1.84	1.68	2.59	2.04	3	1	2	6	3	11	112.03	305180000	Q501J7;Q501J7-3;Q501J7-2;A0A0A0MQJ4;A0A0A0MQL5	Phosphatase and actin regulator 4	Phactr4	FALSE	FALSE	FALSE	TRUE	FALSE	TRUE	FALSE	FALSE	FALSE	FALSE	FALSE	FALSE	FALSE	FALSE	FALSE
Irf2bp1	272359	2.34	1.98	1.78	2.04	3	1	3	4	9	16	92.063	1706400000	Q8R3Y8-2;Q8R3Y8	Interferon regulatory factor 2-binding protein 1	Irf2bp1	FALSE	FALSE	FALSE	FALSE	FALSE	FALSE	FALSE	FALSE	FALSE	FALSE	FALSE	TRUE	FALSE	FALSE	FALSE
Ugdh	22235	2.83	1.68	1.6	2.04	3	1	8	15	15	38	323.31	12800000000	O70475;D3YXP9	UDP-glucose 6-dehydrogenase	Ugdh	FALSE	FALSE	FALSE	FALSE	FALSE	TRUE	FALSE	FALSE	FALSE	FALSE	FALSE	TRUE	FALSE	FALSE	FALSE
Fgd5	232237	1.4	3.33	1.38	2.04	3	1	2	2	4	8	125.64	131350000	E9QKY4;E9QLU9;Q80UZ0	FYVE, RhoGEF and PH domain-containing protein 5	Fgd5	FALSE	FALSE	TRUE	TRUE	FALSE	TRUE	TRUE	TRUE	FALSE	FALSE	FALSE	FALSE	FALSE	FALSE	FALSE
Robo2	268902	2.62	1.51	1.97	2.04	3	1	11	14	10	35	264.58	1313100000	E9Q6A0;Q19AB2;A0A2I3BR72;Q7TPD3;A0A2I3BQB9;Q7TPD3-2;A0A338P6D2;E9PYK2;A0A338P7C8	Roundabout homolog 2	Robo2	FALSE	FALSE	FALSE	TRUE	FALSE	FALSE	FALSE	FALSE	FALSE	FALSE	FALSE	FALSE	FALSE	FALSE	FALSE
Rilpl1	75695	2.92	1.3	1.89	2.04	3	1	3	6	4	13	93.596	464460000	Q9JJC6;A0A0G2JES6;A0A0G2JFP1;Q99LE1	RILP-like protein 1	Rilpl1	FALSE	TRUE	TRUE	TRUE	FALSE	TRUE	FALSE	FALSE	FALSE	FALSE	FALSE	TRUE	FALSE	FALSE	FALSE
Mettl9	59052	2.89	1.61	1.6	2.04	3	1	4	4	3	11	79.717	585260000	Q9EPL4;A0A140LJ45	Methyltransferase-like protein 9	Mettl9	FALSE	FALSE	FALSE	FALSE	FALSE	FALSE	FALSE	FALSE	FALSE	FALSE	FALSE	FALSE	FALSE	FALSE	FALSE
Rab22a	19334	1.97	1.15	2.99	2.04	3	1	3	5	4	12	40.199	1580000000	P35285;A2ARZ7;Q3TM43;D6RFT6	Ras-related protein Rab-22A	Rab22a	FALSE	FALSE	TRUE	TRUE	FALSE	TRUE	FALSE	FALSE	FALSE	FALSE	FALSE	FALSE	FALSE	FALSE	FALSE
Aox4	71872	2.92	1.8	1.37	2.03	3	1	5	11	9	25	98.451	1392400000	Q3TYQ9	Aldehyde oxidase 4	Aox4	FALSE	FALSE	FALSE	FALSE	FALSE	TRUE	FALSE	FALSE	FALSE	FALSE	FALSE	FALSE	FALSE	FALSE	FALSE
Diap1	NA	1.97	1.31	2.81	2.03	3	1	3	13	11	27	42.847	1264200000	E9PV41;E9PXV7;O08808;F6XC54;D3Z074	Protein diaphanous homolog 1	Diap1;Diaph1	FALSE	FALSE	FALSE	FALSE	FALSE	FALSE	FALSE	FALSE	FALSE	FALSE	FALSE	FALSE	FALSE	FALSE	FALSE
Apoa1bp	NA	1.72	1.76	2.61	2.03	3	1	3	7	7	17	169.46	6808400000	Q8K4Z3	NAD(P)H-hydrate epimerase	Apoa1bp	FALSE	FALSE	FALSE	FALSE	FALSE	FALSE	FALSE	FALSE	FALSE	FALSE	FALSE	FALSE	FALSE	FALSE	FALSE
Atp6v1a	11964	2.36	1.77	1.96	2.03	3	1	18	23	17	58	323.31	37700000000	P50516;P50516-2;D3Z1B9;D3YWH3;D3YZ23	V-type proton ATPase catalytic subunit A	Atp6v1a	TRUE	FALSE	FALSE	TRUE	FALSE	TRUE	FALSE	FALSE	FALSE	FALSE	FALSE	FALSE	FALSE	FALSE	FALSE
Cryl1	68631	3.13	1.9	1.05	2.03	3	1	3	8	5	16	140.13	1280400000	Q99KP3	Lambda-crystallin homolog	Cryl1	FALSE	FALSE	FALSE	FALSE	FALSE	TRUE	FALSE	FALSE	FALSE	FALSE	FALSE	FALSE	FALSE	FALSE	FALSE
Fam213a	NA	2.8	1.57	1.71	2.03	3	1	6	5	6	17	19.493	4181900000	Q3U125;Q9CYH2;D3YYG8;D3Z398;D3Z252;D3Z0A8;D3YWL4;D3Z143	Redox-regulatory protein FAM213A	Fam213a	FALSE	FALSE	FALSE	FALSE	FALSE	FALSE	FALSE	FALSE	FALSE	FALSE	FALSE	FALSE	FALSE	FALSE	FALSE
Cog5	238123	3.04	1.25	1.78	2.03	3	1	7	14	8	29	41.959	1857600000	Q8C0L8;A0A1W2P7M6	Conserved oligomeric Golgi complex subunit 5	Cog5	FALSE	FALSE	FALSE	FALSE	FALSE	TRUE	TRUE	FALSE	FALSE	FALSE	FALSE	TRUE	FALSE	FALSE	FALSE
Nudt9	74167	1.8	1.97	2.3	2.02	3	1	3	3	4	10	31.545	659260000	Q8BVU5;A2AH27;A2AH29;A2AH28;A2AH30	ADP-ribose pyrophosphatase, mitochondrial	Nudt9	TRUE	FALSE	FALSE	FALSE	FALSE	TRUE	FALSE	FALSE	FALSE	FALSE	FALSE	FALSE	FALSE	FALSE	FALSE
Cxadr	13052	2.57	1.64	1.86	2.02	3	1	8	11	12	31	323.31	10100000000	P97792;P97792-2;A0A338P6N1;P97792-3	Coxsackievirus and adenovirus receptor homolog	Cxadr	FALSE	FALSE	FALSE	TRUE	TRUE	TRUE	FALSE	FALSE	FALSE	FALSE	FALSE	TRUE	TRUE	FALSE	FALSE
Mypn	68802	3.07	1.55	1.46	2.02	3	1	9	12	14	35	197.39	2030000000	Q5DTJ9;A0A1W2P7G1	Myopalladin	Mypn	FALSE	FALSE	FALSE	TRUE	FALSE	TRUE	FALSE	FALSE	FALSE	FALSE	FALSE	TRUE	FALSE	FALSE	FALSE
Acsl6	216739	1.91	1.24	2.93	2.02	3	1	7	7	7	21	30.222	1253700000	Q5ICG5;Q8R1X1;Q91WC3;Q91WC3-2;Q5F2C5;Q8BYJ0;F6WYN6;Q8C028;E9Q7Y2;B1ARG5;B0QZJ6	Long-chain-fatty-acid--CoA ligase 6	Acsl6	TRUE	FALSE	FALSE	FALSE	FALSE	TRUE	FALSE	TRUE	TRUE	FALSE	FALSE	TRUE	FALSE	FALSE	FALSE
6430548M08Rik	234797	3.46	1.12	1.49	2.02	3	1	6	4	3	13	55.59	419580000	Q3TA40;Q8R0A7;Q8BQB5;D3YUS2	Uncharacterized protein KIAA0513	6430548M08Rik;Kiaa0513	FALSE	FALSE	FALSE	FALSE	FALSE	FALSE	FALSE	FALSE	FALSE	FALSE	FALSE	FALSE	FALSE	FALSE	FALSE
Arsb	11881	2.36	1.74	1.97	2.02	3	1	4	5	5	14	15.096	1105400000	A0A0R4J138;P50429;P50429-2	Arylsulfatase B	Arsb	TRUE	FALSE	FALSE	FALSE	FALSE	TRUE	TRUE	TRUE	FALSE	TRUE	FALSE	FALSE	FALSE	FALSE	FALSE
Col4a3bp	68018	2.55	1.64	1.88	2.02	3	1	8	7	9	24	92.07	1577300000	Q9EQG9;Q9EQG9-2;Q9EQG9-3	Collagen type IV alpha-3-binding protein	Col4a3bp	TRUE	FALSE	FALSE	FALSE	FALSE	TRUE	TRUE	TRUE	FALSE	FALSE	FALSE	TRUE	FALSE	FALSE	FALSE
Atp9a	11981	2.33	1.92	1.82	2.02	3	1	9	9	15	33	323.31	2207500000	A2AQC3;Q8C4G3;Q8C288;A2AUZ1;A2AUZ0;A2AQC9;A0A286YDZ3	Phospholipid-transporting ATPase	Atp9a	FALSE	FALSE	FALSE	TRUE	FALSE	TRUE	TRUE	FALSE	FALSE	FALSE	FALSE	FALSE	FALSE	FALSE	FALSE
Ppp6r2	71474	3	1.7	1.37	2.02	3	1	2	7	7	16	249.11	882330000	Q8R3Q2;G3X9K4;Q8C400	Serine/threonine-protein phosphatase 6 regulatory subunit 2	Ppp6r2	FALSE	FALSE	FALSE	FALSE	FALSE	TRUE	FALSE	FALSE	FALSE	FALSE	FALSE	FALSE	FALSE	FALSE	FALSE
Gng3	14704	2.6	1.61	1.85	2.02	3	1	1	1	1	3	53.937	529960000	P63216	Guanine nucleotide-binding protein G(I)/G(S)/G(O) subunit gamma-3	Gng3	FALSE	FALSE	FALSE	TRUE	FALSE	TRUE	FALSE	FALSE	FALSE	FALSE	FALSE	FALSE	TRUE	FALSE	FALSE
Kif21b	16565	2.74	1.75	1.58	2.02	3	1	22	24	23	69	323.31	5345100000	E9Q0A4;Q9QXL1;F8VQE2;F6ZSF2;Q7M6Z4	Kinesin-like protein;Kinesin-like protein KIF21B	Kif21b	FALSE	FALSE	TRUE	FALSE	FALSE	TRUE	FALSE	FALSE	FALSE	FALSE	FALSE	FALSE	FALSE	FALSE	FALSE
Pggt1b	225467	3.04	1.42	1.59	2.02	3	1	2	2	1	5	9.0092	359440000	Q8BUY9;A0A494BA07;A0A494BAX1	Geranylgeranyl transferase type-1 subunit beta	Pggt1b	FALSE	FALSE	FALSE	FALSE	FALSE	FALSE	FALSE	FALSE	FALSE	FALSE	FALSE	FALSE	FALSE	FALSE	FALSE
Zfp37	22696	1.89	2.95	1.22	2.02	3	1	3	2	4	9	16.535	155310000	Q6P3Z4;A0A1Y7VLM5;P17141;A0A1Y7VJF3;A0A1Y7VJ69;F6YAM1;A0A1D5RM15	Zinc finger protein 37	Zfp37	FALSE	FALSE	FALSE	FALSE	FALSE	FALSE	FALSE	FALSE	FALSE	FALSE	FALSE	TRUE	FALSE	FALSE	FALSE
Xirp1	22437	2.76	1.4	1.89	2.02	3	1	14	17	20	51	323.01	3460400000	O70373;E9QQ93;A0A1L1SQJ8	Xin actin-binding repeat-containing protein 1	Xirp1	FALSE	FALSE	TRUE	FALSE	FALSE	FALSE	FALSE	FALSE	FALSE	FALSE	FALSE	FALSE	TRUE	FALSE	FALSE
Cadps	27062	2.3	1.81	1.93	2.02	3	1	16	22	18	56	323.31	4308900000	Q80TJ1-2;A0A286YDH6	Calcium-dependent secretion activator 1	Cadps	FALSE	FALSE	FALSE	FALSE	FALSE	TRUE	FALSE	FALSE	FALSE	FALSE	FALSE	FALSE	TRUE	FALSE	FALSE
Fam49b	223601	2.6	1.7	1.75	2.02	3	1	5	4	5	14	323.31	7150100000	Q921M7;A0A2I3BRN5;A0A2I3BQK1;A0A2I3BPH9	Protein FAM49B	Fam49b	FALSE	TRUE	FALSE	TRUE	FALSE	FALSE	FALSE	FALSE	FALSE	FALSE	FALSE	FALSE	FALSE	FALSE	FALSE
Scg2	20254	2.69	1.74	1.61	2.01	3	1	8	9	8	25	311.19	2039600000	Q4W8U9;Q03517	Secretogranin-2;Secretoneurin;Manserin	Scg2	FALSE	FALSE	FALSE	FALSE	TRUE	TRUE	FALSE	FALSE	FALSE	FALSE	FALSE	FALSE	FALSE	FALSE	FALSE
Atat1	73242	1.42	1.73	2.89	2.01	3	1	5	6	6	17	54.795	2331600000	Q8K341-4;Q8K341-3;Q8K341;Q8K341-5;Q8K341-2;B8JJ72;F6RPX5;F7BUT2	Alpha-tubulin N-acetyltransferase 1	Atat1	FALSE	FALSE	TRUE	TRUE	FALSE	TRUE	TRUE	FALSE	FALSE	FALSE	FALSE	FALSE	TRUE	FALSE	FALSE
Ephb4	13846	2.47	1.7	1.87	2.01	3	1	3	4	3	10	33.288	278860000	E9PWK7;Q8C8K1;P54761;O09127	Receptor protein-tyrosine kinase;Ephrin type-B receptor 4	Ephb4	FALSE	FALSE	FALSE	TRUE	FALSE	FALSE	FALSE	FALSE	FALSE	FALSE	FALSE	FALSE	FALSE	FALSE	FALSE
Yap1	22601	2.46	1.77	1.8	2.01	3	1	6	5	7	18	263.14	943250000	P46938;P46938-2;G3UYV4;G3UYW7;G3UYA6;G3UY62;A0A0N4SVU9	Transcriptional coactivator YAP1	Yap1	FALSE	FALSE	FALSE	FALSE	FALSE	TRUE	FALSE	FALSE	FALSE	FALSE	FALSE	TRUE	FALSE	FALSE	FALSE
Smarca2	67155	1.99	1.47	2.57	2.01	3	1	7	10	5	22	56.641	768490000	Q6DIC0;H3BLH0;F2Z4A9;H3BJK2;E9QAB8;A0A140LID0;A0A140LIM0;H3BKN5;A0A140LHZ8;A0A140LHF4;H3BLI4;A0A140LHP6;A0A140LHE2;A0A140LIQ9;H3BK47;A0A140LI14;Q9D007;H3BKJ3;H3BJI1;A0A140LIV3;A0A140LJK1;H3BJM2;A0A140LHL7;A0A140LJD7;H3BKD2;A0A140LHJ8	Probable global transcription activator SNF2L2	Smarca2	FALSE	FALSE	TRUE	FALSE	FALSE	FALSE	FALSE	FALSE	FALSE	FALSE	FALSE	TRUE	FALSE	FALSE	FALSE
Timm9	30056	2.32	1.85	1.85	2.01	3	1	4	5	5	14	14.059	3490900000	Q9WV98;A0A1Y7VIZ6;A0A1Y7VL11	Mitochondrial import inner membrane translocase subunit Tim9	Timm9	TRUE	FALSE	FALSE	FALSE	FALSE	TRUE	FALSE	FALSE	FALSE	FALSE	FALSE	FALSE	FALSE	FALSE	FALSE
Ptgfrn	19221	1.83	1.71	2.48	2.01	3	1	10	14	12	36	76.153	4297300000	Q9WV91	Prostaglandin F2 receptor negative regulator	Ptgfrn	FALSE	FALSE	FALSE	FALSE	FALSE	TRUE	TRUE	TRUE	FALSE	FALSE	FALSE	FALSE	FALSE	FALSE	FALSE
Tmem115	56395	2.94	1.5	1.58	2.01	3	1	1	3	3	7	29.295	403390000	Q9WUH1	Transmembrane protein 115	Tmem115	FALSE	FALSE	FALSE	FALSE	FALSE	TRUE	TRUE	FALSE	FALSE	FALSE	FALSE	FALSE	FALSE	FALSE	FALSE
Ncoa2	17978	3.22	1.64	1.17	2.01	3	1	4	8	6	18	144.45	530470000	Q61026;E9PV80;D3Z4F6	Nuclear receptor coactivator 2	Ncoa2	FALSE	FALSE	TRUE	TRUE	FALSE	TRUE	TRUE	TRUE	FALSE	FALSE	FALSE	TRUE	TRUE	FALSE	FALSE
Psmb2	26445	2.87	1.27	1.88	2.01	3	1	5	6	6	17	216.96	8327300000	Q9R1P3	Proteasome subunit beta type-2	Psmb2	FALSE	FALSE	FALSE	FALSE	FALSE	TRUE	FALSE	FALSE	FALSE	FALSE	FALSE	TRUE	FALSE	FALSE	FALSE
Ncoa3	17979	2.98	1.96	1.07	2	3	1	4	5	5	14	80.567	218890000	Q05BA5;A2A468;O09000	Nuclear receptor coactivator 3	Ncoa3	FALSE	FALSE	FALSE	FALSE	FALSE	TRUE	TRUE	FALSE	FALSE	FALSE	FALSE	TRUE	FALSE	FALSE	FALSE
Clip2	269713	2.47	1.55	1.99	2	3	1	17	22	23	62	323.31	12200000000	Q9Z0H8	CAP-Gly domain-containing linker protein 2	Clip2	FALSE	FALSE	TRUE	TRUE	FALSE	TRUE	FALSE	FALSE	FALSE	FALSE	FALSE	FALSE	FALSE	FALSE	FALSE
Ccdc51	66658	3.14	1.07	1.8	2	3	1	3	2	7	12	41.518	451950000	Q3URS9-2;Q3URS9	Coiled-coil domain-containing protein 51	Ccdc51	TRUE	FALSE	FALSE	FALSE	FALSE	TRUE	FALSE	FALSE	FALSE	FALSE	FALSE	FALSE	FALSE	FALSE	FALSE
Huwe1	59026	2.45	1.64	1.92	2	3	1	32	46	53	131	323.31	10600000000	A2AFQ0;Q7TMY8-3;Q7TMY8;Q7TMY8-4;Q7TMY8-2;F6XP90;F6UYC1	E3 ubiquitin-protein ligase HUWE1	Huwe1	FALSE	FALSE	FALSE	FALSE	FALSE	TRUE	FALSE	FALSE	FALSE	FALSE	FALSE	TRUE	FALSE	FALSE	FALSE
Wash1	NA	2.66	1.53	1.81	2	3	1	6	5	6	17	160.76	1247500000	Q8VDD8	WAS protein family homolog 1	Wash1	FALSE	FALSE	FALSE	FALSE	FALSE	FALSE	FALSE	FALSE	FALSE	FALSE	FALSE	FALSE	FALSE	FALSE	FALSE
Evi5l	213027	3.57	1.38	1.05	2	3	1	10	16	16	42	282.85	4182700000	H3BKQ3;H3BL92;H3BJ67;H3BJ57;H3BJX1;H3BLD3		Evi5l	FALSE	FALSE	FALSE	FALSE	FALSE	FALSE	FALSE	FALSE	FALSE	FALSE	FALSE	FALSE	FALSE	FALSE	FALSE
Ndufs5	595136	1.48	1.84	2.67	2	3	1	3	4	4	11	9.1687	4959300000	B1ARW4;Q99LY9	NADH dehydrogenase [ubiquinone] iron-sulfur protein 5;NADH dehydrogenase [ubiquinone] iron-sulfur protein 5, N-terminally processed	Ndufs5	TRUE	FALSE	FALSE	FALSE	FALSE	TRUE	FALSE	FALSE	FALSE	FALSE	FALSE	FALSE	FALSE	FALSE	FALSE
Taco1	70207	3.26	1.33	1.41	2	3	1	4	4	4	12	209.91	1243400000	Q8K0Z7	Translational activator of cytochrome c oxidase 1	Taco1	TRUE	FALSE	FALSE	FALSE	FALSE	TRUE	FALSE	FALSE	FALSE	FALSE	FALSE	TRUE	FALSE	FALSE	FALSE
Bcap31	27061	3.33	1.08	1.59	2	3	1	2	3	3	8	6.1141	4204100000	Q61335	B-cell receptor-associated protein 31	Bcap31	FALSE	FALSE	FALSE	TRUE	FALSE	TRUE	TRUE	TRUE	FALSE	FALSE	FALSE	FALSE	FALSE	FALSE	FALSE
Ube2m	22192	2.45	1.59	1.96	2	3	1	6	6	7	19	283.67	8709400000	P61082;F7CDT0;F6WMC0;G5E919	NEDD8-conjugating enzyme Ubc12	Ube2m	FALSE	FALSE	FALSE	FALSE	FALSE	FALSE	FALSE	FALSE	FALSE	FALSE	FALSE	FALSE	FALSE	FALSE	FALSE
Ripk1	19766	1.66	1.38	2.95	2	3	1	4	5	4	13	59.125	794550000	Q60855;F7D1J2	Receptor-interacting serine/threonine-protein kinase 1	Ripk1	TRUE	FALSE	FALSE	TRUE	FALSE	TRUE	FALSE	FALSE	FALSE	FALSE	FALSE	FALSE	FALSE	FALSE	FALSE
Atp2b1	67972	2.43	1.67	1.89	2	3	1	16	16	15	47	323.31	10400000000	G5E829;A0A1W2P7C7;A0A1W2P867;A0A1W2P7R3;A0A1W2P6X7	Plasma membrane calcium-transporting ATPase 1	Atp2b1	FALSE	FALSE	FALSE	TRUE	FALSE	TRUE	FALSE	FALSE	FALSE	FALSE	FALSE	TRUE	TRUE	FALSE	FALSE
Eif2b3	108067	2.61	1.48	1.9	2	3	1	6	9	7	22	48.659	2165200000	B1AUN2;B1AUN3;Q3UKV0		Eif2b3	FALSE	FALSE	FALSE	FALSE	FALSE	TRUE	FALSE	FALSE	FALSE	FALSE	FALSE	FALSE	FALSE	FALSE	FALSE
Mapk8	26419	2.05	1.96	1.97	1.99	3	1	5	6	7	18	52.613	2182900000	Q7TSJ7;Q91Y86	Mitogen-activated protein kinase;Mitogen-activated protein kinase 8	Mapk8	TRUE	FALSE	TRUE	TRUE	FALSE	TRUE	FALSE	FALSE	FALSE	FALSE	FALSE	TRUE	FALSE	FALSE	FALSE
Tomm22	223696	2.88	1.71	1.38	1.99	3	1	2	4	3	9	101.81	2891900000	Q9CPQ3;A0A2R8VHM4;A0A2R8VHJ4	Mitochondrial import receptor subunit TOM22 homolog	Tomm22	TRUE	FALSE	FALSE	FALSE	FALSE	TRUE	FALSE	FALSE	FALSE	FALSE	FALSE	FALSE	FALSE	FALSE	FALSE
Uap1	107652	1.67	1.47	2.84	1.99	3	1	3	9	5	17	183.47	2769400000	A0A0R4J085;Q3UHZ7;Q91YN5-3;Q91YN5;A0A0R4J1F6;Q91YN5-2	UDP-N-acetylhexosamine pyrophosphorylase;UDP-N-acetylgalactosamine pyrophosphorylase;UDP-N-acetylglucosamine pyrophosphorylase	Uap1	FALSE	FALSE	FALSE	TRUE	FALSE	TRUE	FALSE	FALSE	FALSE	FALSE	FALSE	TRUE	FALSE	FALSE	FALSE
2022-09-11	NA	2.63	1.69	1.65	1.99	3	1	9	10	12	31	323.31	26500000000	A0A0J9YTY0;A0A0J9YUL3;Q8C1B7-3;Q8C1B7-2;Q8C1B7;A0A0J9YVA6;A0A0J9YUV6	Septin-11	2022-09-11	FALSE	FALSE	FALSE	FALSE	FALSE	FALSE	FALSE	FALSE	FALSE	FALSE	FALSE	FALSE	FALSE	FALSE	FALSE
Rabep2	70314	2.51	1.9	1.56	1.99	3	1	10	10	9	29	323.31	1890000000	Q91WG2;Q91WG2-1;Q91WG2-2;D6RCU7;D6RGR2	Rab GTPase-binding effector protein 2	Rabep2	FALSE	TRUE	TRUE	TRUE	FALSE	TRUE	FALSE	FALSE	FALSE	FALSE	FALSE	FALSE	FALSE	FALSE	FALSE
Lsm5	66373	2.68	1.63	1.66	1.99	3	1	2	2	1	5	33.673	1410800000	P62322;A0A0N4SUT0;A0A0N4SVK3	U6 snRNA-associated Sm-like protein LSm5	Lsm5	FALSE	FALSE	FALSE	FALSE	FALSE	TRUE	FALSE	FALSE	FALSE	FALSE	FALSE	TRUE	FALSE	FALSE	FALSE
Pdlim5	56376	2.78	1.33	1.86	1.99	3	1	9	14	12	35	323.31	7551400000	Q8CI51;D9J2Z9;D9J300;D9J301;D9J302;Q8CI51-2;Q9CRA2;D9J303;F8WJI6;E9Q8P5;Q8CI51-3;A0A0G2JGZ5;A0A0G2JEJ0	PDZ and LIM domain protein 5	Pdlim5	FALSE	FALSE	TRUE	TRUE	FALSE	TRUE	FALSE	FALSE	FALSE	FALSE	FALSE	FALSE	TRUE	FALSE	FALSE
Zyg11b	414872	3.47	1.11	1.39	1.99	3	1	8	7	4	19	49.181	716320000	Q3UFS0;Q3UFS0-2;Q3UFS0-3	Protein zyg-11 homolog B	Zyg11b	FALSE	FALSE	FALSE	FALSE	FALSE	FALSE	FALSE	FALSE	FALSE	FALSE	FALSE	FALSE	FALSE	FALSE	FALSE
Lipf	67717	1.03	3.81	1.13	1.99	3	1	2	2	1	5	4.4427	696650000	Q9CPP7	Gastric triacylglycerol lipase	Lipf	FALSE	FALSE	FALSE	FALSE	TRUE	FALSE	FALSE	FALSE	FALSE	FALSE	FALSE	FALSE	FALSE	FALSE	FALSE
Wdr92	103784	1.39	3.14	1.44	1.99	3	1	2	4	3	9	25.529	834850000	Q8BGF3	WD repeat-containing protein 92	Wdr92	FALSE	FALSE	FALSE	FALSE	FALSE	FALSE	FALSE	FALSE	FALSE	FALSE	FALSE	FALSE	FALSE	FALSE	FALSE
Kif5c	16574	3.39	1.22	1.36	1.99	3	1	17	20	20	57	323.31	10500000000	P28738;A2ARD4	Kinesin heavy chain isoform 5C	Kif5c	FALSE	TRUE	TRUE	TRUE	FALSE	TRUE	FALSE	FALSE	FALSE	FALSE	FALSE	FALSE	FALSE	FALSE	FALSE
Larp4b	217980	3.08	1.49	1.4	1.99	3	1	7	10	10	27	215.21	2403500000	Q6A0A2;Q6A0A2-2;Q6A0A2-3	La-related protein 4B	Larp4b	FALSE	FALSE	FALSE	FALSE	FALSE	TRUE	FALSE	FALSE	FALSE	FALSE	FALSE	TRUE	FALSE	FALSE	FALSE
Gga2	74105	1.63	2.58	1.75	1.99	3	1	4	3	5	12	117.45	898640000	Q6P5E6;Q6P5E6-2	ADP-ribosylation factor-binding protein GGA2	Gga2	FALSE	FALSE	FALSE	FALSE	FALSE	TRUE	TRUE	FALSE	FALSE	FALSE	FALSE	FALSE	FALSE	FALSE	FALSE
Sorbs2	234214	3.1	1.25	1.61	1.99	3	1	6	13	12	31	43.41	4230000000	Q3UTJ2-2;B9EKP8;A0A0R4J1T1;Q3UTJ2;B7ZWM6;Z4YJR7;Q3UTJ2-5;D3Z080;B2RXQ9;Q3UTJ2-4;A0A0R4J1W0;Q3UTJ2-3;A0A0R4J1X5;F7BEU1;F6V513;F6ZWT0;Q3UTJ2-7;Q3UTJ2-6;A0A1B0GRC3;D3Z203;D3YUT0;D3Z4W6;D3YTN2;D3YY43	Sorbin and SH3 domain-containing protein 2	Sorbs2	FALSE	FALSE	TRUE	TRUE	FALSE	TRUE	FALSE	FALSE	FALSE	FALSE	FALSE	TRUE	TRUE	FALSE	FALSE
Plcb3	18797	2.48	1.98	1.5	1.99	3	1	11	15	9	35	85.399	2023400000	P51432;Q8C8I0;A0A494B9C1;A0A494BAY4	1-phosphatidylinositol 4,5-bisphosphate phosphodiesterase beta-3	Plcb3	FALSE	FALSE	FALSE	TRUE	FALSE	TRUE	FALSE	FALSE	FALSE	FALSE	FALSE	TRUE	TRUE	FALSE	FALSE
Pdcd4	18569	1.75	1.91	2.3	1.99	3	1	4	8	12	24	323.31	12900000000	Q61823;A0A494BA05	Programmed cell death protein 4	Pdcd4	FALSE	FALSE	FALSE	FALSE	FALSE	TRUE	FALSE	FALSE	FALSE	FALSE	FALSE	TRUE	FALSE	FALSE	FALSE
Ctnnd2	18163	3.23	1.3	1.42	1.99	3	1	14	27	22	63	323.31	5188500000	B7ZNF6;E9QKH8;O35927-2;O35927;A0A2I3BQV7;A0A2I3BQV6	Catenin delta-2	Ctnnd2	FALSE	FALSE	FALSE	TRUE	FALSE	TRUE	FALSE	FALSE	FALSE	FALSE	FALSE	TRUE	TRUE	FALSE	FALSE
Lcmt1	30949	1.03	1.77	3.16	1.99	3	1	1	4	7	12	323.31	1118400000	A2RTH5;A0A0U1RNF2		Lcmt1	FALSE	FALSE	FALSE	FALSE	FALSE	TRUE	FALSE	FALSE	FALSE	FALSE	FALSE	FALSE	FALSE	FALSE	FALSE
Adrbk1	NA	2.86	1.53	1.56	1.99	3	1	6	14	10	30	80.28	1333400000	Q99MK8;Q7TS64;Q8BVT9;Q3UYH7;F7AEX1;F6QY34;F6Y9P3	Beta-adrenergic receptor kinase 1	Adrbk1	FALSE	FALSE	FALSE	FALSE	FALSE	FALSE	FALSE	FALSE	FALSE	FALSE	FALSE	FALSE	FALSE	FALSE	FALSE
Trmt112	67674	2.32	1.69	1.95	1.98	3	1	3	3	3	9	11.075	3420100000	Q9DCG9;Q8VCR4	Multifunctional methyltransferase subunit TRM112-like protein	Trmt112	FALSE	FALSE	FALSE	FALSE	FALSE	TRUE	FALSE	FALSE	FALSE	FALSE	FALSE	TRUE	FALSE	FALSE	FALSE
Atp5f1	NA	2.34	1.72	1.89	1.98	3	1	8	8	7	23	58.613	24700000000	Q9CQQ7;A0A0G2JGX3	ATP synthase F(0) complex subunit B1, mitochondrial	Atp5f1	FALSE	FALSE	FALSE	FALSE	FALSE	FALSE	FALSE	FALSE	FALSE	FALSE	FALSE	FALSE	FALSE	FALSE	FALSE
Arhgdib	11857	3.02	1.01	1.91	1.98	3	1	3	3	2	8	127.29	1184500000	Q61599;D3YWL7;A0A0N4SVH4	Rho GDP-dissociation inhibitor 2	Arhgdib	FALSE	FALSE	FALSE	FALSE	FALSE	TRUE	FALSE	FALSE	FALSE	FALSE	FALSE	FALSE	FALSE	FALSE	FALSE
Camk1d	227541	2.48	1.53	1.93	1.98	3	1	5	7	6	18	93.081	2296400000	Q8BW96-2;Q8BW96;Q8BW96-3	Calcium/calmodulin-dependent protein kinase type 1D	Camk1d	FALSE	FALSE	FALSE	FALSE	FALSE	TRUE	FALSE	FALSE	FALSE	FALSE	FALSE	TRUE	FALSE	FALSE	FALSE
Ywhah	22629	2.45	1.54	1.95	1.98	3	1	7	9	9	25	323.31	43400000000	P68510	14-3-3 protein eta	Ywhah	FALSE	FALSE	FALSE	TRUE	FALSE	TRUE	FALSE	FALSE	FALSE	FALSE	FALSE	FALSE	TRUE	FALSE	FALSE
Gnl1	14670	2.42	1.98	1.54	1.98	3	1	6	10	7	23	260.63	2540000000	P36916;P36916-2	Guanine nucleotide-binding protein-like 1	Gnl1	FALSE	FALSE	FALSE	FALSE	FALSE	FALSE	FALSE	FALSE	FALSE	FALSE	FALSE	FALSE	FALSE	FALSE	FALSE
Atp5e	67126	1.25	1.21	3.47	1.98	3	1	1	1	2	4	1.3856	6421500000	P56382	ATP synthase subunit epsilon, mitochondrial	Atp5e	TRUE	FALSE	FALSE	FALSE	FALSE	TRUE	FALSE	FALSE	FALSE	FALSE	FALSE	FALSE	FALSE	FALSE	FALSE
Prkca	18750	2.45	1.92	1.56	1.98	3	1	6	8	15	29	323.31	2802300000	Q4VA93;P20444;Q3TQ39	Protein kinase C;Protein kinase C alpha type	Prkca	TRUE	TRUE	FALSE	TRUE	FALSE	TRUE	FALSE	TRUE	FALSE	FALSE	FALSE	TRUE	TRUE	FALSE	FALSE
Gosr2	56494	1.97	1.09	2.86	1.98	3	1	2	2	3	7	8.6446	837910000	A2A9I0;O35166	Golgi SNAP receptor complex member 2	Gosr2	FALSE	FALSE	FALSE	FALSE	FALSE	TRUE	TRUE	TRUE	FALSE	FALSE	FALSE	FALSE	FALSE	FALSE	FALSE
Rab23	19335	1.9	1.94	2.09	1.98	3	1	8	8	6	22	142.79	2079300000	Q9D4I9;P35288;M0QWL7	Ras-related protein Rab-23	Rab23	FALSE	FALSE	TRUE	TRUE	FALSE	TRUE	FALSE	FALSE	FALSE	FALSE	TRUE	FALSE	TRUE	FALSE	FALSE
Ank3	11735	2.41	1.65	1.87	1.98	3	1	17	32	24	73	323.31	5373100000	S4R2K9		Ank3	FALSE	FALSE	TRUE	TRUE	FALSE	TRUE	FALSE	TRUE	FALSE	TRUE	FALSE	FALSE	TRUE	FALSE	FALSE
Eif4g1	208643	2.24	1.81	1.88	1.98	3	1	18	23	20	61	323.31	20700000000	E9PVC6;E9Q9E1;Q6NZJ6;A0A0J9YUS5;Q6NZJ6-2;A0A0J9YUC1;D3YWY7;D3Z439	Eukaryotic translation initiation factor 4 gamma 1	Eif4g1	FALSE	FALSE	FALSE	FALSE	FALSE	TRUE	FALSE	FALSE	FALSE	FALSE	FALSE	TRUE	TRUE	FALSE	FALSE
A2m	232345	1.99	1.84	2.09	1.98	3	1	16	33	22	71	323.31	27200000000	Q61838;D3YUI3	Alpha-2-macroglobulin;Alpha-2-macroglobulin 165 kDa subunit;Alpha-2-macroglobulin 35 kDa subunit	A2m	FALSE	FALSE	FALSE	FALSE	TRUE	FALSE	FALSE	FALSE	FALSE	FALSE	FALSE	FALSE	FALSE	FALSE	FALSE
Pitpnb	56305	2.93	1.15	1.85	1.98	3	1	7	8	8	23	54.641	4425900000	Q8JZZ5;P53811	Phosphatidylinositol transfer protein beta isoform	Pitpnb	FALSE	FALSE	FALSE	FALSE	FALSE	TRUE	TRUE	FALSE	FALSE	FALSE	FALSE	FALSE	FALSE	FALSE	FALSE
Timm44	21856	2.65	1.39	1.89	1.98	3	1	8	11	8	27	197.76	4667400000	O35857	Mitochondrial import inner membrane translocase subunit TIM44	Timm44	TRUE	FALSE	FALSE	FALSE	FALSE	TRUE	FALSE	FALSE	FALSE	FALSE	FALSE	FALSE	FALSE	FALSE	FALSE
Hypk	67693	2.4	1.62	1.91	1.98	3	1	2	3	3	8	147.33	2876800000	Q9CR41;Q9CR41-2	Huntingtin-interacting protein K	Hypk	FALSE	FALSE	TRUE	FALSE	FALSE	TRUE	FALSE	FALSE	FALSE	FALSE	FALSE	TRUE	FALSE	FALSE	FALSE
Nsfl1c	386649	2.5	1.57	1.86	1.98	3	1	14	14	13	41	323.31	23800000000	Q9CZ44;Q9CZ44-3;A2AT02;Q9CZ44-2	NSFL1 cofactor p47	Nsfl1c	FALSE	FALSE	TRUE	TRUE	FALSE	TRUE	TRUE	FALSE	FALSE	FALSE	FALSE	TRUE	FALSE	FALSE	FALSE
Ahcyl2	74340	2.22	1.8	1.91	1.98	3	1	3	7	5	15	147.01	1361500000	F8WGT1;Q68FL4;F8WI65;Q68FL4-2;H3BKT5;E9PX77;H3BL31;D3YYM7;D3YX97	Adenosylhomocysteinase;Putative adenosylhomocysteinase 3	Ahcyl2	FALSE	FALSE	FALSE	TRUE	FALSE	TRUE	FALSE	TRUE	FALSE	FALSE	FALSE	FALSE	FALSE	FALSE	FALSE
Mb21d2	239796	3.2	1.2	1.52	1.97	3	1	4	4	4	12	7.5807	23000000000	D3Z742;Q8C525	Protein MB21D2	Mb21d2	FALSE	FALSE	FALSE	FALSE	FALSE	FALSE	FALSE	FALSE	FALSE	FALSE	FALSE	FALSE	FALSE	FALSE	FALSE
Mtmr3	74302	2.37	1.89	1.66	1.97	3	1	9	7	8	24	44.139	971570000	B1ATD5;B1ATD4;R4GML8;Q8K296;M0QW74;Q8K296-2	Myotubularin-related protein 3	Mtmr3	FALSE	FALSE	FALSE	FALSE	FALSE	TRUE	FALSE	FALSE	FALSE	FALSE	FALSE	FALSE	FALSE	FALSE	FALSE
Adgre5	26364	1.99	1.35	2.58	1.97	3	1	3	4	3	10	234.03	408090000	Q9DC42;A0A0D9SEG8;E9QMJ5;E9QJS7;Q9Z0M6-2;Q9Z0M6-3;Q9Z0M6	CD97 antigen	Adgre5;Cd97	FALSE	FALSE	FALSE	TRUE	FALSE	FALSE	FALSE	FALSE	FALSE	FALSE	FALSE	FALSE	FALSE	FALSE	FALSE
Ciao1	26371	1.98	2.73	1.21	1.97	3	1	4	3	5	12	61.564	466140000	Q99KN2;G3UYN9;G3UYR5;G3UYS4	Probable cytosolic iron-sulfur protein assembly protein CIAO1	Ciao1	FALSE	FALSE	TRUE	FALSE	FALSE	TRUE	FALSE	FALSE	FALSE	FALSE	FALSE	FALSE	FALSE	FALSE	FALSE
Ephb2	13844	1.97	1.85	2.1	1.97	3	1	10	11	17	38	323.31	4344600000	P54763;P54763-4;P54763-2;F6Q4H2	Ephrin type-B receptor 2	Ephb2	FALSE	FALSE	FALSE	TRUE	FALSE	FALSE	FALSE	FALSE	FALSE	FALSE	FALSE	TRUE	TRUE	FALSE	FALSE
Cldnd1	224250	2.18	1.85	1.88	1.97	3	1	3	3	2	8	8.418	275500000	Q9CQX5;E0CY63;E0CY66	Claudin domain-containing protein 1	Cldnd1	FALSE	FALSE	FALSE	TRUE	FALSE	FALSE	FALSE	FALSE	FALSE	FALSE	FALSE	FALSE	FALSE	FALSE	FALSE
Grsf1	231413	2.72	1.25	1.94	1.97	3	1	4	5	4	13	62.61	1242100000	Q8C5Q4;E9Q179;D3YUN1	G-rich sequence factor 1	Grsf1	TRUE	FALSE	FALSE	FALSE	FALSE	TRUE	FALSE	FALSE	FALSE	FALSE	FALSE	FALSE	FALSE	FALSE	FALSE
Emd	13726	2.28	1.91	1.73	1.97	3	1	5	9	7	21	69.868	2791600000	O08579;Q3THM8;I7HJS1;B7FAU5	Emerin	Emd	FALSE	FALSE	TRUE	FALSE	FALSE	TRUE	FALSE	TRUE	FALSE	FALSE	FALSE	TRUE	FALSE	FALSE	FALSE
Slain2	75991	2.67	1.43	1.82	1.97	3	1	3	6	6	15	243.92	833940000	Q8CI08-2;Q8CI08;A0A0J9YUJ0	SLAIN motif-containing protein 2	Slain2	FALSE	FALSE	TRUE	FALSE	FALSE	TRUE	FALSE	FALSE	FALSE	FALSE	FALSE	FALSE	FALSE	FALSE	FALSE
Mical3	194401	2.4	1.53	1.98	1.97	3	1	12	16	16	44	266.61	1290000000	Q8CJ19;A0A1D5RM34;Q8CJ19-4;Q8CJ19-3;Q8CJ19-2;A0A0N4SVV2;A0A0N4SWA5;A0A0N4SV64;A0A1D5RME9;A0A0N4SUZ1	Protein-methionine sulfoxide oxidase MICAL3	Mical3	FALSE	FALSE	TRUE	TRUE	FALSE	TRUE	FALSE	FALSE	FALSE	FALSE	FALSE	TRUE	FALSE	FALSE	FALSE
Prkcdbp	NA	1.99	1.61	2.31	1.97	3	1	4	4	5	13	28.563	8250000000	Q91VJ2	Protein kinase C delta-binding protein	Prkcdbp	FALSE	FALSE	FALSE	FALSE	FALSE	FALSE	FALSE	FALSE	FALSE	FALSE	FALSE	FALSE	FALSE	FALSE	FALSE
Fnbp4	55935	2.98	1.12	1.82	1.97	3	1	4	5	5	14	150.5	611950000	A0A0R4IZZ6;Q6ZQ03;Q6ZQ03-2;Q6ZQ03-3	Formin-binding protein 4	Fnbp4	FALSE	FALSE	FALSE	FALSE	FALSE	FALSE	FALSE	FALSE	FALSE	FALSE	FALSE	TRUE	FALSE	FALSE	FALSE
Napg	108123	2.08	1.96	1.87	1.97	3	1	9	11	10	30	234.76	5539900000	D3Z4B2;Q9CWZ7;A0A494BAE3;A0A494BA20;A0A494BBF5;A0A494BA49;A0A494BAX2	Gamma-soluble NSF attachment protein	Napg	TRUE	FALSE	FALSE	FALSE	FALSE	TRUE	FALSE	FALSE	FALSE	FALSE	FALSE	FALSE	FALSE	FALSE	FALSE
Sypl1	NA	1.77	2.22	1.92	1.97	3	1	3	2	2	7	11.682	1609200000	O09117-2;D6RFU9;O09117	Synaptophysin-like protein 1	Sypl1;Sypl	FALSE	FALSE	FALSE	FALSE	FALSE	FALSE	FALSE	FALSE	FALSE	FALSE	FALSE	FALSE	FALSE	FALSE	FALSE
Pdzd8	107368	2.63	1.62	1.66	1.97	3	1	4	9	6	19	91.638	2957700000	B9EJ80		Pdzd8	TRUE	FALSE	FALSE	FALSE	FALSE	TRUE	FALSE	TRUE	FALSE	FALSE	FALSE	FALSE	FALSE	FALSE	FALSE
Prdx3	11757	3.22	1.06	1.63	1.97	3	1	6	7	6	19	157.62	15000000000	P20108	Thioredoxin-dependent peroxide reductase, mitochondrial	Prdx3	TRUE	FALSE	FALSE	FALSE	FALSE	TRUE	FALSE	FALSE	FALSE	FALSE	FALSE	FALSE	FALSE	FALSE	FALSE
Kdelc2	NA	2.1	1.87	1.93	1.97	3	1	2	5	4	11	41.864	1411200000	G5E897;A0A1L1SRB2		Kdelc2	FALSE	FALSE	FALSE	FALSE	FALSE	FALSE	FALSE	FALSE	FALSE	FALSE	FALSE	FALSE	FALSE	FALSE	FALSE
Nop9	67842	2.11	1.91	1.88	1.97	3	1	3	4	4	11	56.317	410410000	Q8BMC4	Nucleolar protein 9	Nop9	FALSE	FALSE	FALSE	FALSE	FALSE	FALSE	FALSE	FALSE	FALSE	FALSE	FALSE	FALSE	FALSE	FALSE	FALSE
Kifap3	16579	1.83	1.94	2.13	1.97	3	1	3	5	6	14	75.969	1290000000	P70188-2;P70188	Kinesin-associated protein 3	Kifap3	FALSE	TRUE	TRUE	TRUE	FALSE	TRUE	TRUE	TRUE	FALSE	FALSE	FALSE	TRUE	FALSE	FALSE	FALSE
Cadm4	260299	2.27	1.83	1.8	1.97	3	1	3	5	7	15	323.31	1471700000	Q8R464	Cell adhesion molecule 4	Cadm4	FALSE	FALSE	FALSE	FALSE	FALSE	FALSE	FALSE	FALSE	FALSE	FALSE	FALSE	FALSE	TRUE	FALSE	FALSE
Nr3c1	14815	3.01	1.54	1.36	1.97	3	1	6	9	10	25	323.31	1811900000	P06537-5;P06537-3;P06537-4;P06537;P06537-2;E9PUR6;E9PYV1;E9Q310;E9Q8A6	Glucocorticoid receptor	Nr3c1	TRUE	FALSE	TRUE	TRUE	FALSE	TRUE	FALSE	FALSE	FALSE	FALSE	FALSE	TRUE	TRUE	FALSE	FALSE
Eif5	217869	1.81	1.53	2.55	1.97	3	1	6	8	6	20	109.23	6199400000	P59325;Q8BVV6;A0A1Y7VJG2;A0A1Y7VNP4;A0A1Y7VKT5;A0A1Y7VLQ0;A0A1Y7VLL6;A0A1Y7VLK2	Eukaryotic translation initiation factor 5	Eif5	FALSE	FALSE	FALSE	TRUE	FALSE	TRUE	FALSE	FALSE	FALSE	FALSE	FALSE	FALSE	FALSE	FALSE	FALSE
Cyp51a1	NA	1.68	1.64	2.57	1.97	3	1	9	14	8	31	178.23	4939900000	Q8K0C4	Lanosterol 14-alpha demethylase	Cyp51a1	FALSE	FALSE	FALSE	FALSE	FALSE	FALSE	FALSE	FALSE	FALSE	FALSE	FALSE	FALSE	FALSE	FALSE	FALSE
Fermt3	108101	2.18	1.89	1.84	1.97	3	1	7	9	6	22	171.99	1710000000	Q8K1B8;A0A494B9W3;A0A494BBJ8;A0A494B9F7	Fermitin family homolog 3	Fermt3	FALSE	FALSE	TRUE	FALSE	FALSE	FALSE	FALSE	FALSE	FALSE	FALSE	FALSE	FALSE	TRUE	FALSE	FALSE
Ppp3ca	19055	2.96	1	1.93	1.97	3	1	5	7	7	19	323.31	8103100000	P63328	Serine/threonine-protein phosphatase 2B catalytic subunit alpha isoform	Ppp3ca	TRUE	FALSE	FALSE	TRUE	FALSE	TRUE	FALSE	FALSE	FALSE	FALSE	FALSE	TRUE	TRUE	FALSE	FALSE
Mrpl49	18120	1.97	1.63	2.3	1.97	3	1	5	4	4	13	29.579	1540000000	Q9CQ40	39S ribosomal protein L49, mitochondrial	Mrpl49	TRUE	FALSE	FALSE	FALSE	FALSE	TRUE	FALSE	FALSE	FALSE	FALSE	FALSE	FALSE	FALSE	FALSE	FALSE
Akap9	100986	2.89	1.42	1.59	1.97	3	1	27	52	41	120	323.31	28700000000	E9QQ10;A0A140T8S1;H3BLL7;A0A0G2JFW0		Akap9	FALSE	TRUE	TRUE	TRUE	FALSE	TRUE	TRUE	FALSE	FALSE	FALSE	FALSE	FALSE	TRUE	FALSE	FALSE
Mical1	171580	1.91	2.28	1.7	1.97	3	1	11	13	14	38	323.31	2526800000	Q8VDP3-3;Q8VDP3;Q8VDP3-2;E9PUI4	Protein-methionine sulfoxide oxidase MICAL1	Mical1	FALSE	FALSE	TRUE	TRUE	TRUE	TRUE	FALSE	FALSE	FALSE	FALSE	FALSE	FALSE	TRUE	FALSE	FALSE
Gcsh	68133	1.63	1.32	2.94	1.96	3	1	2	1	2	5	27.426	265760000	Q91WK5	Glycine cleavage system H protein, mitochondrial	Gcsh	TRUE	FALSE	FALSE	FALSE	FALSE	TRUE	FALSE	FALSE	FALSE	FALSE	FALSE	FALSE	FALSE	FALSE	FALSE
Ndufb6	230075	1.67	1.41	2.8	1.96	3	1	2	3	5	10	17.751	2184600000	A2AP32;Q3UIU2	NADH dehydrogenase [ubiquinone] 1 beta subcomplex subunit 6	Ndufb6	TRUE	FALSE	FALSE	FALSE	FALSE	TRUE	FALSE	FALSE	FALSE	FALSE	FALSE	TRUE	FALSE	FALSE	FALSE
Tdrkh	72634	2.82	1.18	1.89	1.96	3	1	4	4	2	10	15.935	316900000	A0A0G2JFB2;Q80VL1;A0A0G2JFE0;A0A0G2JE08;A0A0G2JFP5	Tudor and KH domain-containing protein	Tdrkh	TRUE	FALSE	FALSE	FALSE	FALSE	TRUE	FALSE	FALSE	FALSE	FALSE	FALSE	FALSE	FALSE	FALSE	FALSE
Pfdn2	18637	3.05	1.42	1.42	1.96	3	1	4	5	4	13	275.6	7683600000	O70591;F8WJ30	Prefoldin subunit 2	Pfdn2	TRUE	FALSE	FALSE	FALSE	FALSE	TRUE	FALSE	FALSE	FALSE	FALSE	FALSE	TRUE	FALSE	FALSE	FALSE
Nudt11	58242	2.97	1.05	1.86	1.96	3	1	5	5	5	15	62.85	2716800000	P0C028;P0C027	Diphosphoinositol polyphosphate phosphohydrolase 3-beta;Diphosphoinositol polyphosphate phosphohydrolase 3-alpha	Nudt11;Nudt10	FALSE	FALSE	FALSE	FALSE	FALSE	TRUE	FALSE	FALSE	FALSE	FALSE	FALSE	TRUE	FALSE	FALSE	FALSE
Bloc1s4	117197	1.52	1.2	3.16	1.96	3	1	3	3	2	8	6.5233	388310000	Q8VED2	Biogenesis of lysosome-related organelles complex 1 subunit 4	Bloc1s4	FALSE	FALSE	FALSE	FALSE	FALSE	TRUE	FALSE	FALSE	FALSE	FALSE	FALSE	FALSE	FALSE	FALSE	FALSE
Hspa2	15512	2.77	1.91	1.19	1.96	3	1	7	7	9	23	169.27	1659500000	P17156	Heat shock-related 70 kDa protein 2	Hspa2	TRUE	FALSE	TRUE	TRUE	FALSE	TRUE	FALSE	FALSE	FALSE	FALSE	FALSE	TRUE	FALSE	FALSE	FALSE
Fam114a1	68303	2.01	1.93	1.94	1.96	3	1	4	7	9	20	323.31	1962800000	Q9D281;D3Z2J2	Protein Noxp20	Fam114a1	FALSE	FALSE	FALSE	FALSE	FALSE	TRUE	TRUE	FALSE	FALSE	FALSE	FALSE	TRUE	FALSE	FALSE	FALSE
Sh3glb2	227700	2.84	1.53	1.51	1.96	3	1	6	7	7	20	122.39	2181900000	Q8R3V5-1;Q8R3V5;A2AWI9;A2AWI7;Q8R3V5-3	Endophilin-B2	Sh3glb2	FALSE	FALSE	FALSE	FALSE	FALSE	TRUE	FALSE	FALSE	FALSE	FALSE	FALSE	TRUE	FALSE	FALSE	FALSE
Nudt2	66401	2.44	1.76	1.68	1.96	3	1	5	6	5	16	150.34	1472700000	P56380	Bis(5-nucleosyl)-tetraphosphatase [asymmetrical]	Nudt2	TRUE	FALSE	FALSE	FALSE	FALSE	TRUE	FALSE	FALSE	FALSE	FALSE	FALSE	FALSE	FALSE	FALSE	FALSE
Tanc1	66860	1.67	2.67	1.54	1.96	3	1	3	6	8	17	51.959	527420000	E9QAF9;Q0VGY8;Q0VGY8-2	Protein TANC1	Tanc1	FALSE	FALSE	FALSE	TRUE	FALSE	FALSE	FALSE	FALSE	FALSE	FALSE	FALSE	FALSE	TRUE	FALSE	FALSE
Cttnbp2nl	80281	2.95	1.42	1.5	1.96	3	1	13	11	10	34	293.31	1298100000	Q99LJ0;A0A0G2JFS0	CTTNBP2 N-terminal-like protein	Cttnbp2nl	FALSE	FALSE	TRUE	FALSE	FALSE	TRUE	FALSE	FALSE	FALSE	FALSE	FALSE	FALSE	FALSE	FALSE	FALSE
Commd1	17846	2.91	1.15	1.82	1.96	3	1	2	2	1	5	46.021	649380000	Q8VI86;Q8K4M5;G8JL54;F7BCN0;F7BZY0	COMM domain-containing protein 1	Commd1;Gm28048	FALSE	FALSE	FALSE	FALSE	FALSE	TRUE	FALSE	FALSE	FALSE	FALSE	FALSE	TRUE	FALSE	FALSE	FALSE
Sh3bgrl3	73723	1.12	1.08	3.68	1.96	3	1	2	2	2	6	142.21	5356700000	Q91VW3;I7HPY0	SH3 domain-binding glutamic acid-rich-like protein 3	Sh3bgrl3	FALSE	FALSE	FALSE	FALSE	FALSE	TRUE	FALSE	FALSE	FALSE	FALSE	FALSE	TRUE	FALSE	FALSE	FALSE
Rab5c	19345	1.87	1.98	2.02	1.96	3	1	5	5	4	14	323.31	7429500000	P35278;Q8C266	Ras-related protein Rab-5C	Rab5c	FALSE	FALSE	FALSE	TRUE	FALSE	TRUE	FALSE	FALSE	FALSE	FALSE	FALSE	FALSE	TRUE	FALSE	FALSE
Matn2	17181	1.4	3.13	1.34	1.96	3	1	7	3	10	20	126.9	924020000	A0A0A0MQM7;O08746-2;O08746;A0A2I3BRF3;A0A2I3BRV5	Matrilin-2	Matn2	FALSE	FALSE	FALSE	FALSE	TRUE	FALSE	FALSE	FALSE	FALSE	FALSE	FALSE	FALSE	FALSE	FALSE	FALSE
Serpinb5	20724	1.94	1.6	2.33	1.96	3	1	12	17	13	42	323.31	20400000000	P70124;A0A087WQM9	Serpin B5	Serpinb5	FALSE	FALSE	FALSE	FALSE	TRUE	TRUE	FALSE	FALSE	FALSE	FALSE	FALSE	FALSE	FALSE	FALSE	FALSE
Gucy1b3	NA	3.2	1.53	1.15	1.96	3	1	7	10	6	23	119.96	2425200000	Q80YP4;O54865	Guanylate cyclase soluble subunit beta-1	Gucy1b3	FALSE	FALSE	FALSE	FALSE	FALSE	FALSE	FALSE	FALSE	FALSE	FALSE	FALSE	FALSE	FALSE	FALSE	FALSE
Ctbp1	13016	2.51	1.66	1.7	1.95	3	1	8	12	12	32	171	11700000000	O88712;A0A0J9YU62;O88712-2;A0A0J9YUM4;O88712-3;A0A0J9YTW3;A0A0J9YUR5;A0A0J9YVI3;A0A0J9YU66	C-terminal-binding protein 1	Ctbp1	FALSE	FALSE	FALSE	FALSE	FALSE	TRUE	FALSE	FALSE	FALSE	FALSE	FALSE	TRUE	TRUE	FALSE	FALSE
Tomm40	53333	1.04	1.66	3.17	1.95	3	1	4	5	6	15	189.57	2673900000	Q9QYA2;G3UY77	Mitochondrial import receptor subunit TOM40 homolog	Tomm40	TRUE	FALSE	FALSE	FALSE	FALSE	TRUE	FALSE	FALSE	FALSE	FALSE	FALSE	FALSE	FALSE	FALSE	FALSE
Ggct	110175	1.74	1.51	2.61	1.95	3	1	6	6	6	18	211.7	3292200000	Q9D7X8;A0A0N4SWE8;A0A0N4SVX8	Gamma-glutamylcyclotransferase	Ggct	FALSE	FALSE	FALSE	FALSE	FALSE	TRUE	FALSE	FALSE	FALSE	FALSE	FALSE	FALSE	FALSE	FALSE	FALSE
Nes	18008	2.31	1.56	1.99	1.95	3	1	35	37	38	110	323.31	23400000000	Q6P5H2;Q6P5H2-2	Nestin	Nes	FALSE	FALSE	TRUE	FALSE	FALSE	TRUE	FALSE	FALSE	FALSE	FALSE	FALSE	FALSE	FALSE	FALSE	FALSE
Ppp1r12c	232807	3.53	1.11	1.21	1.95	3	1	8	13	16	37	168.5	2000000000	Q3UMT1;A0A0U1RPR6	Protein phosphatase 1 regulatory subunit 12C	Ppp1r12c	FALSE	FALSE	TRUE	FALSE	FALSE	TRUE	FALSE	FALSE	FALSE	FALSE	FALSE	FALSE	FALSE	FALSE	FALSE
Aldh1l1	107747	2.72	1.38	1.76	1.95	3	1	19	28	26	73	323.31	13100000000	Q8R0Y6;A0A0N4SW56;A0A0N4SVT2	Cytosolic 10-formyltetrahydrofolate dehydrogenase	Aldh1l1	TRUE	FALSE	FALSE	FALSE	FALSE	TRUE	FALSE	FALSE	FALSE	FALSE	FALSE	FALSE	FALSE	FALSE	FALSE
Gcdh	270076	2.45	1.55	1.85	1.95	3	1	5	6	3	14	58.568	1425400000	Q60759;A0A0A0MQ68;D3Z4I2	Glutaryl-CoA dehydrogenase, mitochondrial	Gcdh	TRUE	FALSE	FALSE	FALSE	FALSE	TRUE	FALSE	FALSE	FALSE	FALSE	FALSE	FALSE	FALSE	FALSE	FALSE
Yif1a	68090	2.98	1.25	1.63	1.95	3	1	3	2	1	6	103.28	409880000	A0A494B8Y8;Q91XB7;A0A494BA71;A0A494BA88;A0A494B9Y3	Protein YIF1A	Yif1a	FALSE	FALSE	FALSE	FALSE	FALSE	TRUE	TRUE	TRUE	FALSE	FALSE	FALSE	FALSE	FALSE	FALSE	FALSE
Hacd3	57874	1.78	2.28	1.79	1.95	3	1	4	6	4	14	137.02	3082400000	Q8K2C9	Very-long-chain (3R)-3-hydroxyacyl-CoA dehydratase 3	Hacd3	TRUE	FALSE	FALSE	FALSE	FALSE	TRUE	FALSE	TRUE	FALSE	FALSE	FALSE	TRUE	FALSE	FALSE	FALSE
Trim33	94093	1.78	1.43	2.64	1.95	3	1	4	7	5	16	195.54	1022900000	E9QP19;Q99PP7;E9QME5;Q99PP7-2;A0A0G2JGY5;A0A0G2JFC3;A0A0G2JE09	E3 ubiquitin-protein ligase TRIM33	Trim33	FALSE	FALSE	FALSE	FALSE	FALSE	FALSE	FALSE	FALSE	FALSE	FALSE	FALSE	TRUE	FALSE	FALSE	FALSE
Tnfaip8	106869	1.68	1.91	2.26	1.95	3	1	2	2	3	7	155.38	578630000	Q921Z5;J3QM73;D3YWJ5;D3Z312;Q921Z5-2	Tumor necrosis factor alpha-induced protein 8	Tnfaip8	FALSE	FALSE	FALSE	FALSE	FALSE	TRUE	FALSE	FALSE	FALSE	FALSE	FALSE	TRUE	FALSE	FALSE	FALSE
Fkbp5	14229	3.03	1.28	1.53	1.95	3	1	10	10	7	27	186.68	2837400000	Q64378;B8JJC2;A0A3B2WBD2;A0A3B2WCL4	Peptidyl-prolyl cis-trans isomerase FKBP5;Peptidyl-prolyl cis-trans isomerase FKBP5, N-terminally processed	Fkbp5	FALSE	FALSE	FALSE	FALSE	FALSE	TRUE	FALSE	FALSE	FALSE	FALSE	FALSE	TRUE	FALSE	FALSE	FALSE
Psma2	19166	3.01	1.28	1.56	1.95	3	1	7	8	5	20	323.31	30600000000	P49722;Q8BKE0	Proteasome subunit alpha type-2	Psma2	FALSE	FALSE	FALSE	FALSE	FALSE	TRUE	FALSE	FALSE	FALSE	FALSE	FALSE	TRUE	FALSE	FALSE	FALSE
Cdk5	12568	2.59	1.5	1.76	1.95	3	1	5	5	7	17	127.54	2825200000	A0A0G2JDL3;P49615	Cyclin-dependent-like kinase 5	Cdk5	FALSE	FALSE	TRUE	TRUE	FALSE	TRUE	FALSE	FALSE	FALSE	FALSE	FALSE	TRUE	TRUE	FALSE	FALSE
Cops8	108679	2.05	1.97	1.83	1.95	3	1	3	4	4	11	323.31	3497600000	Q8VBV7;A0A087WPM5	COP9 signalosome complex subunit 8	Cops8	FALSE	FALSE	FALSE	FALSE	FALSE	TRUE	FALSE	FALSE	FALSE	FALSE	FALSE	TRUE	FALSE	FALSE	FALSE
Pcdh7	54216	2.93	1.15	1.77	1.95	3	1	4	5	5	14	103.07	444340000	A2RS43;E9Q2S0;A0A0A6YY83;A0A0A6YY48		Pcdh7	FALSE	FALSE	FALSE	TRUE	FALSE	FALSE	FALSE	FALSE	FALSE	FALSE	FALSE	FALSE	FALSE	FALSE	FALSE
Hk1	15275	2.53	1.51	1.8	1.95	3	1	23	25	27	75	323.31	36100000000	G3UVV4;P17710-3;P17710-4;P17710;P17710-2;D3YYR4;D3Z365;B4YB29;D3Z105	Hexokinase;Hexokinase-1	Hk1	TRUE	TRUE	FALSE	TRUE	FALSE	TRUE	FALSE	FALSE	FALSE	FALSE	FALSE	FALSE	FALSE	FALSE	FALSE
Tenm1	23963	2.92	1.58	1.34	1.95	3	1	4	6	12	22	67.492	1746500000	Q9WTS4;A2ANL9;Q9WTS4-2	Teneurin-1;Ten-1 intracellular domain;Teneurin C-terminal-associated peptide	Tenm1	FALSE	FALSE	TRUE	TRUE	TRUE	TRUE	FALSE	FALSE	FALSE	FALSE	FALSE	TRUE	FALSE	FALSE	FALSE
Ndufaf2	75597	2.1	1.84	1.9	1.95	3	1	1	2	3	6	98.046	540610000	Q59J78;A0A286YE75	Mimitin, mitochondrial	Ndufaf2	TRUE	FALSE	FALSE	FALSE	FALSE	TRUE	FALSE	FALSE	FALSE	FALSE	FALSE	FALSE	FALSE	FALSE	FALSE
Smad4	17128	2.54	1.73	1.56	1.95	3	1	4	5	8	17	14.98	1393500000	P97471	Mothers against decapentaplegic homolog 4	Smad4	FALSE	FALSE	TRUE	FALSE	FALSE	TRUE	FALSE	FALSE	FALSE	FALSE	FALSE	TRUE	FALSE	FALSE	FALSE
Ufsp2	192169	2.75	1.54	1.55	1.95	3	1	4	4	6	14	76.058	604580000	Q99K23;A0A1B0GSM1;A0A1B0GSK1;A0A1B0GSY4	Ufm1-specific protease 2	Ufsp2	FALSE	FALSE	FALSE	FALSE	FALSE	TRUE	FALSE	TRUE	FALSE	FALSE	FALSE	TRUE	FALSE	FALSE	FALSE
Sec63	140740	2.55	1.55	1.73	1.95	3	1	11	9	12	32	160.76	3616400000	Q8VHE0	Translocation protein SEC63 homolog	Sec63	FALSE	FALSE	FALSE	FALSE	FALSE	TRUE	FALSE	TRUE	FALSE	FALSE	FALSE	FALSE	FALSE	FALSE	FALSE
Stxbp3	20912	1.96	1.36	2.51	1.94	3	1	6	8	6	20	249.89	1389600000	Q60770;Q60770-2;A0A0G2JEI5;A2AEC9;A0A0G2JEQ3	Syntaxin-binding protein 3	Stxbp3	FALSE	FALSE	FALSE	TRUE	FALSE	TRUE	FALSE	FALSE	FALSE	FALSE	FALSE	FALSE	TRUE	FALSE	FALSE
Prkar2b	19088	2.25	1.72	1.86	1.94	3	1	10	15	13	38	323.31	13300000000	P31324;H3BK84	cAMP-dependent protein kinase type II-beta regulatory subunit	Prkar2b	FALSE	TRUE	TRUE	TRUE	FALSE	TRUE	FALSE	FALSE	FALSE	FALSE	FALSE	FALSE	TRUE	FALSE	FALSE
Enpep	13809	2.62	1.66	1.56	1.94	3	1	7	12	12	31	93.679	1341600000	P16406;F7B9G4;F6YHW2	Glutamyl aminopeptidase	Enpep	FALSE	FALSE	FALSE	TRUE	FALSE	TRUE	FALSE	FALSE	FALSE	FALSE	FALSE	FALSE	FALSE	FALSE	FALSE
Pak1	18479	2.6	1.54	1.69	1.94	3	1	5	6	8	19	186.53	3001100000	G5E884;O88643;A0A0U1RQ87;S4R2K7	Non-specific serine/threonine protein kinase;Serine/threonine-protein kinase PAK 1	Pak1	FALSE	FALSE	TRUE	TRUE	FALSE	TRUE	FALSE	FALSE	FALSE	FALSE	FALSE	TRUE	TRUE	FALSE	FALSE
Capn3	12335	1.99	1.61	2.23	1.94	3	1	4	7	4	15	14.87	650930000	Q64691-2;Q64691	Calpain-3	Capn3	FALSE	FALSE	FALSE	TRUE	FALSE	TRUE	FALSE	FALSE	FALSE	FALSE	FALSE	TRUE	FALSE	FALSE	FALSE
Nudcd2	52653	1.6	1.11	3.12	1.94	3	1	3	5	4	12	155.26	1332300000	Q9CQ48;E0CYQ2	NudC domain-containing protein 2	Nudcd2	FALSE	FALSE	TRUE	FALSE	FALSE	TRUE	FALSE	FALSE	FALSE	FALSE	FALSE	FALSE	FALSE	FALSE	FALSE
Klc3	232943	3.09	1.48	1.26	1.94	3	1	5	8	6	19	109.83	750630000	D3Z710;Q91W40	Kinesin light chain 3	Klc3	FALSE	TRUE	TRUE	TRUE	FALSE	TRUE	FALSE	FALSE	FALSE	FALSE	FALSE	FALSE	FALSE	FALSE	FALSE
Crtap	56693	2.24	1.8	1.79	1.94	3	1	10	13	15	38	170.14	9736800000	Q9CYD3	Cartilage-associated protein	Crtap	FALSE	FALSE	FALSE	FALSE	TRUE	TRUE	FALSE	TRUE	FALSE	FALSE	FALSE	FALSE	FALSE	FALSE	FALSE
Decr1	67460	2.22	1.71	1.9	1.94	3	1	6	8	6	20	252.89	8583200000	Q9CQ62	2,4-dienoyl-CoA reductase, mitochondrial	Decr1	TRUE	FALSE	FALSE	FALSE	FALSE	TRUE	FALSE	FALSE	FALSE	FALSE	FALSE	TRUE	FALSE	FALSE	FALSE
Dnm3	103967	2.8	1.49	1.55	1.94	3	1	10	14	13	37	136.79	4580200000	E9QLL2;Q8BZ98;Q8BZ98-2;F2Z460;E0CXZ8	Dynamin-3	Dnm3	TRUE	FALSE	TRUE	TRUE	TRUE	TRUE	TRUE	FALSE	FALSE	FALSE	FALSE	FALSE	TRUE	FALSE	FALSE
Acsl3	74205	3.01	1.28	1.53	1.94	3	1	9	12	16	37	323.31	5132200000	Q9CZW4;E9PUC2;D3Z4I4	Long-chain-fatty-acid--CoA ligase 3	Acsl3	TRUE	FALSE	FALSE	FALSE	FALSE	TRUE	TRUE	TRUE	TRUE	FALSE	FALSE	FALSE	FALSE	FALSE	FALSE
Mpdz	17475	2.34	1.95	1.53	1.94	3	1	5	5	5	15	10.359	1289900000	D3YUX2;Q8VBX6-2;Q8VBX6;Q8VBX6-4;B2RQR2;A3KG83;A3KG84;A3KG82;F7D0H8;I7HJS5	Multiple PDZ domain protein	Mpdz	FALSE	FALSE	FALSE	TRUE	FALSE	TRUE	FALSE	FALSE	FALSE	FALSE	FALSE	FALSE	TRUE	FALSE	FALSE
Ica1	15893	1.75	2.73	1.34	1.94	3	1	5	6	4	15	19.263	491710000	D3Z118;P97411;P97411-2;S4R217;D3Z376;D3Z119;D3Z020;F7BG11	Islet cell autoantigen 1	Ica1	FALSE	FALSE	FALSE	TRUE	FALSE	TRUE	TRUE	FALSE	FALSE	FALSE	FALSE	FALSE	TRUE	FALSE	FALSE
Zfp185	22673	2.65	1.6	1.57	1.94	3	1	5	7	6	18	119.73	706060000	G5E8W8;A2BI37;Q62394;B1AXE7		Zfp185	FALSE	FALSE	TRUE	FALSE	FALSE	TRUE	FALSE	FALSE	FALSE	FALSE	FALSE	FALSE	TRUE	FALSE	FALSE
Fntb	110606	2.8	1.55	1.47	1.94	3	1	3	2	2	7	75.15	1725100000	Q8K2I1;D3YWJ4	Protein farnesyltransferase subunit beta	Fntb	FALSE	FALSE	TRUE	FALSE	FALSE	TRUE	FALSE	FALSE	FALSE	FALSE	FALSE	FALSE	FALSE	FALSE	FALSE
Stx8	55943	2.39	1.79	1.64	1.94	3	1	6	6	6	18	110.38	1592500000	O88983;Q9D0J1	Syntaxin-8	Stx8	FALSE	FALSE	FALSE	FALSE	FALSE	TRUE	TRUE	FALSE	FALSE	TRUE	FALSE	FALSE	FALSE	FALSE	FALSE
Sdk2	237979	2.59	1.42	1.81	1.94	3	1	5	7	10	22	95.914	587710000	Q6V4S5;B1ASR7;Q6V4S5-2;Q6V4S5-3	Protein sidekick-2	Sdk2	FALSE	FALSE	FALSE	TRUE	FALSE	FALSE	FALSE	FALSE	FALSE	FALSE	FALSE	FALSE	TRUE	FALSE	FALSE
Itgb4	192897	1.9	1.55	2.37	1.94	3	1	11	19	19	49	323.31	2092700000	A2A863-2;A2A863;A2A863-3;A2A864	Integrin beta-4;Integrin beta	Itgb4	FALSE	FALSE	FALSE	TRUE	TRUE	TRUE	FALSE	FALSE	FALSE	FALSE	FALSE	FALSE	TRUE	FALSE	FALSE
Golga4	54214	2.61	1.47	1.74	1.94	3	1	22	31	27	80	323.31	6128200000	Q91VW5;A0A1D5RLV4;A0A1D5RME8;A0A1D5RLC6;A0A1D5RM19;A0A1D5RLH4;A0A1D5RL95	Golgin subfamily A member 4	Golga4	FALSE	FALSE	FALSE	FALSE	FALSE	TRUE	TRUE	FALSE	FALSE	FALSE	FALSE	FALSE	FALSE	FALSE	FALSE
Spag7	216873	1.84	1.52	2.45	1.94	3	1	4	5	4	13	252.32	1385600000	Q7TNE3;Q5SX56	Sperm-associated antigen 7	Spag7	FALSE	FALSE	FALSE	FALSE	FALSE	FALSE	FALSE	FALSE	FALSE	FALSE	FALSE	TRUE	FALSE	FALSE	FALSE
Eif3d	55944	2.97	1.36	1.49	1.94	3	1	11	15	14	40	300.18	16100000000	O70194;A0A2R8VK20	Eukaryotic translation initiation factor 3 subunit D	Eif3d	FALSE	FALSE	FALSE	FALSE	FALSE	TRUE	FALSE	FALSE	FALSE	FALSE	FALSE	FALSE	FALSE	FALSE	FALSE
Rnmt	67897	2.22	1.66	1.94	1.94	3	1	9	13	13	35	323.31	4411400000	Q9D0L8;Q9D0L8-2;Q9D0L8-3;D3YYS7;D3Z478;D3Z4K1	mRNA cap guanine-N7 methyltransferase	Rnmt	FALSE	FALSE	FALSE	FALSE	FALSE	FALSE	FALSE	FALSE	FALSE	FALSE	FALSE	TRUE	FALSE	FALSE	FALSE
Vipas39	104799	2.77	1.81	1.23	1.94	3	1	5	6	6	17	179.36	809790000	Q8BGQ1;Q8BGQ1-2	Spermatogenesis-defective protein 39 homolog	Vipas39	FALSE	FALSE	FALSE	FALSE	FALSE	TRUE	TRUE	FALSE	FALSE	FALSE	FALSE	FALSE	FALSE	FALSE	FALSE
Kirrel	170643	2.21	1.69	1.92	1.94	3	1	7	2	6	15	117.21	241820000	Q80W68;Q80W68-2	Kin of IRRE-like protein 1	Kirrel	FALSE	FALSE	FALSE	TRUE	FALSE	TRUE	FALSE	FALSE	FALSE	FALSE	FALSE	FALSE	TRUE	FALSE	FALSE
Cwf19l1	72502	2.7	1.17	1.94	1.94	3	1	3	5	5	13	50.298	462470000	Q8CI33;Q8CI33-2;A0A494B9Q5;A0A494BBD4	CWF19-like protein 1	Cwf19l1	FALSE	FALSE	FALSE	FALSE	FALSE	FALSE	FALSE	FALSE	FALSE	FALSE	FALSE	TRUE	FALSE	FALSE	FALSE
Cd200	17470	2.78	1.41	1.62	1.94	3	1	3	4	4	11	60.35	4560000000	E9QMY1;Q80VX2;O54901;E9PZI9;Q05D16	OX-2 membrane glycoprotein	Cd200	FALSE	FALSE	FALSE	TRUE	FALSE	FALSE	FALSE	FALSE	FALSE	FALSE	FALSE	FALSE	FALSE	FALSE	FALSE
Slc9a3r2	65962	2.92	1.67	1.22	1.94	3	1	4	4	6	14	40.583	2550600000	Q6NS54;A0A0R4IZX2;Q9JHL1;A0A3Q4EHM9;A0A0R4J006;A0A3Q4EBU8;Q9JHL1-2	Na(+)/H(+) exchange regulatory cofactor NHE-RF;Na(+)/H(+) exchange regulatory cofactor NHE-RF2	Slc9a3r2	FALSE	TRUE	FALSE	TRUE	FALSE	TRUE	FALSE	FALSE	FALSE	FALSE	FALSE	TRUE	FALSE	FALSE	FALSE
Afp	11576	1.99	1.64	2.18	1.94	3	1	23	31	25	79	323.31	471000000000	P02772;A0A0J9YU60	Alpha-fetoprotein	Afp	FALSE	FALSE	FALSE	FALSE	TRUE	TRUE	FALSE	FALSE	FALSE	FALSE	FALSE	FALSE	FALSE	FALSE	FALSE
Prpf40a	56194	2.49	1.55	1.77	1.93	3	1	10	13	9	32	87.292	4730000000	Q9R1C7;A0A1B0GRU8;Q9R1C7-2;A2AQW6;A0A1B0GSF1	Pre-mRNA-processing factor 40 homolog A	Prpf40a	FALSE	FALSE	FALSE	FALSE	FALSE	TRUE	FALSE	FALSE	FALSE	FALSE	FALSE	TRUE	FALSE	FALSE	FALSE
Ncor1	20185	2.72	1.43	1.65	1.93	3	1	7	5	7	19	22.508	256960000	Q5RIM6;E9Q2B2;Q60974-2;Q60974;Q8CHB6;F7C134;E9Q9Y2;Q3UV08;E9Q8K6;Q5RIN0;Q8BK32	Nuclear receptor corepressor 1	Ncor1	FALSE	FALSE	TRUE	FALSE	FALSE	TRUE	FALSE	FALSE	FALSE	FALSE	FALSE	TRUE	FALSE	FALSE	FALSE
Fam129a	63913	2.34	1.72	1.74	1.93	3	1	10	18	14	42	229.37	5163900000	Q3UW53	Protein Niban	Fam129a	FALSE	FALSE	FALSE	TRUE	FALSE	TRUE	FALSE	FALSE	FALSE	FALSE	FALSE	FALSE	FALSE	FALSE	FALSE
Xpo4	57258	1.8	1.6	2.41	1.93	3	1	6	7	4	17	143.88	585180000	Q9ESJ0;A0A0R4J254;G3UX04	Exportin-4	Xpo4	FALSE	FALSE	FALSE	FALSE	FALSE	TRUE	FALSE	FALSE	FALSE	FALSE	FALSE	TRUE	FALSE	FALSE	FALSE
Pip5k1c	18717	2.63	1.58	1.59	1.93	3	1	6	8	8	22	263.89	1586900000	F8WHW6;O70161-3;O70161;O70161-2;F7C0X9;E0CYP4	Phosphatidylinositol 4-phosphate 5-kinase type-1 gamma	Pip5k1c	FALSE	FALSE	FALSE	TRUE	FALSE	TRUE	FALSE	FALSE	FALSE	FALSE	FALSE	TRUE	TRUE	FALSE	FALSE
Nfatc4	73181	2.72	1.36	1.72	1.93	3	1	4	5	7	16	61.411	244390000	A0A2I3BRR0;Q8K120-2;Q8K120;A0A2I3BRX2	Nuclear factor of activated T-cells, cytoplasmic 4	Nfatc4	FALSE	FALSE	FALSE	FALSE	FALSE	TRUE	FALSE	FALSE	FALSE	FALSE	FALSE	TRUE	FALSE	FALSE	FALSE
Mpst	246221	2.69	1.41	1.7	1.93	3	1	5	11	9	25	127.41	7800200000	Q99J99;A0A2R8VHT1;A0A2R8VHE5	3-mercaptopyruvate sulfurtransferase	Mpst	TRUE	FALSE	FALSE	TRUE	FALSE	TRUE	FALSE	FALSE	FALSE	FALSE	FALSE	FALSE	TRUE	FALSE	FALSE
Mrc2	17534	1.69	1.88	2.23	1.93	3	1	5	12	15	32	323.31	3690000000	Q64449;A2AAA9;Q64449-2	C-type mannose receptor 2	Mrc2	FALSE	FALSE	FALSE	FALSE	FALSE	FALSE	FALSE	FALSE	FALSE	FALSE	FALSE	FALSE	FALSE	FALSE	FALSE
Trim46	360213	2.64	1.72	1.43	1.93	3	1	8	10	13	31	323.31	2537600000	D3YXA6;Q7TNM2;Q3TC52;E9PUI3;Q7TNM2-2;D3YYF9	Tripartite motif-containing protein 46	Trim46	FALSE	FALSE	TRUE	TRUE	FALSE	TRUE	FALSE	FALSE	FALSE	FALSE	FALSE	FALSE	FALSE	FALSE	FALSE
Fkbp8	14232	3.1	1.12	1.57	1.93	3	1	5	9	7	21	323.31	4435700000	O35465-2;O35465;F6WP10;D3Z597	Peptidyl-prolyl cis-trans isomerase FKBP8	Fkbp8	TRUE	FALSE	FALSE	FALSE	FALSE	TRUE	FALSE	TRUE	FALSE	FALSE	FALSE	FALSE	FALSE	FALSE	FALSE
Rcn2	26611	1.98	1.35	2.46	1.93	3	1	5	9	5	19	323.31	7093200000	Q8BP92;D6RHL9	Reticulocalbin-2	Rcn2	FALSE	FALSE	FALSE	FALSE	FALSE	TRUE	FALSE	TRUE	FALSE	FALSE	FALSE	TRUE	FALSE	FALSE	FALSE
Fmo1	14261	1.71	1.94	2.14	1.93	3	1	8	9	7	24	119.66	2141900000	P50285;Q3UNX7;A0A0A6YVP9;D3Z0T2;Q8C9C1	Dimethylaniline monooxygenase [N-oxide-forming] 1	Fmo1	FALSE	FALSE	FALSE	FALSE	FALSE	TRUE	FALSE	TRUE	FALSE	FALSE	FALSE	FALSE	FALSE	FALSE	FALSE
Serping1	12258	2.51	1.86	1.42	1.93	3	1	4	7	7	18	237.57	3668100000	P97290;A2ATR8;CON__P50448	Plasma protease C1 inhibitor	Serping1	FALSE	FALSE	FALSE	FALSE	TRUE	FALSE	FALSE	FALSE	FALSE	FALSE	FALSE	FALSE	FALSE	FALSE	FALSE
Pde1b	18574	2.61	1.59	1.59	1.93	3	1	7	3	6	16	23.722	468760000	Q6PDS5;Q01065;A0A2I3BPC1;A0A2I3BR90	Calcium/calmodulin-dependent 3,5-cyclic nucleotide phosphodiesterase 1B	Pde1b	FALSE	FALSE	FALSE	FALSE	FALSE	TRUE	FALSE	FALSE	FALSE	FALSE	FALSE	FALSE	FALSE	FALSE	FALSE
Arih2	23807	2.05	1.89	1.85	1.93	3	1	5	4	4	13	20.958	544750000	Q9Z1K6;A0A0A6YXB0;A0A0A6YXA7	E3 ubiquitin-protein ligase ARIH2	Arih2	FALSE	FALSE	FALSE	FALSE	FALSE	TRUE	FALSE	FALSE	FALSE	FALSE	FALSE	TRUE	FALSE	FALSE	FALSE
Ptprd	19266	2.43	1.61	1.75	1.93	3	1	18	26	23	67	323.31	14400000000	Q64487;Q64487-6;Q64487-5;Q64487-7;Q64487-8;Q64487-10;Q64487-9;Q64487-11;Q64487-1;G3UY75;B9EJA3;E9PVW8;G3UWK6;Q64487-12;G3UX60;G3UYU6;E9Q7I7;Q64487-3;Q5SPA9;Q64487-2;G3UXU8;G3UYR6;A0A1D5RLZ1;G3UX75	Receptor-type tyrosine-protein phosphatase delta;Protein-tyrosine-phosphatase	Ptprd	FALSE	FALSE	FALSE	TRUE	FALSE	FALSE	FALSE	FALSE	FALSE	FALSE	FALSE	FALSE	TRUE	FALSE	FALSE
Ppic	19038	1.8	1.69	2.29	1.93	3	1	5	5	5	15	323.31	10300000000	P30412	Peptidyl-prolyl cis-trans isomerase C	Ppic	FALSE	FALSE	FALSE	FALSE	FALSE	TRUE	FALSE	FALSE	FALSE	FALSE	FALSE	FALSE	FALSE	FALSE	FALSE
Csnk1d	104318	1.42	1.49	2.87	1.93	3	1	4	8	4	16	131.24	1541700000	Q9DC28;Q9DC28-2;F7A4U8	Casein kinase I isoform delta	Csnk1d	FALSE	FALSE	TRUE	TRUE	FALSE	TRUE	TRUE	FALSE	FALSE	FALSE	FALSE	TRUE	FALSE	FALSE	FALSE
Cyb5a	109672	1.94	1.49	2.35	1.93	3	1	4	5	4	13	192.32	14000000000	G5E850;P56395;A0A494B9D8;E0CY88	Cytochrome b5	Cyb5a	TRUE	FALSE	FALSE	FALSE	FALSE	TRUE	FALSE	TRUE	FALSE	FALSE	FALSE	FALSE	FALSE	FALSE	FALSE
Ccdc88a	108686	2.28	1.63	1.88	1.93	3	1	25	31	22	78	323.31	7514700000	Q5SNZ0-3;Q5SNZ0-2;Q5SNZ0;F6R1B7;Z4YLN8;Z4YLP6	Girdin	Ccdc88a	FALSE	TRUE	TRUE	TRUE	FALSE	TRUE	TRUE	TRUE	FALSE	FALSE	FALSE	FALSE	FALSE	FALSE	FALSE
Itgav	16410	1.96	1.6	2.22	1.93	3	1	16	23	21	60	158.66	7253200000	A2AKI5;P43406;F6W6Q6;B7ZCI9;F6RWM8	Integrin alpha-V;Integrin alpha-V heavy chain;Integrin alpha-V light chain	Itgav	FALSE	FALSE	FALSE	TRUE	FALSE	TRUE	FALSE	FALSE	FALSE	FALSE	FALSE	TRUE	TRUE	FALSE	FALSE
Pofut2	80294	2.17	1.97	1.64	1.92	3	1	6	12	6	24	26.026	2136100000	Q8VHI3;A0A1W2P7Z1;A0A1W2P844;A0A1W2P6H4	GDP-fucose protein O-fucosyltransferase 2	Pofut2	FALSE	FALSE	FALSE	FALSE	FALSE	TRUE	TRUE	TRUE	FALSE	FALSE	FALSE	FALSE	FALSE	FALSE	FALSE
Arhgef12	69632	2.59	1.4	1.78	1.92	3	1	14	17	15	46	323.31	3090000000	F8VQN6		Arhgef12	FALSE	FALSE	FALSE	FALSE	FALSE	TRUE	FALSE	FALSE	FALSE	FALSE	FALSE	FALSE	FALSE	FALSE	FALSE
Map6	17760	2.76	1.46	1.55	1.92	3	1	15	18	21	54	323.31	9455500000	Q7TSJ2;A0A140LIT9;D3Z6W1;Q7TSJ2-2;Q7TSJ2-3	Microtubule-associated protein 6	Map6	FALSE	FALSE	TRUE	TRUE	FALSE	TRUE	TRUE	FALSE	FALSE	FALSE	FALSE	FALSE	FALSE	FALSE	FALSE
Ran	19384	2.49	1.32	1.95	1.92	3	1	8	7	6	21	197.74	69800000000	P62827	GTP-binding nuclear protein Ran	Ran	FALSE	TRUE	TRUE	TRUE	FALSE	TRUE	FALSE	FALSE	FALSE	FALSE	FALSE	TRUE	FALSE	FALSE	FALSE
Osbpl8	237542	1.92	1.8	2.05	1.92	3	1	6	11	5	22	244.63	1593400000	B9EJ86;A0A0R4J150	Oxysterol-binding protein	Osbpl8	FALSE	FALSE	FALSE	FALSE	FALSE	TRUE	FALSE	TRUE	FALSE	FALSE	FALSE	TRUE	FALSE	FALSE	FALSE
Asap1	13196	1.96	1.64	2.16	1.92	3	1	10	7	4	21	205.72	688940000	H3BKE6;E9QMI7;H3BL41;H3BJY2;E9QN63;Q9QWY8-2;Q9QWY8;H3BKD4;E9QMJ1;Q9QWY8-4;Q9QWY8-3;H3BK40;H3BJM7	Arf-GAP with SH3 domain, ANK repeat and PH domain-containing protein 1	Asap1	FALSE	FALSE	TRUE	TRUE	FALSE	TRUE	FALSE	FALSE	FALSE	FALSE	FALSE	FALSE	TRUE	FALSE	FALSE
Hadh	15107	2.58	1.28	1.9	1.92	3	1	4	8	6	18	34.676	8884600000	Q61425	Hydroxyacyl-coenzyme A dehydrogenase, mitochondrial	Hadh	TRUE	FALSE	FALSE	FALSE	FALSE	TRUE	FALSE	FALSE	FALSE	FALSE	FALSE	TRUE	FALSE	FALSE	FALSE
Arhgap32	330914	3.26	1.46	1.04	1.92	3	1	7	6	7	20	23.245	1826400000	Q811P8;Q811P8-2;S4R2G6	Rho GTPase-activating protein 32	Arhgap32	FALSE	FALSE	TRUE	TRUE	FALSE	TRUE	TRUE	TRUE	FALSE	FALSE	FALSE	TRUE	TRUE	FALSE	FALSE
Ctnnb1	12387	2.37	1.83	1.56	1.92	3	1	15	20	16	51	323.31	19600000000	Q02248;E9Q6A9;F7BAC9;F7CRC6;D3YUH4;F6QZ47;D3Z5Q1;E9PW26;D3Z7S6	Catenin beta-1	Ctnnb1	FALSE	FALSE	TRUE	TRUE	FALSE	TRUE	FALSE	FALSE	FALSE	FALSE	FALSE	TRUE	TRUE	FALSE	FALSE
Hsd17b11	114664	2.92	1.57	1.26	1.92	3	1	5	6	7	18	86.508	3802800000	Q9EQ06;Q9EQ06-2;A8Y5N4;Q8VCR2-2;Q8VCR2;YRbiotinFUSIONprotein	Estradiol 17-beta-dehydrogenase 11	Hsd17b11	FALSE	FALSE	FALSE	FALSE	TRUE	TRUE	FALSE	FALSE	FALSE	FALSE	FALSE	FALSE	FALSE	FALSE	FALSE
Mrpl32	75398	2.86	1.56	1.34	1.92	3	1	1	2	3	6	20.789	220820000	Q9DCI9;A0A1Y7VKF5	39S ribosomal protein L32, mitochondrial	Mrpl32	TRUE	FALSE	FALSE	FALSE	FALSE	TRUE	FALSE	FALSE	FALSE	FALSE	FALSE	FALSE	FALSE	FALSE	FALSE
Eps8l2	98845	3.01	1.31	1.43	1.92	3	1	3	6	5	14	136	564790000	Q99K30;Q99K30-2;D3YWI5	Epidermal growth factor receptor kinase substrate 8-like protein 2	Eps8l2	FALSE	TRUE	FALSE	TRUE	FALSE	TRUE	FALSE	FALSE	FALSE	FALSE	FALSE	FALSE	FALSE	FALSE	FALSE
Ppfia1	233977	2.45	1.49	1.81	1.92	3	1	6	11	13	30	323.31	2136800000	B2RXQ2;B2RXW8;S4R1I7		Ppfia1	FALSE	FALSE	FALSE	TRUE	FALSE	TRUE	FALSE	FALSE	FALSE	FALSE	FALSE	FALSE	TRUE	FALSE	FALSE
Pja2	224938	2.48	1.68	1.6	1.92	3	1	2	3	7	12	78.004	351710000	Q80U04-2;Q80U04	E3 ubiquitin-protein ligase Praja-2	Pja2	FALSE	FALSE	TRUE	TRUE	FALSE	TRUE	TRUE	TRUE	FALSE	FALSE	FALSE	FALSE	TRUE	FALSE	FALSE
Parg	26430	1.83	2.43	1.5	1.92	3	1	5	3	5	13	109.87	289100000	G3X8U8;O88622-2;O88622;A0A2I3BRU5;E9Q088;E9Q954;E9Q7T9	Poly(ADP-ribose) glycohydrolase	Parg	FALSE	FALSE	FALSE	FALSE	FALSE	TRUE	FALSE	FALSE	FALSE	FALSE	FALSE	TRUE	FALSE	FALSE	FALSE
C1qbp	12261	1.97	1.78	2.01	1.92	3	1	3	6	3	12	323.31	8394700000	Q8R5L1		C1qbp	TRUE	FALSE	FALSE	TRUE	TRUE	TRUE	FALSE	FALSE	FALSE	FALSE	FALSE	TRUE	TRUE	FALSE	FALSE
Setd7	73251	3.08	1.17	1.5	1.92	3	1	8	7	4	19	206.61	3688500000	Q8VHL1	Histone-lysine N-methyltransferase SETD7	Setd7	FALSE	FALSE	FALSE	FALSE	FALSE	FALSE	FALSE	FALSE	FALSE	FALSE	FALSE	TRUE	FALSE	FALSE	FALSE
Riok3	66878	2.73	1.61	1.41	1.92	3	1	4	5	5	14	37.342	1587700000	Q9DBU3;A0A3Q4EG70;A0A3Q4EI66;A0A3Q4ECA5;A0A3Q4EGV1	Serine/threonine-protein kinase RIO3	Riok3	FALSE	FALSE	FALSE	FALSE	FALSE	TRUE	FALSE	FALSE	FALSE	FALSE	FALSE	FALSE	FALSE	FALSE	FALSE
Acbd3	170760	2.21	1.58	1.96	1.92	3	1	8	10	9	27	323.31	4883600000	A0A0R4J079;Q8BMP6	Golgi resident protein GCP60	Acbd3	TRUE	FALSE	FALSE	FALSE	FALSE	TRUE	TRUE	FALSE	FALSE	FALSE	FALSE	FALSE	FALSE	FALSE	FALSE
Lmf1	76483	1.62	2.13	1.99	1.92	3	1	2	2	4	8	16.395	631590000	Z4YJR1;Q3U3R4-2;Q3U3R4;Q3U3R4-3;F6YC79;D6RDS1;Q3U3R4-4	Lipase maturation factor;Lipase maturation factor 1	Lmf1	FALSE	FALSE	FALSE	FALSE	FALSE	TRUE	FALSE	TRUE	FALSE	FALSE	FALSE	FALSE	FALSE	FALSE	FALSE
Hint2	68917	1.99	1.7	2.05	1.92	3	1	1	3	3	7	13.173	1231400000	Q9D0S9	Histidine triad nucleotide-binding protein 2, mitochondrial	Hint2	TRUE	FALSE	FALSE	FALSE	FALSE	TRUE	FALSE	FALSE	FALSE	FALSE	FALSE	TRUE	FALSE	FALSE	FALSE
Slc27a4	26569	2.38	1.78	1.58	1.92	3	1	12	11	11	34	323.31	2678100000	Q91VE0	Long-chain fatty acid transport protein 4	Slc27a4	FALSE	FALSE	FALSE	TRUE	FALSE	TRUE	FALSE	TRUE	FALSE	FALSE	FALSE	FALSE	FALSE	FALSE	FALSE
Hip1r	29816	2.53	1.63	1.59	1.92	3	1	11	11	10	32	323.31	1615100000	Q9JKY5;A0A0G2JFU3	Huntingtin-interacting protein 1-related protein	Hip1r	FALSE	FALSE	TRUE	TRUE	FALSE	TRUE	FALSE	FALSE	FALSE	FALSE	FALSE	FALSE	TRUE	FALSE	FALSE
Ahi1	52906	2.49	1.77	1.49	1.91	3	1	9	12	15	36	184.84	1741600000	A0A1L1SQE2;E9QP54;Q8K3E5-2;Q8K3E5;E9Q552	Jouberin	Ahi1	FALSE	TRUE	TRUE	TRUE	FALSE	TRUE	FALSE	FALSE	FALSE	FALSE	FALSE	FALSE	TRUE	FALSE	FALSE
Vasp	22323	2.37	1.79	1.58	1.91	3	1	6	6	6	18	102.99	1874100000	P70460	Vasodilator-stimulated phosphoprotein	Vasp	FALSE	FALSE	TRUE	TRUE	FALSE	TRUE	FALSE	FALSE	FALSE	FALSE	FALSE	FALSE	TRUE	FALSE	FALSE
Cobl	12808	2.39	1.7	1.65	1.91	3	1	6	8	7	21	155.53	1083100000	Q5NBX1-2;G5E8P4;G3UZ73	Protein cordon-bleu	Cobl	FALSE	FALSE	TRUE	TRUE	FALSE	TRUE	FALSE	FALSE	FALSE	FALSE	FALSE	FALSE	FALSE	FALSE	FALSE
Vat1	26949	1.72	1.82	2.2	1.91	3	1	6	9	8	23	323.31	14300000000	Q62465	Synaptic vesicle membrane protein VAT-1 homolog	Vat1	TRUE	FALSE	FALSE	FALSE	FALSE	TRUE	FALSE	FALSE	FALSE	FALSE	FALSE	FALSE	FALSE	FALSE	FALSE
Epb41l2	13822	2.63	1.14	1.97	1.91	3	1	19	26	27	72	323.31	15300000000	O70318;A0A1W2P6I5;A0A1W2P7I2;A0A1W2P7H7;A0A1W2P7I4;A0A1W2P896;A0A1W2P6H2	Band 4.1-like protein 2	Epb41l2	FALSE	FALSE	TRUE	TRUE	FALSE	TRUE	FALSE	FALSE	FALSE	FALSE	FALSE	TRUE	TRUE	FALSE	FALSE
Sos1	20662	2.28	1.61	1.85	1.91	3	1	12	13	8	33	57.469	2321700000	Q62245	Son of sevenless homolog 1	Sos1	FALSE	FALSE	FALSE	TRUE	FALSE	TRUE	FALSE	FALSE	FALSE	FALSE	FALSE	FALSE	TRUE	FALSE	FALSE
Nucb1	18220	1.95	1.65	2.14	1.91	3	1	15	18	16	49	323.31	17100000000	Q02819;A0A1C7CYU3;A0A1B0GR41;A0A1B0GR92;A0A1B0GS16;A0A1B0GT83	Nucleobindin-1	Nucb1	FALSE	FALSE	FALSE	FALSE	TRUE	TRUE	TRUE	TRUE	FALSE	FALSE	FALSE	TRUE	FALSE	FALSE	FALSE
Gbas	NA	2.77	1.44	1.52	1.91	3	1	3	5	5	13	24.183	3436900000	O55126;Q7TMG8;A0A0G2JEV1	Protein NipSnap homolog 2	Gbas	FALSE	FALSE	FALSE	FALSE	FALSE	FALSE	FALSE	FALSE	FALSE	FALSE	FALSE	FALSE	FALSE	FALSE	FALSE
Ift172	67661	2.58	1.98	1.17	1.91	3	1	9	19	22	50	188.97	1569400000	Q6VH22;A0A0J9YU41;A0A0J9YV04;A0A0J9YUJ7;REV__Q8C5X9	Intraflagellar transport protein 172 homolog	Ift172	FALSE	TRUE	TRUE	TRUE	FALSE	TRUE	FALSE	FALSE	FALSE	FALSE	FALSE	TRUE	FALSE	FALSE	FALSE
Smg7	226517	3.12	1.28	1.33	1.91	3	1	3	3	4	10	20.367	166350000	Q5RJH6-3;Q5RJH6;Q5RJH6-2	Protein SMG7	Smg7	FALSE	FALSE	TRUE	FALSE	FALSE	TRUE	FALSE	FALSE	FALSE	FALSE	FALSE	TRUE	FALSE	FALSE	FALSE
Ranbp3	71810	2.74	1.33	1.65	1.91	3	1	8	9	11	28	233.07	5418900000	A0A3B2WCL5;Q9CT10	Ran-binding protein 3	Ranbp3	FALSE	FALSE	FALSE	FALSE	FALSE	TRUE	FALSE	FALSE	FALSE	FALSE	FALSE	TRUE	FALSE	FALSE	FALSE
Hook3	320191	2.96	1.26	1.51	1.91	3	1	13	17	15	45	323.31	8202600000	Q8BUK6;F6W1A2	Protein Hook homolog 3	Hook3	FALSE	FALSE	TRUE	FALSE	FALSE	TRUE	TRUE	FALSE	FALSE	FALSE	FALSE	FALSE	FALSE	FALSE	FALSE
Isyna1	71780	2.46	1.33	1.94	1.91	3	1	7	9	9	25	163.72	3172600000	Q9JHU9;A0A1B0GS86	Inositol-3-phosphate synthase 1	Isyna1	FALSE	FALSE	FALSE	FALSE	FALSE	TRUE	FALSE	FALSE	FALSE	FALSE	FALSE	FALSE	FALSE	FALSE	FALSE
Ndrg4	234593	1.89	1.51	2.33	1.91	3	1	2	4	3	9	155.46	917910000	Q8BTG7-2;Q8BTG7;Q8BTG7-3	Protein NDRG4	Ndrg4	TRUE	FALSE	FALSE	TRUE	FALSE	TRUE	FALSE	TRUE	FALSE	FALSE	FALSE	FALSE	FALSE	FALSE	FALSE
Pom121	107939	2.97	1.47	1.29	1.91	3	1	4	7	6	17	240.75	941700000	Q8K3Z9	Nuclear envelope pore membrane protein POM 121	Pom121	FALSE	FALSE	FALSE	FALSE	FALSE	TRUE	FALSE	TRUE	FALSE	FALSE	FALSE	TRUE	FALSE	FALSE	FALSE
Ptk7	71461	2.34	1.5	1.88	1.91	3	1	17	23	26	66	323.31	14700000000	Q8BKG3	Inactive tyrosine-protein kinase 7	Ptk7	FALSE	FALSE	FALSE	TRUE	FALSE	FALSE	FALSE	FALSE	FALSE	FALSE	FALSE	FALSE	TRUE	FALSE	FALSE
Arpin	70420	2.68	1.25	1.8	1.91	3	1	4	8	2	14	85.807	1537800000	Q9D0A3	Arpin	Arpin	FALSE	FALSE	FALSE	TRUE	FALSE	FALSE	FALSE	FALSE	FALSE	FALSE	FALSE	FALSE	FALSE	FALSE	FALSE
Pcdh9	211712	2.57	1.66	1.49	1.91	3	1	4	5	5	14	37.776	720700000	F8VPK8;A0A0A6YY09;A0A0A6YWY8;A0A0A6YY37;A0A0A6YWM0		Pcdh9	FALSE	FALSE	FALSE	TRUE	FALSE	FALSE	FALSE	FALSE	FALSE	FALSE	FALSE	FALSE	TRUE	FALSE	FALSE
Ppfia2	327814	2.46	1.7	1.56	1.91	3	1	12	17	18	47	323.31	2835400000	Q8BSS9;B8QI34;F7CYX4	Liprin-alpha-2	Ppfia2	FALSE	FALSE	FALSE	FALSE	FALSE	TRUE	FALSE	FALSE	FALSE	FALSE	FALSE	FALSE	TRUE	FALSE	FALSE
Rabep1	54189	2.56	1.65	1.5	1.91	3	1	17	23	14	54	323.31	4079800000	O35551-3;O35551;O35551-6;O35551-5;O35551-2;J3QJV7;O35551-4;Q3U983	Rab GTPase-binding effector protein 1	Rabep1	FALSE	FALSE	FALSE	FALSE	FALSE	TRUE	FALSE	FALSE	FALSE	FALSE	FALSE	FALSE	FALSE	FALSE	FALSE
Necap2	66147	2.05	1.69	1.98	1.91	3	1	3	4	5	12	323.31	803820000	Q9D1J1;F6RCM5	Adaptin ear-binding coat-associated protein 2	Necap2	FALSE	FALSE	FALSE	TRUE	FALSE	TRUE	FALSE	FALSE	FALSE	FALSE	FALSE	FALSE	FALSE	FALSE	FALSE
Cdc37	12539	1.73	1.77	2.22	1.91	3	1	6	8	8	22	323.31	12500000000	Q61081;A0A1L1STC0	Hsp90 co-chaperone Cdc37;Hsp90 co-chaperone Cdc37, N-terminally processed	Cdc37	FALSE	FALSE	FALSE	TRUE	FALSE	TRUE	FALSE	FALSE	FALSE	FALSE	FALSE	FALSE	FALSE	FALSE	FALSE
Rbpj	19664	1.15	3.43	1.13	1.9	3	1	3	3	5	11	16.774	703410000	Q3U6F1;E9Q7W0;A0A0J9YTV5;P31266-2;P31266;A0A0J9YVE0	Recombining binding protein suppressor of hairless	Rbpj	FALSE	FALSE	FALSE	FALSE	FALSE	TRUE	FALSE	FALSE	FALSE	FALSE	FALSE	TRUE	FALSE	FALSE	FALSE
Rab9a	NA	1.79	1.68	2.24	1.9	3	1	6	8	6	20	153.52	2168100000	Q9R0M6;A2AFP5;A2AFP4	Ras-related protein Rab-9A	Rab9a;Rab9	FALSE	FALSE	FALSE	FALSE	FALSE	FALSE	FALSE	FALSE	FALSE	FALSE	FALSE	FALSE	FALSE	FALSE	FALSE
Ywhab	54401	1.91	1.71	2.1	1.9	3	1	6	6	6	18	323.31	79300000000	Q9CQV8;Q9CQV8-2;A2A5N1	14-3-3 protein beta/alpha;14-3-3 protein beta/alpha, N-terminally processed	Ywhab	FALSE	FALSE	FALSE	FALSE	FALSE	TRUE	FALSE	FALSE	FALSE	FALSE	FALSE	TRUE	FALSE	FALSE	FALSE
Pgap1	241062	1.78	1.92	2.01	1.9	3	1	8	11	12	31	100.37	3130000000	Q3UUQ7	GPI inositol-deacylase	Pgap1	FALSE	FALSE	FALSE	FALSE	FALSE	TRUE	FALSE	TRUE	FALSE	FALSE	FALSE	FALSE	FALSE	FALSE	FALSE
Cmya5	76469	1.97	1.58	2.16	1.9	3	1	4	7	5	16	160.16	996260000	E9QLJ0;Q70KF4	Cardiomyopathy-associated protein 5	Cmya5	FALSE	FALSE	FALSE	FALSE	FALSE	TRUE	FALSE	TRUE	FALSE	FALSE	FALSE	TRUE	FALSE	FALSE	FALSE
Arg1	11846	1.85	1.46	2.4	1.9	3	1	5	8	5	18	96.442	2270000000	Q61176	Arginase-1	Arg1	TRUE	FALSE	FALSE	TRUE	TRUE	TRUE	FALSE	FALSE	FALSE	FALSE	FALSE	FALSE	FALSE	FALSE	FALSE
Cog7	233824	2.44	1.47	1.8	1.9	3	1	11	11	9	31	52.875	1885900000	Q3UM29;A0A0R4J0Q9;Q3TR20	Conserved oligomeric Golgi complex subunit 7	Cog7	FALSE	FALSE	FALSE	FALSE	FALSE	TRUE	TRUE	FALSE	FALSE	FALSE	FALSE	TRUE	FALSE	FALSE	FALSE
2022-09-06	NA	2.13	1.77	1.8	1.9	3	1	2	4	4	10	282.09	5431600000	Q9R1T4-2;Q9R1T4-3;Q9R1T4;A2A3W1	Septin-6	2022-09-06	FALSE	FALSE	FALSE	FALSE	FALSE	FALSE	FALSE	FALSE	FALSE	FALSE	FALSE	FALSE	FALSE	FALSE	FALSE
Ldhb	16832	1.68	1.27	2.75	1.9	3	1	9	10	9	28	323.31	29600000000	P16125;D3Z7F0;A0A0N4SVV8	L-lactate dehydrogenase B chain;L-lactate dehydrogenase	Ldhb	TRUE	FALSE	FALSE	FALSE	FALSE	TRUE	FALSE	FALSE	FALSE	FALSE	FALSE	FALSE	FALSE	FALSE	FALSE
Ywhae	22627	2.55	1.23	1.92	1.9	3	1	14	14	15	43	323.31	492000000000	P62259;D6REF3;F6WA09;D3YW45	14-3-3 protein epsilon	Ywhae	TRUE	FALSE	TRUE	TRUE	FALSE	TRUE	FALSE	FALSE	FALSE	FALSE	FALSE	TRUE	TRUE	FALSE	FALSE
Myom1	17929	1.25	1.81	2.63	1.9	3	1	31	40	51	122	323.31	16100000000	Z4YJF5;Q62234-2;Q62234;A0A3B2W4I4	Myomesin-1	Myom1	FALSE	FALSE	TRUE	FALSE	FALSE	TRUE	FALSE	FALSE	FALSE	FALSE	FALSE	FALSE	FALSE	FALSE	FALSE
Creld1	171508	2.79	1.38	1.53	1.9	3	1	3	4	3	10	98.449	321350000	Q91XD7	Cysteine-rich with EGF-like domain protein 1	Creld1	FALSE	FALSE	FALSE	FALSE	FALSE	FALSE	FALSE	FALSE	FALSE	FALSE	FALSE	FALSE	FALSE	FALSE	FALSE
Ndufv3	78330	1.66	1.34	2.69	1.9	3	1	1	2	4	7	74.511	890480000	Q3U422		Ndufv3	TRUE	FALSE	FALSE	FALSE	FALSE	TRUE	FALSE	FALSE	FALSE	FALSE	FALSE	TRUE	FALSE	FALSE	FALSE
2022-09-02	NA	2.48	1.52	1.7	1.9	3	1	11	15	12	38	323.31	30600000000	P42208;F6WYM0;D3YYB1;D3Z3C0;D3Z1S1;D3YZU7;D3YV76	Septin-2	2022-09-02	FALSE	FALSE	FALSE	FALSE	FALSE	FALSE	FALSE	FALSE	FALSE	FALSE	FALSE	FALSE	FALSE	FALSE	FALSE
Tbce	70430	2.93	1.52	1.24	1.9	3	1	9	9	10	28	193.11	12900000000	Q8CIV8;E0CZ81;E0CXJ6	Tubulin-specific chaperone E	Tbce	FALSE	FALSE	TRUE	FALSE	FALSE	TRUE	FALSE	FALSE	FALSE	FALSE	FALSE	FALSE	FALSE	FALSE	FALSE
Hopx	74318	1.83	1.8	2.06	1.9	3	1	1	1	2	4	118.67	417860000	Q8R1H0	Homeodomain-only protein	Hopx	FALSE	FALSE	FALSE	FALSE	FALSE	TRUE	FALSE	FALSE	FALSE	FALSE	FALSE	TRUE	FALSE	FALSE	FALSE
Fat1	14107	2.44	1.69	1.56	1.9	3	1	11	11	11	33	104.05	984360000	F2Z4A3;A0A087WRT4;A0A1L1SQU7		Fat1	FALSE	FALSE	FALSE	TRUE	FALSE	TRUE	FALSE	FALSE	FALSE	FALSE	FALSE	TRUE	TRUE	FALSE	FALSE
Atp6v1b2	11966	2.43	1.41	1.85	1.9	3	1	11	20	15	46	323.31	36700000000	P62814	V-type proton ATPase subunit B, brain isoform	Atp6v1b2	FALSE	FALSE	FALSE	TRUE	FALSE	TRUE	FALSE	FALSE	FALSE	FALSE	FALSE	FALSE	FALSE	FALSE	FALSE
Tcea1	21399	1.99	1.48	2.21	1.9	3	1	7	11	10	28	222.51	6119800000	P10711;E9PYD5;P10711-2;B7ZCS4;F6XMY4;Q9QVN7	Transcription elongation factor A protein 1	Tcea1	FALSE	FALSE	FALSE	FALSE	FALSE	FALSE	FALSE	FALSE	FALSE	FALSE	FALSE	TRUE	FALSE	FALSE	FALSE
Mybpc1	109272	1.72	1.58	2.39	1.9	3	1	39	43	41	123	323.31	128000000000	Q6P6L5		Mybpc1	FALSE	FALSE	TRUE	FALSE	FALSE	TRUE	FALSE	FALSE	FALSE	FALSE	FALSE	FALSE	FALSE	FALSE	FALSE
Map2k6	26399	2.77	1.85	1.07	1.9	3	1	7	9	9	25	267.71	3958500000	P70236;A2AGS2	Dual specificity mitogen-activated protein kinase kinase 6	Map2k6	FALSE	FALSE	TRUE	FALSE	FALSE	TRUE	FALSE	FALSE	FALSE	FALSE	FALSE	TRUE	FALSE	FALSE	FALSE
Farp2	227377	2.52	1.61	1.56	1.89	3	1	2	7	5	14	92.352	1105900000	Q91VS8;D3Z4C0	FERM, RhoGEF and pleckstrin domain-containing protein 2	Farp2	FALSE	FALSE	TRUE	FALSE	FALSE	TRUE	FALSE	FALSE	FALSE	FALSE	FALSE	FALSE	FALSE	FALSE	FALSE
Apba1	319924	2.96	1.12	1.61	1.89	3	1	8	10	7	25	88.67	1822600000	B2RUJ5;B2RUJ5-3;B2RUJ5-2	Amyloid beta A4 precursor protein-binding family A member 1	Apba1	FALSE	FALSE	FALSE	TRUE	FALSE	TRUE	TRUE	FALSE	FALSE	FALSE	FALSE	TRUE	TRUE	FALSE	FALSE
Vps36	70160	2.16	1.69	1.84	1.89	3	1	6	9	5	20	33.9	1147600000	Q91XD6	Vacuolar protein-sorting-associated protein 36	Vps36	FALSE	FALSE	FALSE	FALSE	FALSE	TRUE	FALSE	FALSE	FALSE	TRUE	FALSE	TRUE	FALSE	FALSE	FALSE
Prrc2a	53761	2.99	1.4	1.29	1.89	3	1	8	16	20	44	323.31	3569800000	Q7TSC1;G3UX48	Protein PRRC2A	Prrc2a	FALSE	FALSE	FALSE	TRUE	FALSE	TRUE	FALSE	FALSE	FALSE	FALSE	FALSE	TRUE	FALSE	FALSE	FALSE
Fasn	14104	2.25	1.47	1.96	1.89	3	1	50	66	56	172	323.31	82300000000	P19096;A0A0U1RNJ1;A0A0U1RPP5	Fatty acid synthase;[Acyl-carrier-protein] S-acetyltransferase;[Acyl-carrier-protein] S-malonyltransferase;3-oxoacyl-[acyl-carrier-protein] synthase;3-oxoacyl-[acyl-carrier-protein] reductase;3-hydroxyacyl-[acyl-carrier-protein] dehydratase;Enoyl-[acyl-carrier-protein] reductase;Oleoyl-[acyl-carrier-protein] hydrolase	Fasn	TRUE	FALSE	FALSE	TRUE	FALSE	TRUE	TRUE	FALSE	FALSE	FALSE	FALSE	FALSE	FALSE	FALSE	FALSE
Lypla1	18777	2.47	1.9	1.3	1.89	3	1	3	3	4	10	136.39	2881800000	P97823;D3Z111;J3QP56;P97823-2	Acyl-protein thioesterase 1	Lypla1	TRUE	FALSE	FALSE	FALSE	FALSE	TRUE	FALSE	FALSE	FALSE	FALSE	FALSE	FALSE	FALSE	FALSE	FALSE
Zmym4	67785	2.17	1.95	1.56	1.89	3	1	5	8	8	21	152.4	914730000	A2A791;A2A791-2;F6VYE2	Zinc finger MYM-type protein 4	Zmym4	FALSE	FALSE	FALSE	FALSE	FALSE	FALSE	FALSE	FALSE	FALSE	FALSE	FALSE	TRUE	FALSE	FALSE	FALSE
Eif3j1	78655	2.16	1.7	1.82	1.89	3	1	6	8	8	22	323.31	6461100000	Q3UGC7;Q66JS6	Eukaryotic translation initiation factor 3 subunit J-A;Eukaryotic translation initiation factor 3 subunit J-B	Eif3j1;Eif3j2	FALSE	FALSE	FALSE	FALSE	FALSE	TRUE	FALSE	FALSE	FALSE	FALSE	FALSE	FALSE	FALSE	FALSE	FALSE
Gnao1	14681	2.59	1.41	1.68	1.89	3	1	9	9	9	27	246.56	47200000000	P18872-2;P18872;D3Z2M7;F7BLT7	Guanine nucleotide-binding protein G(o) subunit alpha	Gnao1	FALSE	FALSE	FALSE	TRUE	FALSE	TRUE	FALSE	FALSE	FALSE	FALSE	FALSE	FALSE	FALSE	FALSE	FALSE
Tsc1	64930	2.66	1.74	1.28	1.89	3	1	6	10	9	25	198.76	1182200000	Q9EP53-3;Q9EP53-2;Q9EP53;Q9EP53-4;F2Z3X2	Hamartin	Tsc1	FALSE	FALSE	TRUE	TRUE	FALSE	TRUE	FALSE	FALSE	FALSE	FALSE	FALSE	TRUE	TRUE	FALSE	FALSE
Psmc6	67089	2.48	1.5	1.7	1.89	3	1	13	12	13	38	323.31	26100000000	P62334	26S protease regulatory subunit 10B	Psmc6	FALSE	FALSE	FALSE	FALSE	FALSE	TRUE	FALSE	FALSE	FALSE	FALSE	FALSE	TRUE	FALSE	FALSE	FALSE
Lars2	102436	1.92	1.34	2.41	1.89	3	1	8	11	5	24	105.49	1547900000	Q8VDC0;A0A1L1SSW1;A0A1L1SUS6;A0A1L1SQK2	Probable leucine--tRNA ligase, mitochondrial	Lars2	TRUE	FALSE	FALSE	FALSE	FALSE	TRUE	FALSE	FALSE	FALSE	FALSE	FALSE	FALSE	FALSE	FALSE	FALSE
Gabarapl2	93739	2.36	1.6	1.72	1.89	3	1	2	3	2	7	20.257	1412300000	P60521	Gamma-aminobutyric acid receptor-associated protein-like 2	Gabarapl2	FALSE	FALSE	FALSE	FALSE	FALSE	TRUE	TRUE	FALSE	FALSE	FALSE	TRUE	FALSE	FALSE	FALSE	FALSE
Speg	11790	2.01	1.86	1.8	1.89	3	1	11	20	22	53	323.31	11300000000	E9QQ25;Q62407;A0A087WSE3;Q62407-4;Q62407-3;Q62407-2;A0A0R4J1J0	Striated muscle-specific serine/threonine-protein kinase	Speg	FALSE	FALSE	FALSE	FALSE	FALSE	FALSE	FALSE	FALSE	FALSE	FALSE	FALSE	TRUE	FALSE	FALSE	FALSE
Mrpl41	107733	1.6	1.65	2.43	1.89	3	1	4	6	6	16	67.771	1828800000	Q9CQN7	39S ribosomal protein L41, mitochondrial	Mrpl41	TRUE	FALSE	FALSE	FALSE	FALSE	TRUE	FALSE	FALSE	FALSE	FALSE	FALSE	FALSE	FALSE	FALSE	FALSE
Sdc4	20971	2.22	1.84	1.61	1.89	3	1	2	2	2	6	3.8591	263160000	O35988	Syndecan-4	Sdc4	FALSE	FALSE	FALSE	FALSE	TRUE	TRUE	FALSE	FALSE	FALSE	FALSE	FALSE	FALSE	TRUE	FALSE	FALSE
Stx18	71116	1.76	2.1	1.81	1.89	3	1	3	4	3	10	11.873	693460000	Q8VDS8-3;Q8VDS8;A0A0J9YTY5;D3YY98;Q8VDS8-2;A0A0J9YUA5	Syntaxin-18	Stx18	FALSE	FALSE	FALSE	FALSE	FALSE	TRUE	TRUE	TRUE	FALSE	FALSE	FALSE	FALSE	FALSE	FALSE	FALSE
Tapt1	231225	2.81	1.64	1.21	1.89	3	1	5	5	5	15	79.585	775110000	Q4VBD2;A0A0G2JGM7;A0A0G2JG34	Transmembrane anterior posterior transformation protein 1	Tapt1	FALSE	TRUE	TRUE	TRUE	FALSE	TRUE	FALSE	TRUE	FALSE	FALSE	FALSE	FALSE	FALSE	FALSE	FALSE
Hnrnph3	432467	2.94	1.06	1.66	1.89	3	1	6	9	10	25	323.31	23900000000	D3Z3N4;D3YWT1		Hnrnph3	FALSE	FALSE	FALSE	FALSE	FALSE	FALSE	FALSE	FALSE	FALSE	FALSE	FALSE	TRUE	FALSE	FALSE	FALSE
Ganab	14376	1.99	1.55	2.13	1.89	3	1	18	25	19	62	323.31	27200000000	Q8BHN3-2;Q8BHN3;Q8BHN3-3	Neutral alpha-glucosidase AB	Ganab	FALSE	FALSE	FALSE	FALSE	FALSE	TRUE	TRUE	TRUE	FALSE	FALSE	FALSE	FALSE	FALSE	FALSE	FALSE
Atp6v1f	66144	2.6	1.19	1.88	1.89	3	1	3	4	3	10	97.352	4023600000	Q9D1K2;A0A0N4SVE1;F7B2B4	V-type proton ATPase subunit F	Atp6v1f	FALSE	FALSE	FALSE	FALSE	FALSE	TRUE	FALSE	FALSE	FALSE	FALSE	FALSE	FALSE	FALSE	FALSE	FALSE
Col17a1	12821	1.69	1.94	2.03	1.89	3	1	3	6	6	15	52.394	403900000	Q07563-2;Q07563	Collagen alpha-1(XVII) chain;120 kDa linear IgA disease antigen homolog	Col17a1	FALSE	FALSE	FALSE	FALSE	TRUE	FALSE	FALSE	FALSE	FALSE	FALSE	FALSE	FALSE	TRUE	FALSE	FALSE
Tsc22d3	14605	2.28	1.73	1.65	1.89	3	1	3	4	3	10	65.031	738620000	Q9Z2S7-3;Q9Z2S7-4;B1AVF2;Q9Z2S7;Q9Z2S7-2	TSC22 domain family protein 3	Tsc22d3	FALSE	FALSE	FALSE	FALSE	FALSE	TRUE	FALSE	FALSE	FALSE	FALSE	FALSE	TRUE	FALSE	FALSE	FALSE
Fyco1	17281	2.95	1.55	1.16	1.89	3	1	14	16	15	45	213.7	3496100000	Q8VDC1;A0A140T8V9	FYVE and coiled-coil domain-containing protein 1	Fyco1	FALSE	FALSE	FALSE	FALSE	FALSE	TRUE	TRUE	FALSE	FALSE	TRUE	TRUE	FALSE	FALSE	FALSE	FALSE
Ehbp1l1	114601	2.35	1.36	1.94	1.89	3	1	17	27	26	70	323.31	3513900000	E9QP49;Q99MS7;A0A494BA91;Q99MS7-2;A0A494B9G7;G5E8Y6;Q99MS7-3;A0A494BBL8;Q99MS7-4;Q99MS7-5	EH domain-binding protein 1-like protein 1	Ehbp1l1	FALSE	FALSE	FALSE	FALSE	FALSE	TRUE	FALSE	FALSE	FALSE	FALSE	FALSE	FALSE	FALSE	FALSE	FALSE
Actn1	109711	2.07	1.84	1.75	1.89	3	1	8	18	17	43	323.31	10500000000	Q7TPR4	Alpha-actinin-1	Actn1	FALSE	FALSE	TRUE	TRUE	FALSE	TRUE	FALSE	FALSE	FALSE	FALSE	FALSE	TRUE	TRUE	FALSE	FALSE
Tm9sf2	68059	2.39	1.54	1.72	1.89	3	1	5	8	7	20	225.86	4099900000	P58021;E9PZ69	Transmembrane 9 superfamily member 2	Tm9sf2	FALSE	FALSE	FALSE	FALSE	FALSE	TRUE	FALSE	FALSE	FALSE	FALSE	FALSE	FALSE	FALSE	FALSE	FALSE
Caskin1	268932	2.79	1.24	1.63	1.89	3	1	9	12	13	34	323.31	3300200000	Q6P9K8-2;Q6P9K8;Q6P9K8-3;Q6P9K8-4	Caskin-1	Caskin1	FALSE	FALSE	FALSE	FALSE	FALSE	TRUE	FALSE	FALSE	FALSE	FALSE	FALSE	FALSE	FALSE	FALSE	FALSE
Ptgis	19223	2.84	1.39	1.42	1.88	3	1	10	11	8	29	101.69	15300000000	O35074;Q8BXC0	Prostacyclin synthase	Ptgis	FALSE	FALSE	FALSE	TRUE	TRUE	TRUE	FALSE	TRUE	FALSE	FALSE	FALSE	TRUE	FALSE	FALSE	FALSE
Cobll1	319876	2.28	1.5	1.88	1.88	3	1	3	8	3	14	20.025	268360000	B1AZ15;B1AZ14;Q3UMF0-3;Q3UMF0-4;Q3UMF0-2;Q3UMF0;B1AZ26	Cordon-bleu protein-like 1	Cobll1	FALSE	FALSE	FALSE	FALSE	FALSE	FALSE	FALSE	FALSE	FALSE	FALSE	FALSE	FALSE	FALSE	FALSE	FALSE
Nae1	234664	1.69	1.46	2.5	1.88	3	1	6	9	9	24	271.27	3740000000	E0CZE0;Q8VBW6	NEDD8-activating enzyme E1 regulatory subunit	Nae1	FALSE	FALSE	FALSE	TRUE	FALSE	TRUE	FALSE	FALSE	FALSE	FALSE	FALSE	FALSE	FALSE	FALSE	FALSE
Hdlbp	110611	2.01	1.78	1.86	1.88	3	1	35	44	33	112	323.31	49800000000	Q8VDJ3;A0A087WP83;A0A087WS92;A0A087WPC5;A0A087WQY9;A0A087WPH2;A0A087WNQ4	Vigilin	Hdlbp	FALSE	FALSE	FALSE	FALSE	TRUE	TRUE	FALSE	FALSE	FALSE	FALSE	FALSE	TRUE	FALSE	FALSE	FALSE
Serpinb12	71869	1.97	1.56	2.13	1.88	3	1	8	15	10	33	313.97	8288300000	Q9D7P9	Serpin B12	Serpinb12	FALSE	FALSE	FALSE	FALSE	TRUE	TRUE	FALSE	FALSE	FALSE	FALSE	FALSE	FALSE	FALSE	FALSE	FALSE
Add1	11518	2.61	1.44	1.6	1.88	3	1	10	16	14	40	323.31	22700000000	Q9QYC0;F8WHZ9;F8WGR0;Q9QYC0-2;E9Q1K3;F6RDR0;A0A0J9YVI4;D3Z0T1;F6V4G5	Alpha-adducin	Add1	FALSE	FALSE	TRUE	TRUE	FALSE	TRUE	FALSE	FALSE	FALSE	FALSE	FALSE	TRUE	TRUE	FALSE	FALSE
Pck2	74551	2.14	1.51	2	1.88	3	1	9	16	14	39	323.31	5382300000	A0A0R4J0G0;Q8BH04;A0A2I3BQL9;A0A2I3BS39;A0A2I3BRX1;A0A2I3BQC6	Phosphoenolpyruvate carboxykinase [GTP], mitochondrial	Pck2	TRUE	FALSE	FALSE	FALSE	FALSE	TRUE	FALSE	FALSE	FALSE	FALSE	FALSE	FALSE	FALSE	FALSE	FALSE
Hbbt1	NA	2	1.5	2.15	1.88	3	1	10	11	11	32	323.31	2720000000000	A8DUK4;E9Q223;CON__Q3SX09		Hbbt1;Hbb-bs	FALSE	FALSE	FALSE	FALSE	FALSE	FALSE	FALSE	FALSE	FALSE	FALSE	FALSE	FALSE	FALSE	FALSE	FALSE
Sorcs2	81840	2.24	1.69	1.72	1.88	3	1	14	20	19	53	216.27	3577300000	Q9EPR5;D3YYF4;Q8BI74	VPS10 domain-containing receptor SorCS2	Sorcs2	FALSE	FALSE	FALSE	TRUE	FALSE	TRUE	FALSE	FALSE	FALSE	FALSE	FALSE	FALSE	TRUE	FALSE	FALSE
Eefsec	65967	2.95	1.08	1.62	1.88	3	1	4	8	9	21	26.772	1157700000	Q9JHW4;A0A0N4SUV6;A0A0N4SUU3;A0A0N4SWB3	Selenocysteine-specific elongation factor	Eefsec	TRUE	FALSE	FALSE	FALSE	FALSE	TRUE	FALSE	FALSE	FALSE	FALSE	FALSE	TRUE	FALSE	FALSE	FALSE
Atp2b2	11941	2.31	1.4	1.93	1.88	3	1	15	20	18	53	323.31	8609600000	Q3UHH0;F8WHB1;Q9R0K7	Calcium-transporting ATPase;Plasma membrane calcium-transporting ATPase 2	Atp2b2	FALSE	TRUE	FALSE	TRUE	FALSE	TRUE	FALSE	TRUE	FALSE	FALSE	FALSE	FALSE	TRUE	FALSE	FALSE
Commd6	66200	2.33	1.54	1.78	1.88	3	1	2	2	4	8	87.167	791850000	Q3V4B5;B7ZNP3	COMM domain-containing protein 6	Commd6	FALSE	FALSE	FALSE	FALSE	FALSE	TRUE	FALSE	FALSE	FALSE	FALSE	FALSE	TRUE	FALSE	FALSE	FALSE
Hdac3	15183	3.12	1.27	1.25	1.88	3	1	3	4	7	14	97.009	616200000	Q3UM33;O88895;O88895-2	Histone deacetylase;Histone deacetylase 3	Hdac3	FALSE	FALSE	TRUE	TRUE	FALSE	TRUE	TRUE	FALSE	FALSE	FALSE	FALSE	TRUE	FALSE	FALSE	FALSE
Ppfia3	76787	2.34	1.64	1.66	1.88	3	1	19	22	19	60	323.31	5238900000	P60469;P60469-2;A0A1B0GRM4	Liprin-alpha-3	Ppfia3	FALSE	FALSE	FALSE	FALSE	TRUE	TRUE	FALSE	FALSE	FALSE	FALSE	FALSE	FALSE	TRUE	FALSE	FALSE
Chmp7	105513	1.47	1.62	2.55	1.88	3	1	3	10	5	18	23.073	1533500000	Q8R1T1;Q8R1T1-2	Charged multivesicular body protein 7	Chmp7	FALSE	FALSE	FALSE	FALSE	FALSE	TRUE	FALSE	FALSE	FALSE	FALSE	FALSE	TRUE	FALSE	FALSE	FALSE
Vma21	67048	2.56	1.35	1.73	1.88	3	1	1	1	1	3	10.964	483230000	Q78T54-2;Q78T54	Vacuolar ATPase assembly integral membrane protein Vma21	Vma21	FALSE	FALSE	FALSE	FALSE	FALSE	TRUE	FALSE	TRUE	FALSE	FALSE	FALSE	FALSE	FALSE	FALSE	FALSE
Akap1	11640	2.21	1.71	1.72	1.88	3	1	3	6	6	15	120.31	717900000	O08715;O08715-4;O08715-2;O08715-5;O08715-3;O08715-6	A-kinase anchor protein 1, mitochondrial	Akap1	TRUE	FALSE	FALSE	TRUE	FALSE	TRUE	FALSE	TRUE	FALSE	FALSE	FALSE	FALSE	TRUE	FALSE	FALSE
Pbxip1	229534	2.72	1.24	1.68	1.88	3	1	11	16	13	40	315.25	4894800000	Q3TVI8;D3Z2F0;D3YUE1;D3YY15	Pre-B-cell leukemia transcription factor-interacting protein 1	Pbxip1	FALSE	FALSE	TRUE	FALSE	FALSE	TRUE	FALSE	FALSE	FALSE	FALSE	FALSE	TRUE	FALSE	FALSE	FALSE
Apex1	11792	2.47	1.17	2	1.88	3	1	5	9	6	20	111.83	10500000000	P28352;F6QA74;D3Z124;D3Z6R9	DNA-(apurinic or apyrimidinic site) lyase;DNA-(apurinic or apyrimidinic site) lyase, mitochondrial	Apex1	TRUE	FALSE	TRUE	FALSE	FALSE	TRUE	FALSE	TRUE	FALSE	FALSE	FALSE	TRUE	FALSE	FALSE	FALSE
Endou	19011	2.13	1.58	1.92	1.88	3	1	7	5	7	19	108.26	1571600000	Q3V188-2;Q3V188;A0A2R8VHM5	Poly(U)-specific endoribonuclease	Endou	FALSE	FALSE	FALSE	FALSE	TRUE	TRUE	FALSE	FALSE	FALSE	FALSE	FALSE	FALSE	FALSE	FALSE	FALSE
Nol6	230082	2.86	1.26	1.51	1.88	3	1	3	6	4	13	66.082	349170000	Q8R5K4-2;Q8R5K4	Nucleolar protein 6	Nol6	TRUE	FALSE	FALSE	FALSE	FALSE	TRUE	FALSE	FALSE	FALSE	FALSE	FALSE	TRUE	FALSE	FALSE	FALSE
Pfdn4	109054	2.66	1.07	1.91	1.88	3	1	3	2	2	7	323.31	4018300000	E9Q6U4;Q3UWL8;Q6P0X1;E9Q4Q8;E9Q8R1	Prefoldin subunit 4	Pfdn4	TRUE	FALSE	FALSE	FALSE	FALSE	TRUE	FALSE	FALSE	FALSE	FALSE	FALSE	TRUE	FALSE	FALSE	FALSE
Trps1	83925	2.52	1.59	1.53	1.88	3	1	5	9	11	25	155.74	813900000	G3UW90;V9GX74;V9GXE9;Q925H1;Q80V18;V9GXA5;Q8BZ62;V9GX39	Zinc finger transcription factor Trps1	Trps1	FALSE	FALSE	FALSE	FALSE	FALSE	FALSE	FALSE	FALSE	FALSE	FALSE	FALSE	TRUE	FALSE	FALSE	FALSE
Emc3	66087	1.84	1.58	2.22	1.88	3	1	5	3	7	15	323.31	1465100000	Q99KI3	ER membrane protein complex subunit 3	Emc3	FALSE	FALSE	FALSE	FALSE	FALSE	FALSE	FALSE	TRUE	FALSE	FALSE	FALSE	FALSE	FALSE	FALSE	FALSE
Bcan	12032	2.33	1.63	1.68	1.88	3	1	4	7	11	22	95.282	1583300000	Q61361;A0A0A6YW95	Brevican core protein	Bcan	FALSE	FALSE	FALSE	TRUE	TRUE	FALSE	FALSE	FALSE	FALSE	FALSE	FALSE	FALSE	TRUE	FALSE	FALSE
Dis3l2	208718	2.34	1.47	1.83	1.88	3	1	10	10	14	34	94.459	1917700000	Q8CI75-2;Q8CI75;A0A087WP08	DIS3-like exonuclease 2	Dis3l2	FALSE	FALSE	FALSE	FALSE	FALSE	TRUE	FALSE	FALSE	FALSE	FALSE	FALSE	FALSE	FALSE	FALSE	FALSE
Prrx1	18933	1.66	1.93	2.05	1.88	3	1	5	7	3	15	291.74	1240000000	G3UZ44;P63013-2;P63013	Paired mesoderm homeobox protein 1	Prrx1	FALSE	FALSE	FALSE	FALSE	FALSE	TRUE	FALSE	FALSE	FALSE	FALSE	FALSE	TRUE	FALSE	FALSE	FALSE
Rdx	19684	1.89	1.12	2.63	1.88	3	1	9	12	7	28	323.31	15100000000	P26043;Q7TSG6	Radixin	Rdx	FALSE	TRUE	TRUE	TRUE	FALSE	TRUE	FALSE	FALSE	FALSE	FALSE	FALSE	FALSE	TRUE	FALSE	FALSE
Cd248	70445	2.55	1.52	1.56	1.88	3	1	2	2	4	8	45.52	662800000	Q91V98	Endosialin	Cd248	FALSE	FALSE	FALSE	TRUE	FALSE	TRUE	FALSE	FALSE	FALSE	FALSE	FALSE	FALSE	FALSE	FALSE	FALSE
Atl3	109168	1.95	1.53	2.14	1.88	3	1	5	8	4	17	323.31	4392800000	E9PYT3;Q91YH5;Q91YH5-2;A0A494BAU1;A0A494BAX8;A0A494BAW9;A0A494B9P1	Atlastin-3	Atl3	FALSE	FALSE	FALSE	FALSE	FALSE	TRUE	FALSE	TRUE	FALSE	FALSE	FALSE	FALSE	FALSE	FALSE	FALSE
Hsd17b7	15490	1.56	2.38	1.69	1.88	3	1	1	4	3	8	67.608	522400000	Q8C5N9;O88736	3-keto-steroid reductase	Hsd17b7	FALSE	FALSE	FALSE	TRUE	FALSE	TRUE	FALSE	TRUE	FALSE	FALSE	FALSE	FALSE	FALSE	FALSE	FALSE
Hspb7	29818	2.34	1.52	1.77	1.88	3	1	4	6	4	14	178.47	4544700000	P35385	Heat shock protein beta-7	Hspb7	TRUE	FALSE	TRUE	FALSE	FALSE	TRUE	FALSE	FALSE	FALSE	FALSE	FALSE	TRUE	FALSE	FALSE	FALSE
Actn4	60595	1.85	1.39	2.38	1.87	3	1	29	41	36	106	323.31	80000000000	P57780;A0A1L1SV25;E9Q2W9;A0A1L1SVJ6	Alpha-actinin-4	Actn4	FALSE	FALSE	TRUE	TRUE	FALSE	TRUE	FALSE	FALSE	FALSE	FALSE	FALSE	TRUE	TRUE	FALSE	FALSE
Erp29	67397	1.85	1.64	2.14	1.87	3	1	7	11	7	25	207.76	14800000000	P57759;F8WJI4;F8WIM7;D6RG87	Endoplasmic reticulum resident protein 29	Erp29	FALSE	FALSE	FALSE	FALSE	FALSE	TRUE	FALSE	TRUE	FALSE	FALSE	FALSE	FALSE	FALSE	FALSE	FALSE
As3mt	57344	2.28	1.58	1.77	1.87	3	1	5	8	7	20	106	1663800000	Q91WU5;A0A494B985	Arsenite methyltransferase	As3mt	TRUE	FALSE	FALSE	FALSE	FALSE	TRUE	FALSE	FALSE	FALSE	FALSE	FALSE	FALSE	FALSE	FALSE	FALSE
Dhx32	101437	1.48	1.97	2.17	1.87	3	1	8	7	2	17	183.24	668600000	Q8BZS9;D3Z4E3;Q8BZS9-2	Putative pre-mRNA-splicing factor ATP-dependent RNA helicase DHX32	Dhx32	TRUE	FALSE	FALSE	FALSE	FALSE	TRUE	FALSE	FALSE	FALSE	FALSE	FALSE	TRUE	FALSE	FALSE	FALSE
Cyb5b	66427	1.83	1.58	2.21	1.87	3	1	2	3	2	7	82.775	7021500000	Q9CQX2	Cytochrome b5 type B	Cyb5b	TRUE	FALSE	FALSE	FALSE	FALSE	TRUE	FALSE	FALSE	FALSE	FALSE	FALSE	FALSE	FALSE	FALSE	FALSE
Nsf	18195	2.6	1.67	1.35	1.87	3	1	26	30	27	83	323.31	41200000000	P46460;G3UX86;G3UX98	Vesicle-fusing ATPase	Nsf	FALSE	FALSE	FALSE	TRUE	FALSE	TRUE	TRUE	FALSE	FALSE	FALSE	FALSE	FALSE	TRUE	FALSE	FALSE
Atp6v0a1	11975	2.35	1.36	1.91	1.87	3	1	11	13	15	39	323.31	10200000000	K3W4T3;Q9Z1G4-3;Q9Z1G4-2;Q9Z1G4;A2A599	V-type proton ATPase subunit a;V-type proton ATPase 116 kDa subunit a isoform 1	Atp6v0a1	FALSE	FALSE	FALSE	TRUE	FALSE	TRUE	TRUE	FALSE	FALSE	FALSE	FALSE	TRUE	TRUE	FALSE	FALSE
Bax	12028	1.99	1.44	2.19	1.87	3	1	5	5	5	15	316.3	5349500000	A0A1B0GT81;Q07813;A0A1B0GS13;A0A1B0GTA4;A0A1B0GT35	Apoptosis regulator BAX	Bax	TRUE	FALSE	FALSE	FALSE	FALSE	TRUE	FALSE	TRUE	FALSE	FALSE	FALSE	TRUE	FALSE	FALSE	FALSE
Csf1r	12978	1.47	1.6	2.54	1.87	3	1	3	3	2	8	27.811	270190000	P09581	Macrophage colony-stimulating factor 1 receptor	Csf1r	FALSE	FALSE	FALSE	TRUE	FALSE	FALSE	FALSE	FALSE	FALSE	FALSE	FALSE	TRUE	FALSE	FALSE	FALSE
Dcaf5	320808	2.87	1.33	1.42	1.87	3	1	4	3	8	15	60.088	323260000	Q80T85	DDB1- and CUL4-associated factor 5	Dcaf5	TRUE	FALSE	FALSE	FALSE	FALSE	TRUE	FALSE	FALSE	FALSE	FALSE	FALSE	FALSE	FALSE	FALSE	FALSE
Plbd1	66857	1.18	1.65	2.79	1.87	3	1	3	6	5	14	212.5	1155400000	A0A0R4J0B2;Q8VCI0	Phospholipase B-like 1;Phospholipase B-like 1 chain A;Phospholipase B-like 1 chain B;Phospholipase B-like 1 chain C	Plbd1	FALSE	FALSE	FALSE	FALSE	TRUE	TRUE	FALSE	FALSE	FALSE	TRUE	FALSE	FALSE	FALSE	FALSE	FALSE
Trpv2	22368	1.04	1.92	2.65	1.87	3	1	4	2	3	9	65	128180000	Q9WTR1	Transient receptor potential cation channel subfamily V member 2	Trpv2	FALSE	FALSE	FALSE	TRUE	FALSE	TRUE	FALSE	FALSE	FALSE	FALSE	FALSE	FALSE	FALSE	FALSE	FALSE
Mocs3	69372	2.42	1.71	1.48	1.87	3	1	3	6	10	19	210.81	2108900000	A2BDX3	Adenylyltransferase and sulfurtransferase MOCS3;Molybdopterin-synthase adenylyltransferase;Molybdopterin-synthase sulfurtransferase	Mocs3	FALSE	FALSE	FALSE	FALSE	FALSE	TRUE	FALSE	FALSE	FALSE	FALSE	FALSE	FALSE	FALSE	FALSE	FALSE
Map1lc3a	66734	1.98	1.25	2.38	1.87	3	1	3	3	3	9	6.6153	8237600000	Q91VR7	Microtubule-associated proteins 1A/1B light chain 3A	Map1lc3a	FALSE	FALSE	TRUE	FALSE	FALSE	TRUE	FALSE	FALSE	FALSE	TRUE	TRUE	FALSE	TRUE	FALSE	FALSE
Abat	268860	1.48	1.76	2.37	1.87	3	1	2	8	8	18	323.31	1117200000	P61922;P61922-2;Q3TUE8;F7C9G3;F6RN86	4-aminobutyrate aminotransferase, mitochondrial	Abat	TRUE	FALSE	FALSE	TRUE	FALSE	TRUE	FALSE	FALSE	FALSE	FALSE	FALSE	FALSE	FALSE	FALSE	FALSE
Ndel1	83431	2.08	1.72	1.81	1.87	3	1	4	10	5	19	120.86	854580000	Q9ERR1;Q9ERR1-2	Nuclear distribution protein nudE-like 1	Ndel1	FALSE	FALSE	TRUE	TRUE	FALSE	TRUE	FALSE	FALSE	FALSE	FALSE	FALSE	TRUE	TRUE	FALSE	FALSE
App	11820	2.11	1.6	1.9	1.87	3	1	8	12	13	33	323.31	2940000000	A0A2I3BPT1;A0A2I3BQZ9;Q3TWF3;P12023;P12023-3;P12023-2;A0A2I3BR03	Amyloid beta A4 protein;N-APP;Soluble APP-alpha;Soluble APP-beta;C99;Beta-amyloid protein 42;Beta-amyloid protein 40;C83;P3(42);P3(40);C80;Gamma-secretase C-terminal fragment 59;Gamma-secretase C-terminal fragment 57;Gamma-secretase C-terminal fragment 50;C31	App	FALSE	TRUE	TRUE	TRUE	TRUE	TRUE	TRUE	TRUE	FALSE	FALSE	FALSE	TRUE	TRUE	FALSE	FALSE
Cep131	12009	2.12	1.51	1.99	1.87	3	1	7	13	14	34	220.94	1189100000	B1AXI9;J3QMP9;Q62036	Centrosomal protein of 131 kDa	Cep131	FALSE	TRUE	TRUE	TRUE	TRUE	TRUE	FALSE	FALSE	FALSE	FALSE	FALSE	FALSE	FALSE	FALSE	FALSE
Capn5	12337	2.45	1.21	1.96	1.87	3	1	5	10	9	24	107.82	2160200000	O08688;D3YU84;D3Z432	Calpain-5	Capn5	FALSE	FALSE	FALSE	FALSE	FALSE	TRUE	FALSE	FALSE	FALSE	FALSE	FALSE	FALSE	TRUE	FALSE	FALSE
Hsd17b8	NA	3.01	1.24	1.36	1.87	3	1	4	7	6	17	307.48	2790000000	P50171;P50171-2;G3UX44;A0A494BA51;A0A494BAF4	Estradiol 17-beta-dehydrogenase 8	Hsd17b8;H2-Ke6	FALSE	FALSE	FALSE	FALSE	FALSE	FALSE	FALSE	FALSE	FALSE	FALSE	FALSE	FALSE	FALSE	FALSE	FALSE
Papss2	23972	2.03	1.62	1.96	1.87	3	1	11	17	14	42	203.34	6347700000	A0A494B923;A0A494BB18;O88428	Bifunctional 3-phosphoadenosine 5-phosphosulfate synthase 2;Sulfate adenylyltransferase;Adenylyl-sulfate kinase	Papss2	FALSE	FALSE	FALSE	FALSE	FALSE	FALSE	FALSE	FALSE	FALSE	FALSE	FALSE	FALSE	FALSE	FALSE	FALSE
Msh6	17688	2.02	1.75	1.84	1.87	3	1	14	17	16	47	323.31	3257800000	P54276;A0A3Q4EGF1	DNA mismatch repair protein Msh6	Msh6	FALSE	FALSE	FALSE	FALSE	FALSE	TRUE	TRUE	FALSE	FALSE	FALSE	FALSE	TRUE	FALSE	FALSE	FALSE
Herc1	235439	2.34	1.79	1.47	1.87	3	1	14	18	22	54	222.21	1493300000	E9PZP8;F6RXM1		Herc1	FALSE	FALSE	FALSE	FALSE	FALSE	FALSE	FALSE	FALSE	FALSE	FALSE	FALSE	FALSE	FALSE	FALSE	FALSE
Leprel4	NA	1.81	2.15	1.64	1.87	3	1	5	8	6	19	74.398	2470000000	Q8K2B0;H3BK18	Synaptonemal complex protein SC65	Leprel4	FALSE	FALSE	FALSE	FALSE	FALSE	FALSE	FALSE	FALSE	FALSE	FALSE	FALSE	FALSE	FALSE	FALSE	FALSE
Ahnak2	100041194	1.68	1.9	2.03	1.87	3	1	7	11	8	26	311.73	9451400000	F7DBB3;Q3URZ6		Ahnak2	FALSE	FALSE	FALSE	TRUE	FALSE	TRUE	FALSE	FALSE	FALSE	FALSE	FALSE	FALSE	FALSE	FALSE	FALSE
Ndufv2	72900	1.57	1.66	2.37	1.87	3	1	6	5	9	20	323.31	9888100000	Q9D6J6;Q9D6J6-2;M0QWP9;D6RGN4	NADH dehydrogenase [ubiquinone] flavoprotein 2, mitochondrial	Ndufv2	TRUE	FALSE	FALSE	FALSE	FALSE	TRUE	FALSE	FALSE	FALSE	FALSE	FALSE	FALSE	FALSE	FALSE	FALSE
Ap2s1	232910	2.2	1.92	1.49	1.87	3	1	4	6	4	14	7.9276	12600000000	P62743;A0A0U1RPS0;A0A0U1RQ06	AP-2 complex subunit sigma	Ap2s1	FALSE	FALSE	FALSE	TRUE	FALSE	TRUE	FALSE	FALSE	FALSE	FALSE	FALSE	FALSE	FALSE	FALSE	FALSE
Synpo2l	68760	1.43	1.24	2.93	1.87	3	1	5	3	6	14	251.7	393330000	D3YU08;B2RQK7;Q8BWB1	Synaptopodin 2-like protein	Synpo2l	FALSE	FALSE	TRUE	FALSE	FALSE	TRUE	FALSE	FALSE	FALSE	FALSE	FALSE	TRUE	TRUE	FALSE	FALSE
Llgl1	16897	2.66	1.43	1.5	1.87	3	1	3	13	14	30	140.8	3660000000	A0A0R4J0S4;Q80Y17	Lethal(2) giant larvae protein homolog 1	Llgl1	FALSE	FALSE	TRUE	TRUE	FALSE	TRUE	TRUE	FALSE	FALSE	FALSE	FALSE	FALSE	FALSE	FALSE	FALSE
Snw1	66354	1.8	2.3	1.5	1.87	3	1	12	12	11	35	268.36	6666400000	A0A0B4J1E2;Q9CSN1	SNW domain-containing protein 1	Snw1	FALSE	FALSE	FALSE	FALSE	FALSE	TRUE	FALSE	FALSE	FALSE	FALSE	FALSE	TRUE	FALSE	FALSE	FALSE
Pfas	237823	2.67	1.58	1.35	1.87	3	1	9	24	17	50	323.31	11500000000	Q5SUR0;F6RUL9;G3UY86	Phosphoribosylformylglycinamidine synthase	Pfas	FALSE	FALSE	FALSE	FALSE	FALSE	TRUE	FALSE	FALSE	FALSE	FALSE	FALSE	FALSE	FALSE	FALSE	FALSE
Psmb4	19172	2.25	1.69	1.67	1.87	3	1	4	8	6	18	323.31	20300000000	P99026	Proteasome subunit beta type-4	Psmb4	FALSE	FALSE	FALSE	FALSE	FALSE	TRUE	FALSE	FALSE	FALSE	FALSE	FALSE	TRUE	FALSE	FALSE	FALSE
Psma1	26440	2.42	1.34	1.83	1.87	3	1	8	10	10	28	173.72	22700000000	Q9R1P4;A0A1B0GS70	Proteasome subunit alpha type-1	Psma1	FALSE	FALSE	TRUE	FALSE	FALSE	TRUE	FALSE	FALSE	FALSE	FALSE	FALSE	TRUE	FALSE	FALSE	FALSE
Arhgap10	78514	2.61	1.74	1.24	1.87	3	1	3	6	7	16	73.674	870060000	Q6Y5D8;Q6Y5D8-2;Q6Y5D8-3	Rho GTPase-activating protein 10	Arhgap10	FALSE	FALSE	FALSE	TRUE	FALSE	TRUE	FALSE	FALSE	FALSE	FALSE	FALSE	FALSE	FALSE	FALSE	FALSE
Rps6ka2	20112	2.36	1.45	1.79	1.87	3	1	3	3	2	8	33.029	179720000	Q9WUT3	Ribosomal protein S6 kinase alpha-2	Rps6ka2	FALSE	FALSE	TRUE	FALSE	FALSE	TRUE	FALSE	FALSE	FALSE	FALSE	FALSE	TRUE	FALSE	FALSE	FALSE
Fhl1	14199	2.09	1.52	1.99	1.87	3	1	8	13	13	34	323.31	36800000000	A2AEX8;A2AEX6;P97447;A2AEY1;A2AEY2;A2AEX7;P97447-2;A2AEY0;A2AEX9;Q8CDC8	Four and a half LIM domains protein 1	Fhl1	FALSE	FALSE	FALSE	TRUE	FALSE	TRUE	FALSE	FALSE	FALSE	FALSE	FALSE	TRUE	FALSE	FALSE	FALSE
Cct2	12461	2.35	1.56	1.69	1.87	3	1	14	27	21	62	323.31	69500000000	P80314;A0A1W2P7B7;A0A1W2P828;A0A1W2P6Q3;A0A1W2P871;A0A1W2P8B6	T-complex protein 1 subunit beta	Cct2	FALSE	FALSE	TRUE	FALSE	FALSE	TRUE	FALSE	FALSE	FALSE	FALSE	FALSE	FALSE	FALSE	FALSE	FALSE
Gapvd1	66691	2.68	1.2	1.72	1.87	3	1	14	23	21	58	323.31	5540700000	Q6PAR5;Q6PAR5-2;Q6PAR5-6;Q6PAR5-4;Q6PAR5-5;F7ADQ2;F7ADT6;F6X819;F7ADS7;Q6PAR5-3;E9Q0D1;F6UFP6;F6YRL2	GTPase-activating protein and VPS9 domain-containing protein 1	Gapvd1	FALSE	FALSE	FALSE	FALSE	FALSE	TRUE	FALSE	FALSE	FALSE	FALSE	FALSE	FALSE	FALSE	FALSE	FALSE
Pdxk	216134	2.29	1.73	1.57	1.86	3	1	5	6	7	18	97.369	5091200000	Q8K183	Pyridoxal kinase	Pdxk	FALSE	FALSE	FALSE	FALSE	FALSE	TRUE	FALSE	FALSE	FALSE	FALSE	FALSE	TRUE	FALSE	FALSE	FALSE
Arpc2	76709	2.43	1.37	1.79	1.86	3	1	10	13	10	33	144.03	26800000000	Q9CVB6;D3YXG6;A0A087WRT2	Actin-related protein 2/3 complex subunit 2	Arpc2	FALSE	FALSE	TRUE	TRUE	FALSE	TRUE	FALSE	FALSE	FALSE	FALSE	FALSE	TRUE	TRUE	FALSE	FALSE
Mtx1	17827	2.52	1.47	1.61	1.86	3	1	4	5	7	16	194.43	1142800000	F7C846;P47802;D3Z3F4;G3XA66;D3YVW0;G3UYJ5;G3UXX9	Metaxin-1	Mtx1	TRUE	FALSE	FALSE	FALSE	FALSE	TRUE	FALSE	FALSE	FALSE	FALSE	FALSE	FALSE	FALSE	FALSE	FALSE
Slc12a4	20498	1.75	2.06	1.79	1.86	3	1	7	3	10	20	85.851	836490000	Q9JIS8;F8WIJ0;F6TQE2	Solute carrier family 12 member 4	Slc12a4	FALSE	FALSE	FALSE	FALSE	FALSE	FALSE	FALSE	FALSE	FALSE	FALSE	FALSE	FALSE	FALSE	FALSE	FALSE
Prim2	19076	1.64	1.49	2.46	1.86	3	1	3	5	4	12	10.576	579240000	P33610	DNA primase large subunit	Prim2	FALSE	FALSE	FALSE	FALSE	FALSE	FALSE	FALSE	FALSE	FALSE	FALSE	FALSE	TRUE	FALSE	FALSE	FALSE
Mtmr7	54384	2.09	1.53	1.97	1.86	3	1	5	6	4	15	72.57	513130000	Q9Z2C9;G3V027;G3UYB7;G3UYZ2;I6L9A6	Myotubularin-related protein 7	Mtmr7	FALSE	FALSE	FALSE	FALSE	FALSE	TRUE	FALSE	FALSE	FALSE	FALSE	FALSE	FALSE	FALSE	FALSE	FALSE
Gba2	230101	1.82	2.24	1.52	1.86	3	1	2	3	12	17	120.98	475490000	Q69ZF3;B1AWI3	Non-lysosomal glucosylceramidase	Gba2	FALSE	FALSE	FALSE	FALSE	FALSE	TRUE	TRUE	TRUE	FALSE	FALSE	FALSE	FALSE	FALSE	FALSE	FALSE
Otud4	73945	2.98	1.18	1.43	1.86	3	1	3	8	8	19	311.52	1012100000	A0A0R4J260;B2RRE7	OTU domain-containing protein 4	Otud4	FALSE	FALSE	FALSE	FALSE	FALSE	TRUE	FALSE	FALSE	FALSE	FALSE	FALSE	TRUE	FALSE	FALSE	FALSE
Plrg1	53317	3.11	1.33	1.15	1.86	3	1	5	13	12	30	189.27	3714700000	Q922V4;D3Z4V1;F8WI31	Pleiotropic regulator 1	Plrg1	FALSE	FALSE	FALSE	FALSE	FALSE	FALSE	FALSE	FALSE	FALSE	FALSE	FALSE	TRUE	FALSE	FALSE	FALSE
Sbds	66711	1.61	1.38	2.6	1.86	3	1	8	9	7	24	58.994	3104500000	P70122;F6TN03;D6REV5	Ribosome maturation protein SBDS	Sbds	FALSE	FALSE	TRUE	FALSE	FALSE	TRUE	FALSE	FALSE	FALSE	FALSE	FALSE	TRUE	FALSE	FALSE	FALSE
Naca	17938	2.29	1.45	1.84	1.86	3	1	43	59	57	159	323.31	52200000000	P70670;Q60817	Nascent polypeptide-associated complex subunit alpha, muscle-specific form	Naca	FALSE	FALSE	FALSE	FALSE	FALSE	TRUE	FALSE	FALSE	FALSE	FALSE	FALSE	TRUE	FALSE	FALSE	FALSE
Hsdl1	72552	1.49	1.89	2.21	1.86	3	1	4	7	4	15	189.83	2993200000	Q8BTX9;A0A1D5RLG0;A0A1D5RM62	Inactive hydroxysteroid dehydrogenase-like protein 1	Hsdl1	TRUE	FALSE	FALSE	FALSE	FALSE	TRUE	FALSE	FALSE	FALSE	FALSE	FALSE	FALSE	FALSE	FALSE	FALSE
Papola	18789	2.22	1.49	1.88	1.86	3	1	4	8	9	21	95.13	1081800000	Q61183;E9PWC8;E9PZR3;E9QAN2;Q61183-4;Q61183-3;Q61183-2;A0A0R4J244;E9QAY4;F6VTN8;F7CXD5;A1L349;Q9WVP6;E9PVN7;E9Q5Z1;F7AB38	Poly(A) polymerase alpha	Papola	FALSE	FALSE	FALSE	FALSE	FALSE	TRUE	FALSE	FALSE	FALSE	FALSE	FALSE	TRUE	FALSE	FALSE	FALSE
Smarcd3	66993	2.71	1.47	1.4	1.86	3	1	5	11	10	26	110.2	2226300000	A0A0G2JG60;Q6P9Z1;A0A2R8VHB7;A0A2R8VI28	SWI/SNF-related matrix-associated actin-dependent regulator of chromatin subfamily D member 3	Smarcd3	FALSE	FALSE	FALSE	FALSE	FALSE	TRUE	FALSE	FALSE	FALSE	FALSE	FALSE	TRUE	FALSE	FALSE	FALSE
Vgf	381677	2.27	1.58	1.74	1.86	3	1	4	7	4	15	43.286	940280000	Q0VGU4		Vgf	FALSE	FALSE	FALSE	TRUE	TRUE	TRUE	TRUE	FALSE	FALSE	FALSE	FALSE	FALSE	TRUE	FALSE	FALSE
Rtf1	76246	2.28	1.61	1.69	1.86	3	1	11	11	8	30	71.931	1787600000	A2AQ19	RNA polymerase-associated protein RTF1 homolog	Rtf1	FALSE	FALSE	FALSE	FALSE	FALSE	FALSE	FALSE	FALSE	FALSE	FALSE	FALSE	TRUE	FALSE	FALSE	FALSE
Lgmn	19141	2.26	1.48	1.84	1.86	3	1	1	2	3	6	158.41	2570300000	O89017	Legumain	Lgmn	FALSE	FALSE	FALSE	FALSE	TRUE	TRUE	FALSE	FALSE	FALSE	TRUE	FALSE	FALSE	FALSE	FALSE	FALSE
Casp8	12370	2.61	1.63	1.33	1.86	3	1	2	7	5	14	26.094	1088900000	A0A087WQT6;O89110	Caspase-8;Caspase-8 subunit p18;Caspase-8 subunit p10	Casp8	TRUE	FALSE	FALSE	TRUE	FALSE	TRUE	FALSE	FALSE	FALSE	FALSE	FALSE	TRUE	FALSE	FALSE	FALSE
Srrm1	51796	1.78	2.7	1.1	1.86	3	1	3	4	6	13	223.1	2420800000	E9QKA4;A2A8V8;A2A8V9;E9PUK6;Q52KI8-2;Q52KI8;A2A983;F6UK16;F6T4M4;F7BWM1	Serine/arginine repetitive matrix protein 1	Srrm1	FALSE	FALSE	FALSE	FALSE	FALSE	FALSE	FALSE	FALSE	FALSE	FALSE	FALSE	TRUE	FALSE	FALSE	FALSE
Cops7a	26894	2.1	1.49	1.98	1.86	3	1	6	7	6	19	144.38	4859800000	Q9CZ04;Q9CZ04-2;D3Z440;D3YVI6;D3Z0S0	COP9 signalosome complex subunit 7a	Cops7a	FALSE	FALSE	FALSE	FALSE	FALSE	TRUE	FALSE	FALSE	FALSE	FALSE	FALSE	TRUE	FALSE	FALSE	FALSE
Sik3	70661	2.76	1.49	1.32	1.86	3	1	4	10	9	23	323.31	1028100000	E9PU87;F6U6U5;F6S7W6;Q6P4S6;F6U8X4;Q6P4S6-2	Serine/threonine-protein kinase SIK3	Sik3	FALSE	FALSE	FALSE	FALSE	FALSE	TRUE	FALSE	FALSE	FALSE	FALSE	FALSE	TRUE	FALSE	FALSE	FALSE
Pitpnm1	18739	2.02	1.98	1.57	1.86	3	1	11	10	13	34	323.31	1488700000	O35954;D3YXW5;A0A494B9B7;A0A494BBA1	Membrane-associated phosphatidylinositol transfer protein 1	Pitpnm1	FALSE	FALSE	TRUE	FALSE	FALSE	TRUE	TRUE	TRUE	FALSE	FALSE	FALSE	FALSE	FALSE	FALSE	FALSE
Cwc22	80744	2.24	1.67	1.66	1.86	3	1	6	3	6	15	94.697	700260000	B1AYU4;B1AYU7;Q8C5N3-2;Q8C5N3;A2AK44;A2AK42;B1AYU8;B1AYU9;J3QNR0;J3QM48;REV__K4DI65	Pre-mRNA-splicing factor CWC22 homolog	Cwc22;Gm13695;Gm13697	FALSE	FALSE	FALSE	FALSE	FALSE	TRUE	FALSE	FALSE	FALSE	FALSE	FALSE	TRUE	FALSE	FALSE	FALSE
Nacc1	66830	2.74	1.63	1.2	1.86	3	1	3	5	9	17	81.65	796320000	Q7TSZ8;Q9DCM7	Nucleus accumbens-associated protein 1	Nacc1	FALSE	FALSE	FALSE	FALSE	FALSE	TRUE	FALSE	FALSE	FALSE	FALSE	FALSE	TRUE	TRUE	FALSE	FALSE
Ankrd2	56642	1.67	1.87	2.03	1.86	3	1	6	9	6	21	112.86	3310400000	A0A494B9J0;Q9WV06	Ankyrin repeat domain-containing protein 2	Ankrd2	FALSE	FALSE	FALSE	FALSE	FALSE	TRUE	FALSE	FALSE	FALSE	FALSE	FALSE	TRUE	FALSE	FALSE	FALSE
Prkci	18759	1.63	2.47	1.46	1.86	3	1	2	4	6	12	276.75	1787100000	Q62074;D3YXY0;F6QWV4	Protein kinase C iota type	Prkci	FALSE	FALSE	TRUE	TRUE	TRUE	TRUE	FALSE	FALSE	FALSE	FALSE	FALSE	TRUE	TRUE	FALSE	FALSE
Ogfr	72075	1.96	1.31	2.3	1.86	3	1	7	6	9	22	323.31	2620000000	Q99PG2;Q99PG2-2	Opioid growth factor receptor	Ogfr	FALSE	FALSE	FALSE	FALSE	FALSE	TRUE	FALSE	FALSE	FALSE	FALSE	FALSE	TRUE	FALSE	FALSE	FALSE
Hgs	15239	2.94	1.08	1.54	1.85	3	1	6	13	10	29	69.014	4918100000	B1ATZ0;B1ATZ1;Q3UMA3;Q99LI8;B1ATY9;F6VV02	Hepatocyte growth factor-regulated tyrosine kinase substrate	Hgs	FALSE	FALSE	FALSE	FALSE	FALSE	TRUE	FALSE	FALSE	FALSE	TRUE	FALSE	FALSE	FALSE	FALSE	FALSE
Ndufa13	67184	1.43	1.68	2.45	1.85	3	1	5	6	5	16	31.014	12300000000	Q9ERS2	NADH dehydrogenase [ubiquinone] 1 alpha subcomplex subunit 13	Ndufa13	TRUE	FALSE	FALSE	FALSE	FALSE	TRUE	FALSE	FALSE	FALSE	FALSE	FALSE	TRUE	FALSE	FALSE	FALSE
Serbp1	66870	2.27	1.44	1.86	1.85	3	1	8	10	11	29	323.31	37700000000	Q9CY58;Q3UMP4;A0A0N4SV32;Q9CY58-4;A0A0N4SWH2;A0A0N4SUQ1;A0A0N4SUN8;A0A0N4SV40;A0A0N4SVK5	Plasminogen activator inhibitor 1 RNA-binding protein	Serbp1	FALSE	FALSE	FALSE	FALSE	FALSE	TRUE	FALSE	FALSE	FALSE	FALSE	FALSE	TRUE	FALSE	FALSE	FALSE
Rmdn3	67809	2.09	1.48	2	1.85	3	1	8	6	6	20	228.76	1292600000	Q3UJU9;A3KGH5;A3KGH6;A3KGH7	Regulator of microtubule dynamics protein 3	Rmdn3	TRUE	FALSE	TRUE	FALSE	FALSE	TRUE	FALSE	FALSE	FALSE	FALSE	FALSE	TRUE	FALSE	FALSE	FALSE
Krt77	406220	2.56	1.11	1.89	1.85	3	1	2	8	12	22	304.1	2428500000	CON__Q6IFZ6;Q6IFZ6	Keratin, type II cytoskeletal 1b	Krt77	FALSE	FALSE	TRUE	FALSE	FALSE	FALSE	FALSE	FALSE	FALSE	FALSE	FALSE	FALSE	FALSE	FALSE	FALSE
Sfswap	231769	2.45	1.5	1.61	1.85	3	1	2	6	8	16	11.335	1180200000	Q3USH5;A0A0G2JDQ9	Splicing factor, suppressor of white-apricot homolog	Sfswap	FALSE	FALSE	FALSE	FALSE	FALSE	FALSE	FALSE	FALSE	FALSE	FALSE	FALSE	TRUE	FALSE	FALSE	FALSE
Pgm5	226041	2.08	1.54	1.94	1.85	3	1	9	11	11	31	130.15	2593900000	Q8BZF8	Phosphoglucomutase-like protein 5	Pgm5	FALSE	FALSE	TRUE	TRUE	FALSE	TRUE	FALSE	FALSE	FALSE	FALSE	FALSE	FALSE	TRUE	FALSE	FALSE
Fnbp1	14269	2.36	1.59	1.61	1.85	3	1	6	6	12	24	94.099	1423200000	A2AQ43;A2AQ44;A2AQ42;A2AQ45;A2AQ41;Q80TY0-2;Q80TY0-3;Q80TY0;Q80TY0-4;F6VVN1;Q80TY0-5;A0A0A6YWT1;A2AQ39;A2AQ47	Formin-binding protein 1	Fnbp1	FALSE	FALSE	TRUE	TRUE	FALSE	TRUE	FALSE	FALSE	FALSE	TRUE	FALSE	FALSE	FALSE	FALSE	FALSE
Ncdn	26562	2.6	1.44	1.52	1.85	3	1	7	10	9	26	122.9	5654700000	Q9Z0E0	Neurochondrin	Ncdn	FALSE	FALSE	FALSE	TRUE	FALSE	TRUE	FALSE	FALSE	FALSE	FALSE	FALSE	FALSE	FALSE	FALSE	FALSE
Ankrd13a	68420	1.72	1.79	2.05	1.85	3	1	4	8	5	17	65.335	941370000	Q80UP5;F7B209	Ankyrin repeat domain-containing protein 13A	Ankrd13a	FALSE	FALSE	FALSE	TRUE	FALSE	TRUE	FALSE	FALSE	FALSE	FALSE	FALSE	FALSE	FALSE	FALSE	FALSE
Vps4b	20479	2.49	1.59	1.47	1.85	3	1	4	9	7	20	64.954	4370700000	P46467;Q8BPY9	Vacuolar protein sorting-associated protein 4B	Vps4b	FALSE	FALSE	TRUE	FALSE	FALSE	TRUE	FALSE	FALSE	FALSE	FALSE	FALSE	TRUE	FALSE	FALSE	FALSE
Clasp1	76707	2.19	1.47	1.9	1.85	3	1	25	35	34	94	323.31	12200000000	A0A087WRE8;Q80TV8-2;E9QNY9;J3QP81;A0A087WS18;A0A087WP42;A0A087WQ95;A0A087WRK0;A0A087WQ31;E9QKH0;E9Q6L0;A0A087WNW8;Q80TV8;A0A087WQF1;A0A0A6YXZ1;A0A0A6YWK1;A0A0N4SUT7;A0A0N4SVH2;A0A087WRU7	CLIP-associating protein 1	Clasp1	FALSE	FALSE	TRUE	FALSE	FALSE	TRUE	TRUE	FALSE	FALSE	FALSE	FALSE	FALSE	TRUE	FALSE	FALSE
Psmf1	228769	2.17	1.59	1.79	1.85	3	1	3	2	4	9	44.288	1254100000	Q8BHL8	Proteasome inhibitor PI31 subunit	Psmf1	FALSE	FALSE	FALSE	FALSE	FALSE	TRUE	FALSE	TRUE	FALSE	FALSE	FALSE	FALSE	FALSE	FALSE	FALSE
Csrp3	13009	2.41	1.3	1.84	1.85	3	1	4	6	6	16	323.31	17800000000	P50462;A0A140LHC6	Cysteine and glycine-rich protein 3	Csrp3	FALSE	FALSE	TRUE	FALSE	FALSE	TRUE	FALSE	FALSE	FALSE	FALSE	FALSE	TRUE	FALSE	FALSE	FALSE
Sdha	66945	2.43	1.43	1.69	1.85	3	1	17	23	18	58	323.31	46600000000	Q8K2B3;A0A1Y7VJ55	Succinate dehydrogenase [ubiquinone] flavoprotein subunit, mitochondrial	Sdha	TRUE	FALSE	FALSE	TRUE	FALSE	TRUE	FALSE	FALSE	FALSE	FALSE	FALSE	TRUE	FALSE	FALSE	FALSE
Ckmt2	76722	1.78	1.69	2.08	1.85	3	1	10	13	9	32	323.31	14300000000	Q6P8J7	Creatine kinase S-type, mitochondrial	Ckmt2	TRUE	FALSE	FALSE	FALSE	FALSE	TRUE	FALSE	FALSE	FALSE	FALSE	FALSE	FALSE	FALSE	FALSE	FALSE
Tbc1d5	72238	1.92	1.52	2.1	1.85	3	1	7	6	2	15	114.31	374460000	A0A286YDB3;Q80XQ2	TBC1 domain family member 5	Tbc1d5	FALSE	FALSE	FALSE	TRUE	FALSE	TRUE	TRUE	FALSE	FALSE	FALSE	TRUE	FALSE	FALSE	FALSE	FALSE
Camkk2	207565	1.54	2.17	1.84	1.85	3	1	6	8	5	19	44.068	773960000	Q8C078-2	Calcium/calmodulin-dependent protein kinase kinase 2	Camkk2	FALSE	FALSE	FALSE	FALSE	FALSE	TRUE	FALSE	FALSE	FALSE	FALSE	FALSE	TRUE	FALSE	FALSE	FALSE
Lrp1	16971	2.17	1.66	1.72	1.85	3	1	51	70	85	206	323.31	55600000000	A0A0R4J0I9;Q91ZX7;Q3U5J2;D3Z5M3;H3BJH0;A0A0N4SVX0	Prolow-density lipoprotein receptor-related protein 1;Low-density lipoprotein receptor-related protein 1 85 kDa subunit;Low-density lipoprotein receptor-related protein 1 515 kDa subunit;Low-density lipoprotein receptor-related protein 1 intracellular domain	Lrp1	FALSE	FALSE	FALSE	TRUE	FALSE	TRUE	FALSE	FALSE	FALSE	FALSE	FALSE	TRUE	FALSE	FALSE	FALSE
Fam193a	231128	1.66	1.37	2.52	1.85	3	1	2	4	3	9	13.039	583130000	M0QWZ1;Q8CGI1;A0A0J9YTZ5;M0QWS6	Protein FAM193A	Fam193a	FALSE	FALSE	FALSE	FALSE	FALSE	FALSE	FALSE	FALSE	FALSE	FALSE	FALSE	FALSE	FALSE	FALSE	FALSE
Spryd4	66701	1.7	1.17	2.68	1.85	3	1	1	6	4	11	10.444	1221600000	Q91WK1	SPRY domain-containing protein 4	Spryd4	TRUE	FALSE	FALSE	FALSE	FALSE	TRUE	FALSE	FALSE	FALSE	FALSE	FALSE	TRUE	FALSE	FALSE	FALSE
Plxna2	18845	2.06	1.74	1.75	1.85	3	1	11	10	3	24	72.373	859530000	P70207	Plexin-A2	Plxna2	FALSE	FALSE	FALSE	TRUE	TRUE	FALSE	FALSE	FALSE	FALSE	FALSE	FALSE	FALSE	FALSE	FALSE	FALSE
Spin1	20729	1.99	2.01	1.54	1.85	3	1	2	6	6	14	41.014	1274600000	Q61142-2;Q61142;Q6NVE3	Spindlin-1	Spin1	FALSE	FALSE	TRUE	FALSE	FALSE	TRUE	FALSE	FALSE	FALSE	FALSE	FALSE	TRUE	FALSE	FALSE	FALSE
Myadm	50918	2.22	1.6	1.73	1.85	3	1	2	3	4	9	218.92	2284300000	O35682;A0A0N4SW94	Myeloid-associated differentiation marker	Myadm	FALSE	FALSE	TRUE	TRUE	FALSE	TRUE	FALSE	FALSE	FALSE	FALSE	FALSE	FALSE	TRUE	FALSE	FALSE
Itgb3	16416	2.37	1.64	1.54	1.85	3	1	6	7	11	24	323.31	1315700000	O54890	Integrin beta-3	Itgb3	FALSE	FALSE	FALSE	TRUE	FALSE	TRUE	FALSE	FALSE	FALSE	FALSE	FALSE	TRUE	TRUE	FALSE	FALSE
Vps26a	30930	2.26	1.94	1.34	1.85	3	1	6	9	6	21	207.94	48000000000	P40336;P40336-2;A0A1W2P7Z9;A0A1W2P7R7	Vacuolar protein sorting-associated protein 26A	Vps26a	FALSE	FALSE	FALSE	FALSE	FALSE	TRUE	FALSE	FALSE	FALSE	TRUE	FALSE	FALSE	FALSE	FALSE	FALSE
Msto1	229524	2.03	1.84	1.67	1.85	3	1	5	12	9	26	135.55	2379100000	E9PUB7;Q2YDW2;Q2YDW2-2;D3YX87	Protein misato homolog 1	Msto1	TRUE	FALSE	FALSE	FALSE	FALSE	TRUE	FALSE	FALSE	FALSE	FALSE	FALSE	FALSE	FALSE	FALSE	FALSE
Tmem106b	71900	1.99	1.54	2.02	1.85	3	1	2	4	5	11	55.919	845510000	Q80X71;D3Z191;D3Z0M2;D3Z6E0	Transmembrane protein 106B	Tmem106b	FALSE	FALSE	FALSE	FALSE	FALSE	TRUE	FALSE	FALSE	FALSE	TRUE	FALSE	FALSE	FALSE	FALSE	FALSE
Tbc1d2b	67016	2.68	1.49	1.36	1.85	3	1	6	6	8	20	55.665	565680000	Q3U0J8;A0A087WRL5	TBC1 domain family member 2B	Tbc1d2b	FALSE	FALSE	FALSE	FALSE	FALSE	TRUE	FALSE	FALSE	FALSE	FALSE	FALSE	FALSE	FALSE	FALSE	FALSE
Rpap1	68925	3.02	1.4	1.12	1.85	3	1	3	8	5	16	153.5	579050000	Q80TE0;Q80TE0-2;V9GWX3;S4R2F2	RNA polymerase II-associated protein 1	Rpap1	FALSE	FALSE	FALSE	FALSE	FALSE	FALSE	FALSE	FALSE	FALSE	FALSE	FALSE	TRUE	FALSE	FALSE	FALSE
Dag1	13138	1.99	1.44	2.11	1.85	3	1	5	9	5	19	34.104	2410000000	Q62165	Dystroglycan;Alpha-dystroglycan;Beta-dystroglycan	Dag1	FALSE	FALSE	TRUE	TRUE	TRUE	TRUE	FALSE	FALSE	FALSE	FALSE	FALSE	TRUE	TRUE	FALSE	FALSE
Actg1	11465	1.59	2.21	1.74	1.85	3	1	1	1	1	3	106.41	19900000000	P63260;G3UYG0;E9Q606;B1ATY1	Actin, cytoplasmic 2;Actin, cytoplasmic 2, N-terminally processed	Actg1	FALSE	FALSE	TRUE	TRUE	TRUE	TRUE	FALSE	FALSE	FALSE	FALSE	FALSE	FALSE	TRUE	FALSE	FALSE
Vps51	68505	2.6	1.58	1.36	1.85	3	1	10	11	10	31	255.28	1579400000	Q3UVL4;Q3UVL4-2;Q3UVL4-3;E0CX85;F6TKZ2	Vacuolar protein sorting-associated protein 51 homolog	Vps51	FALSE	FALSE	FALSE	FALSE	FALSE	TRUE	TRUE	FALSE	FALSE	FALSE	FALSE	TRUE	FALSE	FALSE	FALSE
Ube3c	100763	2.21	1.73	1.59	1.85	3	1	10	12	9	31	49.84	2100000000	Q80U95;A0A0G2JDR9	Ubiquitin-protein ligase E3C	Ube3c	FALSE	FALSE	FALSE	FALSE	FALSE	FALSE	FALSE	FALSE	FALSE	FALSE	FALSE	TRUE	FALSE	FALSE	FALSE
Edc4	234699	2.16	1.5	1.87	1.84	3	1	15	24	19	58	323.31	10900000000	G5E896;Q3UJB9;A0A0R4J1Q0;Q3UJB9-2;D6RE33;F6ZJ27;F6V5I7	Enhancer of mRNA-decapping protein 4	Edc4	FALSE	FALSE	FALSE	FALSE	FALSE	TRUE	FALSE	FALSE	FALSE	FALSE	FALSE	TRUE	FALSE	FALSE	FALSE
Armcx4	100503043	2.16	1.48	1.9	1.84	3	1	8	12	14	34	323.31	864130000	E9PWM3		Armcx4	FALSE	FALSE	FALSE	FALSE	FALSE	FALSE	FALSE	FALSE	FALSE	FALSE	FALSE	FALSE	FALSE	FALSE	FALSE
Ccdc115	69668	2.63	1.19	1.71	1.84	3	1	1	5	4	10	190.48	640840000	Q8VE99	Coiled-coil domain-containing protein 115	Ccdc115	FALSE	FALSE	FALSE	FALSE	FALSE	TRUE	TRUE	TRUE	FALSE	TRUE	FALSE	FALSE	FALSE	FALSE	FALSE
Rab4a	19341	1.87	1.3	2.36	1.84	3	1	4	4	3	11	69.95	880230000	P56371	Ras-related protein Rab-4A	Rab4a	FALSE	FALSE	FALSE	TRUE	TRUE	TRUE	FALSE	FALSE	FALSE	FALSE	FALSE	FALSE	TRUE	FALSE	FALSE
Cadm1	54725	1.67	1.73	2.13	1.84	3	1	2	3	4	9	323.31	1391700000	E9PYN1;Q8R5M8-4;Q8R5M8-3;Q8R5M8-2;Q8R5M8;Q8R5M8-5;Q8R5M8-7;Q8R5M8-6	Cell adhesion molecule 1	Cadm1	FALSE	FALSE	FALSE	TRUE	FALSE	TRUE	FALSE	FALSE	FALSE	FALSE	FALSE	FALSE	TRUE	FALSE	FALSE
Osbp	76303	1.73	1.47	2.32	1.84	3	1	8	9	12	29	323.31	4180000000	Q3B7Z2;Q3B7Z2-2	Oxysterol-binding protein 1	Osbp	FALSE	FALSE	FALSE	TRUE	FALSE	TRUE	TRUE	TRUE	FALSE	FALSE	FALSE	TRUE	TRUE	FALSE	FALSE
Ndufv1	17995	2.27	1.59	1.67	1.84	3	1	7	15	9	31	323.31	14800000000	D3YUM1;Q91YT0;D3Z1U9;D3Z0K1;D3YXX5;A0A494BAS8;D6RG60;A0A494BA02	NADH dehydrogenase [ubiquinone] flavoprotein 1, mitochondrial	Ndufv1	TRUE	FALSE	FALSE	FALSE	FALSE	TRUE	FALSE	FALSE	FALSE	FALSE	FALSE	FALSE	FALSE	FALSE	FALSE
Akap5	238276	2.5	1.32	1.71	1.84	3	1	11	13	9	33	268.91	2237300000	H3BIV5;D3YVF0	A-kinase anchor protein 5	Akap5	FALSE	FALSE	TRUE	TRUE	FALSE	TRUE	FALSE	FALSE	FALSE	FALSE	FALSE	FALSE	TRUE	FALSE	FALSE
Stub1	56424	2.12	1.67	1.74	1.84	3	1	6	8	13	27	93.782	6483400000	Q9WUD1;A0A494BBF6;A0A494BBI6	STIP1 homology and U box-containing protein 1	Stub1	FALSE	FALSE	FALSE	FALSE	FALSE	TRUE	FALSE	TRUE	FALSE	FALSE	FALSE	TRUE	FALSE	FALSE	FALSE
Plxnc1	54712	3.33	1.13	1.07	1.84	3	1	3	4	5	12	89.739	656620000	Q9QZC2	Plexin-C1	Plxnc1	FALSE	FALSE	FALSE	TRUE	FALSE	FALSE	FALSE	FALSE	FALSE	FALSE	FALSE	FALSE	FALSE	FALSE	FALSE
Ighg2b	16016	1.64	2.3	1.58	1.84	3	1	10	11	11	32	323.31	259000000000	A0A075B5P3;A0A0A6YVP0;P01867-2;P01867;P01863;P01865	Ig gamma-2B chain C region	Ighg2b;Igh-3	FALSE	FALSE	FALSE	TRUE	TRUE	FALSE	FALSE	FALSE	FALSE	FALSE	FALSE	FALSE	FALSE	FALSE	FALSE
Prdx5	54683	2.13	1.75	1.65	1.84	3	1	6	7	6	19	107.45	22400000000	P99029-2;P99029;G3UZJ4;H3BJQ7;A0A494BAZ4	Peroxiredoxin-5, mitochondrial	Prdx5	TRUE	FALSE	FALSE	FALSE	FALSE	TRUE	FALSE	FALSE	TRUE	FALSE	FALSE	TRUE	FALSE	FALSE	FALSE
Ipo13	230673	2.81	1.43	1.28	1.84	3	1	8	7	7	22	177.47	856070000	Q8K0C1;Q8K0C1-2	Importin-13	Ipo13	FALSE	FALSE	FALSE	FALSE	FALSE	TRUE	FALSE	FALSE	FALSE	FALSE	FALSE	TRUE	FALSE	FALSE	FALSE
Acan	11595	1.79	1.51	2.22	1.84	3	1	16	18	20	54	323.31	14700000000	Q61282	Aggrecan core protein	Acan	FALSE	FALSE	FALSE	TRUE	TRUE	FALSE	FALSE	FALSE	FALSE	FALSE	FALSE	FALSE	TRUE	FALSE	FALSE
Eif4g2	13690	2.46	1.23	1.84	1.84	3	1	15	16	17	48	323.31	11200000000	Q62448;Q62448-2	Eukaryotic translation initiation factor 4 gamma 2	Eif4g2	FALSE	FALSE	FALSE	TRUE	FALSE	TRUE	FALSE	FALSE	FALSE	FALSE	FALSE	FALSE	TRUE	FALSE	FALSE
Fat3	270120	1.66	1.68	2.19	1.84	3	1	8	9	7	24	32.909	1274600000	Q8BNA6;E9QK16;Q8BNA6-2;A0A1L1SU86;Q8BNA6-3	Protocadherin Fat 3	Fat3	FALSE	FALSE	FALSE	TRUE	FALSE	FALSE	FALSE	FALSE	FALSE	FALSE	FALSE	FALSE	FALSE	FALSE	FALSE
Rock2	19878	2.37	1.58	1.57	1.84	3	1	14	22	19	55	323.31	4330000000	F8VPK5;A0A1Y7VMN0;P70336;P70336-2;A0A1Y7VLD1	Rho-associated protein kinase;Rho-associated protein kinase 2	Rock2	FALSE	FALSE	TRUE	TRUE	FALSE	TRUE	FALSE	FALSE	FALSE	FALSE	FALSE	TRUE	TRUE	FALSE	FALSE
Pdia4	12304	2.15	1.44	1.94	1.84	3	1	17	26	22	65	323.31	44900000000	A0A0R4J0Z1;P08003	Protein disulfide-isomerase A4	Pdia4	FALSE	FALSE	FALSE	FALSE	TRUE	TRUE	FALSE	TRUE	FALSE	FALSE	FALSE	FALSE	FALSE	FALSE	FALSE
Fech	14151	1.58	1.57	2.37	1.84	3	1	6	10	6	22	70.426	2063500000	A0A494BAI5;Q544X6;P22315;F6T2S0;Q91W09;A0A494B9Y8;A0A494BBL4;A0A494BA61;A0A494BAR8	Ferrochelatase;Ferrochelatase, mitochondrial	Fech	TRUE	FALSE	FALSE	FALSE	FALSE	TRUE	FALSE	FALSE	FALSE	FALSE	FALSE	FALSE	FALSE	FALSE	FALSE
Pum1	80912	2.15	1.93	1.44	1.84	3	1	12	16	12	40	323.31	5011700000	Q80U78-2;E9Q6M7	Pumilio homolog 1	Pum1	FALSE	FALSE	FALSE	FALSE	FALSE	TRUE	FALSE	FALSE	FALSE	FALSE	FALSE	TRUE	FALSE	FALSE	FALSE
Cndp2	66054	2.42	1.61	1.49	1.84	3	1	9	15	11	35	323.31	14400000000	Q9D1A2;A0A494B9S3;A0A494B9U6	Cytosolic non-specific dipeptidase	Cndp2	FALSE	FALSE	FALSE	FALSE	FALSE	TRUE	FALSE	FALSE	FALSE	FALSE	FALSE	TRUE	FALSE	FALSE	FALSE
Map1b	17755	2.22	1.62	1.68	1.84	3	1	59	66	64	189	323.31	167000000000	P14873	Microtubule-associated protein 1B;MAP1B heavy chain;MAP1 light chain LC1	Map1b	FALSE	TRUE	TRUE	TRUE	FALSE	TRUE	FALSE	FALSE	FALSE	FALSE	FALSE	FALSE	TRUE	FALSE	FALSE
Cpsf4	54188	2.47	1.72	1.32	1.84	3	1	4	7	10	21	281.15	4001100000	E0CXT7;B2LVG5;B2LVG6;Q8BQZ5;Q8BQZ5-3;Q8BQZ5-2;F7B6Z5;M0QWM8	Cleavage and polyadenylation specificity factor subunit 4	Cpsf4	FALSE	FALSE	FALSE	FALSE	FALSE	FALSE	FALSE	FALSE	FALSE	FALSE	FALSE	TRUE	FALSE	FALSE	FALSE
Akap12	83397	2.18	1.49	1.85	1.84	3	1	33	32	36	101	323.31	28700000000	Q9WTQ5;Q9WTQ5-2	A-kinase anchor protein 12	Akap12	FALSE	FALSE	TRUE	TRUE	FALSE	TRUE	FALSE	FALSE	FALSE	FALSE	FALSE	FALSE	TRUE	FALSE	FALSE
Efr3a	76740	2.43	1.64	1.44	1.84	3	1	4	5	6	15	16.891	4057800000	A0A1D5RLL3;Q8BG67;Q8BG67-2;Q8BWC5	Protein EFR3 homolog A	Efr3a	FALSE	FALSE	FALSE	TRUE	FALSE	TRUE	FALSE	FALSE	FALSE	FALSE	FALSE	FALSE	FALSE	FALSE	FALSE
Ubqln2	54609	2.25	1.63	1.63	1.84	3	1	5	6	6	17	267.87	4188900000	Q9QZM0	Ubiquilin-2	Ubqln2	FALSE	FALSE	FALSE	TRUE	FALSE	TRUE	FALSE	FALSE	FALSE	FALSE	FALSE	TRUE	FALSE	FALSE	FALSE
Cars	27267	2.1	1.58	1.83	1.84	3	1	16	13	16	45	260.49	4762200000	Q9ER72;Q9ER72-2;A0A140LII7;A0A140LIB6	Cysteine--tRNA ligase, cytoplasmic	Cars	FALSE	FALSE	FALSE	FALSE	FALSE	TRUE	FALSE	FALSE	FALSE	FALSE	FALSE	FALSE	FALSE	FALSE	FALSE
Rb1cc1	12421	2.27	1.44	1.79	1.84	3	1	4	8	10	22	89.338	441770000	Q9ESK9;F7CC56;F7CCJ3;E9PX56;E0CYY6	RB1-inducible coiled-coil protein 1	Rb1cc1	FALSE	FALSE	FALSE	FALSE	FALSE	TRUE	FALSE	FALSE	FALSE	TRUE	FALSE	TRUE	FALSE	FALSE	FALSE
Pcdh17	219228	3	1.36	1.15	1.84	3	1	8	9	7	24	79.259	1027600000	E9PXF0		Pcdh17	FALSE	FALSE	FALSE	TRUE	FALSE	FALSE	FALSE	FALSE	FALSE	FALSE	FALSE	FALSE	TRUE	FALSE	FALSE
Tmem168	101118	1.58	1.29	2.64	1.84	3	1	2	1	2	5	36.225	185060000	A0A0N4SW50;Q91VX9	Transmembrane protein 168	Tmem168	FALSE	FALSE	FALSE	FALSE	FALSE	TRUE	FALSE	FALSE	FALSE	FALSE	FALSE	FALSE	FALSE	FALSE	FALSE
Arl8a	68724	2.46	1.11	1.93	1.83	3	1	4	6	4	14	48.486	9888500000	F6QKK2;Q8VEH3	ADP-ribosylation factor-like protein 8A	Arl8a	FALSE	FALSE	TRUE	FALSE	FALSE	TRUE	FALSE	FALSE	FALSE	TRUE	FALSE	FALSE	TRUE	FALSE	FALSE
Ppa1	67895	2.34	1.36	1.8	1.83	3	1	9	12	9	30	323.31	14500000000	Q9D819	Inorganic pyrophosphatase	Ppa1	FALSE	FALSE	FALSE	FALSE	FALSE	TRUE	FALSE	FALSE	FALSE	FALSE	FALSE	FALSE	FALSE	FALSE	FALSE
Nadk2	68646	2.64	1.39	1.47	1.83	3	1	5	7	7	19	60.707	2022200000	Q8C5H8-2;Q8C5H8-3;Q8C5H8-4	NAD kinase 2, mitochondrial	Nadk2	TRUE	FALSE	FALSE	FALSE	FALSE	TRUE	FALSE	FALSE	FALSE	FALSE	FALSE	FALSE	FALSE	FALSE	FALSE
Frem2	242022	1.27	3	1.23	1.83	3	1	2	3	11	16	24.887	151980000	Q6NVD0;Q6NVD0-2;Q6NVD0-3	FRAS1-related extracellular matrix protein 2	Frem2	FALSE	FALSE	FALSE	TRUE	TRUE	FALSE	FALSE	FALSE	FALSE	FALSE	FALSE	FALSE	FALSE	FALSE	FALSE
Ywhag	22628	2.22	1.28	1.99	1.83	3	1	6	7	8	21	323.31	121000000000	P61982	14-3-3 protein gamma;14-3-3 protein gamma, N-terminally processed	Ywhag	FALSE	FALSE	FALSE	FALSE	FALSE	TRUE	FALSE	FALSE	FALSE	FALSE	FALSE	FALSE	TRUE	FALSE	FALSE
Magi1	14924	2.9	1.23	1.37	1.83	3	1	8	18	22	48	285.17	4776400000	Q6RHR9;A0A0N4SUZ0;Q6RHR9-3;Q4VBG2;A0A0R4J0S6;Q6RHR9-2;E9PZ12;A0A0N4SWH0;A0A0N4SUP9;A0A0N4SWA1	Membrane-associated guanylate kinase, WW and PDZ domain-containing protein 1	Magi1	FALSE	FALSE	FALSE	TRUE	FALSE	TRUE	FALSE	FALSE	FALSE	FALSE	FALSE	TRUE	TRUE	FALSE	FALSE
Rnh1	107702	2.06	1.56	1.88	1.83	3	1	11	15	16	42	323.31	17900000000	Q91VI7;A0A1B0GSG5;A0A1B0GRG4;A0A1B0GRY7	Ribonuclease inhibitor	Rnh1	FALSE	FALSE	FALSE	FALSE	TRUE	TRUE	FALSE	FALSE	FALSE	FALSE	FALSE	TRUE	FALSE	FALSE	FALSE
A2mp	NA	1.62	1.33	2.55	1.83	3	1	15	20	17	52	299.34	5104200000	Q6GQT1	Alpha-2-macroglobulin-P	A2mp	FALSE	FALSE	FALSE	FALSE	FALSE	FALSE	FALSE	FALSE	FALSE	FALSE	FALSE	FALSE	FALSE	FALSE	FALSE
Tmem30a	69981	2.54	1.3	1.65	1.83	3	1	4	4	5	13	101.48	2103600000	Q8VEK0;D3YVV1;Q8BHG3	Cell cycle control protein 50A	Tmem30a	FALSE	FALSE	FALSE	TRUE	FALSE	TRUE	TRUE	TRUE	FALSE	FALSE	FALSE	FALSE	FALSE	FALSE	FALSE
Srgap2	14270	2.51	1.26	1.72	1.83	3	1	13	24	24	61	323.31	10600000000	Q91Z67;A0A087WNM1;A0A087WSQ1;A0A087WS59;A0A087WS73;A0A087WRV4;A0A087WNR5	SLIT-ROBO Rho GTPase-activating protein 2	Srgap2	TRUE	FALSE	FALSE	TRUE	FALSE	TRUE	FALSE	FALSE	FALSE	FALSE	FALSE	TRUE	TRUE	FALSE	FALSE
Casp6	12368	1.68	1.22	2.59	1.83	3	1	3	6	4	13	9.0442	1096800000	O08738	Caspase-6;Caspase-6 subunit p18;Caspase-6 subunit p11	Casp6	FALSE	FALSE	FALSE	TRUE	FALSE	TRUE	FALSE	FALSE	FALSE	FALSE	FALSE	TRUE	FALSE	FALSE	FALSE
Ndufa12	66414	1.4	1.55	2.54	1.83	3	1	4	8	8	20	75.975	4674500000	Q7TMF3;A0A0R4J275;F6RBR6	NADH dehydrogenase [ubiquinone] 1 alpha subcomplex subunit 12	Ndufa12	TRUE	FALSE	FALSE	FALSE	FALSE	TRUE	FALSE	FALSE	FALSE	FALSE	FALSE	FALSE	FALSE	FALSE	FALSE
Neo1	18007	1.92	1.55	2.02	1.83	3	1	15	21	17	53	278.44	2960900000	E9QK04;Q7TQG5;P97798-5;P97798-2;P97798-3;P97798;P97798-4;A0A1L1SRD6	Neogenin	Neo1	FALSE	FALSE	FALSE	TRUE	FALSE	TRUE	TRUE	FALSE	FALSE	FALSE	FALSE	TRUE	FALSE	FALSE	FALSE
Nbea	26422	2.55	1.44	1.5	1.83	3	1	26	42	46	114	323.31	14300000000	Q9EPN1-4;Q9EPN1;Q9EPN1-3;Q9EPN1-2	Neurobeachin	Nbea	FALSE	FALSE	FALSE	TRUE	FALSE	TRUE	TRUE	FALSE	FALSE	FALSE	FALSE	FALSE	TRUE	FALSE	FALSE
Bag6	224727	2.38	1.51	1.6	1.83	3	1	15	18	11	44	323.31	9368800000	Q3UF95;G3UYQ2;G3UZT6;G3V013;S4R183;S4R224		Bag6	FALSE	FALSE	FALSE	FALSE	TRUE	TRUE	FALSE	FALSE	FALSE	FALSE	FALSE	TRUE	FALSE	FALSE	FALSE
Ppp2r5d	21770	2.27	1.64	1.59	1.83	3	1	9	14	11	34	149.43	5393100000	Q91V89;Q7TNL5		Ppp2r5d	FALSE	FALSE	FALSE	FALSE	FALSE	TRUE	FALSE	FALSE	FALSE	FALSE	FALSE	TRUE	FALSE	FALSE	FALSE
Birc6	12211	2.31	1.77	1.42	1.83	3	1	20	40	33	93	323.31	7290500000	O88738;S4R1L5;S4R2P8;O88738-3;O88738-2;J3QP64;S4R268;A0A3Q4EH00;S4R1R8;S4R2N7;S4R1S3;S4R2J7	Baculoviral IAP repeat-containing protein 6	Birc6	FALSE	FALSE	TRUE	FALSE	FALSE	TRUE	TRUE	FALSE	FALSE	FALSE	FALSE	TRUE	FALSE	FALSE	FALSE
Rbx1	56438	3.2	1.08	1.21	1.83	3	1	2	2	2	6	202.65	3425200000	P62878;A0A2R8W6G1;A0A2R8W6R3	E3 ubiquitin-protein ligase RBX1;E3 ubiquitin-protein ligase RBX1, N-terminally processed	Rbx1	FALSE	FALSE	FALSE	FALSE	FALSE	TRUE	FALSE	FALSE	FALSE	FALSE	FALSE	TRUE	FALSE	FALSE	FALSE
Pbx1	18514	2.41	1.43	1.66	1.83	3	1	3	3	3	9	177.03	1190000000	D9J2V6;P41778-2;P41778	Pre-B-cell leukemia transcription factor 1	Pbx1	FALSE	FALSE	FALSE	FALSE	FALSE	TRUE	FALSE	FALSE	FALSE	FALSE	FALSE	TRUE	FALSE	FALSE	FALSE
Trmt2a	15547	2.67	1.32	1.5	1.83	3	1	6	10	12	28	122	2128300000	Q3UYU2;E9PUQ7;Q8BNV1;F6ZHN3	tRNA (uracil-5-)-methyltransferase homolog A	Trmt2a	FALSE	FALSE	FALSE	FALSE	FALSE	FALSE	FALSE	FALSE	FALSE	FALSE	FALSE	FALSE	FALSE	FALSE	FALSE
Inppl1	16332	1.72	2.1	1.67	1.83	3	1	18	18	15	51	137.11	2691800000	Q6P549;A0A087WPT7;A0A1B0GR64;A0A1B0GST7	Phosphatidylinositol 3,4,5-trisphosphate 5-phosphatase 2	Inppl1	FALSE	FALSE	TRUE	TRUE	FALSE	TRUE	TRUE	FALSE	FALSE	FALSE	FALSE	FALSE	FALSE	FALSE	FALSE
Pmm1	29858	1.9	2.11	1.48	1.83	3	1	4	4	4	12	40.779	519100000	O35621;Q9D6D9;Q91W01;A0A2R8W6J8;D6RG76	Phosphomannomutase 1;Phosphomannomutase	Pmm1	FALSE	FALSE	FALSE	FALSE	FALSE	TRUE	FALSE	FALSE	FALSE	FALSE	FALSE	FALSE	FALSE	FALSE	FALSE
Tenm2	23964	2.18	1.87	1.43	1.83	3	1	21	27	29	77	323.31	5422900000	A0A0A0MQ92;A0A0A0MQB7;Q9WTS5	Teneurin-2;Ten-2, soluble form;Ten-2 intracellular domain	Tenm2	FALSE	FALSE	FALSE	TRUE	FALSE	TRUE	TRUE	TRUE	FALSE	FALSE	FALSE	TRUE	TRUE	FALSE	FALSE
Armcx2	67416	1.89	1.44	2.16	1.83	3	1	4	8	5	17	113.7	848960000	Q6A058	Armadillo repeat-containing X-linked protein 2	Armcx2	TRUE	FALSE	FALSE	FALSE	FALSE	TRUE	FALSE	FALSE	FALSE	FALSE	FALSE	FALSE	FALSE	FALSE	FALSE
Ppm1a	19042	2.04	1.45	2	1.83	3	1	6	9	10	25	99.791	6035200000	P49443;Q9EQE2;A0A1Y7VJZ4	Protein phosphatase 1A	Ppm1a	FALSE	FALSE	FALSE	TRUE	FALSE	TRUE	FALSE	FALSE	FALSE	FALSE	FALSE	TRUE	FALSE	FALSE	FALSE
Fam21	NA	1.61	1.74	2.14	1.83	3	1	14	19	9	42	323.31	2073400000	Q6PGL7;Q6PGL7-2;A0A0N4SV74	WASH complex subunit FAM21	Fam21	FALSE	FALSE	FALSE	FALSE	FALSE	FALSE	FALSE	FALSE	FALSE	FALSE	FALSE	FALSE	FALSE	FALSE	FALSE
Ano10	102566	1.54	1.67	2.27	1.83	3	1	5	7	7	19	164.04	1394800000	Q8BH79;Q8BH79-4;A0A1L1SS60;Q8BH79-2;Q8BH79-3;A0A1L1SR14;A0A1L1SV36	Anoctamin-10	Ano10	FALSE	FALSE	FALSE	TRUE	FALSE	FALSE	FALSE	FALSE	FALSE	FALSE	FALSE	FALSE	FALSE	FALSE	FALSE
Snx27	76742	2.01	1.73	1.75	1.83	3	1	11	15	11	37	244.5	7360900000	Q3UHD6-2;Q3UHD6;A0A0G2JF85;A0A0G2JGD5;A0A0G2JG07;Q91VY6	Sorting nexin-27	Snx27	FALSE	FALSE	FALSE	TRUE	FALSE	TRUE	FALSE	FALSE	FALSE	FALSE	FALSE	TRUE	TRUE	FALSE	FALSE
Brsk1	381979	1.85	1.44	2.19	1.83	3	1	6	7	7	20	233.7	1175600000	D3Z5P0;Q5RJI5;Q5RJI5-4;Q5RJI5-2	Serine/threonine-protein kinase BRSK1	Brsk1	FALSE	FALSE	TRUE	TRUE	FALSE	TRUE	FALSE	FALSE	FALSE	FALSE	FALSE	TRUE	TRUE	FALSE	FALSE
Aoc3	11754	2.06	1.66	1.75	1.83	3	1	5	10	9	24	143.96	2906200000	O70423-2;O70423;A2A4I8;A2A4I9;Q812C9	Membrane primary amine oxidase	Aoc3	FALSE	FALSE	FALSE	TRUE	TRUE	TRUE	TRUE	TRUE	FALSE	FALSE	FALSE	FALSE	FALSE	FALSE	FALSE
Tmem65	74868	1.76	1.64	2.08	1.83	3	1	4	2	3	9	6.1137	729320000	Q4VAE3	Transmembrane protein 65	Tmem65	TRUE	FALSE	FALSE	TRUE	FALSE	TRUE	FALSE	FALSE	FALSE	FALSE	FALSE	FALSE	TRUE	FALSE	FALSE
Ppm1g	14208	2.24	1.52	1.72	1.83	3	1	8	13	11	32	323.31	72800000000	Q61074;A0A0J9YVG0;A0A0J9YV96;A0A0J9YUB0	Protein phosphatase 1G	Ppm1g	FALSE	FALSE	FALSE	FALSE	FALSE	FALSE	FALSE	FALSE	FALSE	FALSE	FALSE	TRUE	FALSE	FALSE	FALSE
Tm9sf3	107358	2.12	1.41	1.95	1.83	3	1	5	7	6	18	25.06	3638300000	A0A498WGK6;Q9ET30	Transmembrane 9 superfamily member 3	Tm9sf3	FALSE	FALSE	FALSE	FALSE	FALSE	FALSE	FALSE	FALSE	FALSE	FALSE	FALSE	FALSE	FALSE	FALSE	FALSE
[truncated: 5,055 more rows]
