# Supplementary material for: In vivo Polycystin-1 interactome using a novel Pkd1 knock-in mouse model
Source: PLoS One. 2023 Aug 4;18(8):e0289778. doi: 10.1371/journal.pone.0289778 (PMC10403143; doi:10.1371/journal.pone.0289778)
Supplement: S2 Table — (XLSX) [file pone.0289778.s006.xlsx]

## Sheet: PC1 interactome
Pkd1
Pkd2
Igkv6-13
Psen1
H2-K1
Ube2v1;Gm20431
Dnajc25
Ces1c
Glo1
Cldn1
Rcor2
Apod
Arpp19
Steap3
Hebp1
Pltp
Nnt
Ptgds
Itm2a
Pvalb
Fut8
Pvr
Tmem163
Acp6
Naalad2
Akr1b10
Ppm1f
Foxj3
Tatdn1
Ap3s2
Adss
Fcho2
Wdr13
Dnajc11
Myg1
Tppp3
Fcgr1
Xpnpep1
Anxa4
Dcun1d5
Dad1
BC100530;BC117090
Zpr1
Lcn11
Fbp2
Trmt5
Agt
Sumf2
Gabrb3
Sult2b1
Pclo
Hrnr
Ppp1r1a
Slc6a9
Fabp3
Snx7
Tpt1
Chkb
Nek4
Stfa1
Evl
Alad
Pgm2l1
Hbz;Hba-x
Slc9a6
Apoh
Mydgf
Adam17
Smg8
Ano6
Pnp
Icam1
Urod
Gabpa
Ndufa11
Suox
Ndufa10
Golga2
Hmox2
Rhot1
Phex
Robo1
Aldh1a3
Igkv10-95
Cdipt
Stk26
Ighg3
Mp68
Serpina3k
Atox1
Spg21
Rhob
Ankzf1
Nme1
Cd34
Rasgrf2
Cnpy2
Armc1
Nceh1
Ttc4
Rnps1
Adck4
Stx16
Dhodh
Cpe
Coa7
Gm6619
Cryz
Cirbp
Eif2ak2
Cdh6
F3
Pja1
Mpp5
Chmp3
Ugt2a1;Ugt2a2
Sord
Rpia
Gng10
Vps25
Hspa13
Fcer1g
Osgep
Gss
Clec16a
Cotl1
Ssbp1
Crip2
Adh1
Mfi2
Crlf3
Sf3a2
Nans
Snf8
Kcnd2
Rrm2
Canx
Phospho1
Negr1
Pgm1;Pgm2
Sncb
Nme3
Entpd1
Dvl2
Bphl
Idi1
Grm5
Gipc1
Hdgf
Prosc
Casc4
Ngef
Bcat1
Clptm1l
Nif3l1
Pcnp
Pgam2
Cachd1
Znf622
Hddc2
Rbm3
Cd44
Chordc1
Cacna2d2
Aplp1
Adk
Igsf5;Pcp4
Smek2
Scrn1
Fdxr
Pfkl
Bpifb9b
Tceal5;Tceal3;Tceal6
Lpcat1
Tbca
Rlbp1
Rad23a
Slc12a5
Cst3
Tmem63b
Ptp4a2
Anxa3
Reep1
Crabp1
Sbsn
Mob4
Adh5
Tssc1
Eno2
Bag5
Gltp
Klhl31
Rpl7l1
Fuca1
Ube2l3
Dgat1
Bccip
Gsk3a
Sgip1
Crabp2
Dak
Pacsin1
Rab6b
Pgls
Ppp1r8
Lamp2
Dpp6
Itpa
Ubl4a
Camlg
Drg2
Atcay
Pdgfra
Calb2
Slc4a2
Ppid
Mettl10
Lnp
Atp6v1g2
Cox7a2
Galm
Crym
Me2
Numbl
Apmap
Npl
Mob2
Dctn6
Rras
Lap3
Nelfa
Nln
Ada
Psma6
Dpp3
Mff
Guf1
Dhrs7
Cdh15
Clic6
Sms
Slc1a2
Arhgap1
Gpi
Ubap1
Atic
Abracl
Eif2b5
Nptn
Cbr2
Man2b1
Gdi1
Tes
Sfr1
Kmt2d
Marcksl1
Sod1
Ublcp1
Acot7
Thumpd3
Psat1
Ppat
Serpinb9
Iars2
Aldoc
Tacstd2
Acat2;Acat3
Tmem205
Entpd3
Rbp1
Prepl
Gsto1
Cab39
Iqsec2
Gstm5
Erbb2
Flg
Znf768
Mvd
Pebp1
Aldh5a1
Sars2
Pnck
Nol3
Tacc2
Cmpk1
Trip10
Pdgfrb
Mrpl18
Brox
Ndrg3
Dnph1
Wbp2
Pgam1
Etf1
Gale
Tor1aip1
Cuta
Unc13c
Naa25
Dcakd
Me1
Vamp7
Gaa
Serpina1a;Serpina1c
Sh2b1
Ivd
Pih1d1
Prep
Hmgcs2
Aarsd1;Gm27029
Ppp2r4
Abhd14b
Ca2
Cryaa
Ppp1cc
Ckb
Hn1l
Heph
Mtmr6
Ezr
Adi1
Stard5
Pcsk1n
Spr
Ntrk2
Gpm6a
Kiaa1045;N28178
Stx7
Nsdhl
Ptges3
Camk4
Clybl
Lmcd1
Got1
Dpp7
Ralbp1
Cyp2f2
Sparc
Dcaf10
Zranb2
Tpd52
Uchl3
Reep4
Atxn3
Cryab
Faah
Cops2
Suclg1
Cdv3
Crk
Snap25
Idh1
Itga11
Cap1
Prcp
Tbrg4
Arhgdia
Fabp7
Hbb-y
Rtn4
Bcs1l
Anxa8
Ak3
Metap1
Eno1
Hp
Lppr3
Twf1
Calr
Csta;Csta1
Pdxp
Stx5;Stx5a
Cpq
Aprt
Idi2
Cgn
Chmp4b
Kntc1
Nol4l
Ndufa5
Serpinf1
Akr1a1
Dstn
Amfr
Get4
Srm
Dchs1
Atp1b4
Acyp1
0610037L13Rik
Lgalsl
Clic1
Acot1
Selo
Eml2
Ppp1r7
Vta1
Arhgap29
Ubac2
Unc45b
Pafah1b1
Pkm
M6pr
Pnkp
Rufy1
Sfxn5
Tmtc3
Ttll12
Clic4
Lingo1
Ptcd3
Mien1
Anp32a
Lrrc15
Samd4b
Pgk1
Otub1
Fads2
Ugp2
Ube2r2
Aldh3b2;1700055N04Rik
Fam160b1
Api5
Igsf1
Psmb6
Ube2h
Lzic
Qdpr
Pgm2
Ncam2
Micu1
Pin1
Isoc1
Dcps
Itgb5
Ptma
Pi16
Ak2
Fscn1
Ddi2
Alcam
Ppme1
Coro1a
Dpyd
Ube2i
Plxna1
Cadm3
Bag1
Stip1
Fen1
Tbc1d10a
Esd
Rras2
Msn
Pdpk1
Nrp2
Fem1aa;Fem1ab
F2
Cpox
Glod4
Gramd1a
Ahcy
Ckm
Ptprg
Eno3
H6pd
Calb1
Stx1b
Impdh1
Sypl2
Fkbp4
Hrsp12
Ppia
Ranbp1
Ndufs4
Twf2
Gmpr2
Atp2b3
Slc35b2
Oxct1
Rdh11
Fv1
Dbi
Phpt1
Znf512
Wdr1
Gstm1
Gja1
Diras2
Cdc123
Nudt3
Lta4h
Mospd1
Bzw2
Mettl7a1;mCG_20149;Methig1;UbiE2;Mettl7a2
Pecam1
Sorl1
Capg
Ube4a
Rtn1
Npepps
Abr
Cep170
Usp14
Ube2n
Tmem87a
Egfr
Hn1
Fto
Casp14
Mgea5
Gps1
Stxbp1
Ntm
Fabp5
Gstt3
Gars
Inpp1
Trnt1
Fut11
Islr2
Calm4
Ube2v2
L1cam
Coro7
Akr7a2
Zfyve1
Timm10
Fam169a
Ppp5c
Gnaz
Amph
Mcu
Anxa11
Vezt
Ndrg2
Mxra7
Cdc42ep4
Cyp2a5;Cyp2a4
Apobec2
Wdr70
Pfn1
Ubxn6
Commd4
Rab3a
Pgs1
Plcb1
Serpina1d
Clip1
Nrcam
Hmgcs1
Rab4b
Pdlim2
Ace
Cbl
Usp5
Cpd
Zdhhc5
Mtch2
Mettl16
Acox1
Pacsin2
Tspan7
Idh2
Clpp
Yipf4
Nrxn3
Plxna4
Obscn
St13
Tceb1
Cr1l
Mkrn2
Gpx1
Abcg2
Chl1
Rab3c
Slc44a2
Epb4.1l1;Epb41l1
Tgfbr2
Degs1
Txndc12
Fkbp10
Sec62
Nasp
Phyhipl
Atp1b2
Ass1
Magi3
Gm20425
Mdh1
Pa2g4
Acsbg1
Efhd2
Aldh1a1
Fbxo4
Jmjd6
Tst
Tmem2
Uba2
Fis1
Rheb
Apoo
Ppox
Atxn1l
Tagln
Cbr1
Crygd
Mesdc2
Abcb8
Ppm1b
Cap2
Sephs1
Atp6v1c1
Abcc1
Ankhd1
Ambp
Fam192a
Hyou1
Glrx3
Abhd4
Pakap
Gclc
Cttn
Set
Fam213b
Taok1
Sacm1l
Nrp1
Apeh
Herc4
Gmpr
Pak2
Ngly1
Napb
Atp13a1
Map4
Rab5b
Pcyox1
Igf1r
Pfkm
Ilkap
Nudt5
Rab3b
Emc1
Nudc
Bzw1
Katnal1
Gbe1
Amacr
Cadm2
Nt5e
Fsd1
Akr1b1;Akr1b3
Aldh1a2
Tsc22d4
Pdia3
Abce1
Clns1a
Camsap2
Itga5
Lnpep
Uchl1
Thop1
Tbcb
Tagln3
Prune
Ptgr2
Commd9
Tbc1d13
Cttnbp2
Ccdc186
Gns
Vcl
Clvs2
Aldh4a1
Ywhaz
Idh3a
Scamp3
Nova1
Txnl1
Cp
haemaglobin alpha 2;Hba
Tkt
Cdk5rap3
Nars
Aktip
Shmt1
Eea1
Snd1
Ddx39b
P4ha2
Gsr
Fkbp1a
Uba1
Iglon5
Ddah1
Lig1
Abcb10
Hsp90aa1
Dopey2
Rac1
Inpp5f
Pygl
Hibch
Hsp90ab1
Igsf3
Cfl1
Aars
Atg5
Stmn1
Alb
Txnrd1
Atp2c1
Col11a2
Shoc2
Rims1
Tor1a
Tsta3
Ndufb9
Hdac7
Tbc1d23
Blmh
Lcp1
Scamp1
Selenbp1;Selenbp2
Hsp90b1
Got2
Sprr3
Pcdh1
Glud1
Fh
Pfdn1
Oxsm
P4hb
Mdh2
Peak1
Aip
Odr4;BC003331
Pus7
Slc29a1
Aco2
Ptprz1
Gamt
Cdk1
Tagln2
Helb
Uba6
Mpi
Fam107b
Plcd1
Mrpl22
Taldo1
Ank2
Tsnax
Ube2o
Ncs1
Epb41l3
Kit
Tpm4
Tyms
Smek1
Lss
Rdh14
Serpinb3a
Rasgrp2
Tg
Lamp1
Maob
Chpf2
Tmem132a
Lgals1
Gstp1;Gstp2
Erlin1
Shprh
Nudcd3
Cox6b1
Itfg1
Phldb1
Serpinf2
Itga2
Cryge;Crygf
Prrc1
Plxnb2
Sfn
Nrbp2
Psmb1
Csnk1a1
Ephx2
Eif4a1
Ahsg
Eef2k
Ndufb8
Parn
Anp32b
Arhgef25
Acads
Dpp8
Irgq
Prickle2
Vsnl1
Pitrm1
Casp3
Cnpy3
Arhgap33
Gng4
Scamp2
Ddx24
Arpc3
Snca
Osbpl2
Bag2
Ighg2c
Ap3m2
Kctd15
Slc12a2
Slc44a1
Eml4
Ftl1
Atp1a1
Pcyt1a
Atp9b

## Sheet: in mitochondria
Psen1
Hebp1
Nnt
Acp6
Akr1b10
Dnajc11
Myg1
Trmt5
Slc9a6
Ndufa11
Suox
Ndufa10
Rhot1
Ankzf1
Nme1
Armc1
Dhodh
Coa7
Sord
Vps25
Ssbp1
Adh1
Canx
Sncb
Nme3
Bphl
Idi1
Bcat1
Nif3l1
Hddc2
Fdxr
Reep1
Adh5
Bag5
Drg2
Atcay
Ppid
Cox7a2
Crym
Me2
Dctn6
Lap3
Nln
Mff
Guf1
Atic
Cbr2
Sod1
Iars2
Aldoc
Acat2;Acat3
Pebp1
Aldh5a1
Sars2
Nol3
Mrpl18
Dcakd
Me1
Ivd
Hmgcs2
Ppp1cc
Ckb
Spr
Clybl
Atxn3
Cryab
Suclg1
Idh1
Tbrg4
Bcs1l
Ak3
Ndufa5
Clic1
Acot1
Pkm
Pnkp
Sfxn5
Clic4
Ptcd3
Qdpr
Micu1
Pin1
Dcps
Ak2
Bag1
Fen1
Cpox
Glod4
H6pd
Fkbp4
Ndufs4
Oxct1
Dbi
Gja1
Casp14
Stxbp1
Gars
Trnt1
Zfyve1
Timm10
Mcu
Pgs1
Rab4b
Mtch2
Acox1
Idh2
Clpp
Gpx1
Abcg2
Degs1
Phyhipl
Ass1
Mdh1
Tst
Fis1
Apoo
Ppox
Abcb8
Amacr
Pdia3
Abce1
Thop1
Ptgr2
Aldh4a1
Ywhaz
Idh3a
Nars
Shmt1
Snd1
Gsr
Uba1
Ddah1
Lig1
Abcb10
Hsp90aa1
Hibch
Hsp90ab1
Cfl1
Aars
Atg5
Txnrd1
Ndufb9
Got2
Glud1
Oxsm
Mdh2
Aco2
Cdk1
Plcd1
Mrpl22
Ank2
Tyms
Rdh14
Maob
Gstp1;Gstp2
Cox6b1
Ndufb8
Acads
Pitrm1
Snca
Slc44a1

## Sheet: in cilia
Pkd1
Pkd2
Psen1
Pvalb
Nek4
Sord
Pdgfra
Calb2
Gstm5
Ezr
Pafah1b1
Pkm
Ak2
Coro1a
Calb1
Twf2
Cep170
Vezt
Ace
Cbl
Map4
Pfkm
Hsp90aa1
Rac1
Atg5
Shoc2
Csnk1a1

## Sheet: in cytoskeleton
Pkd2
Psen1
Pvalb
Fcho2
Wdr13
Tppp3
Pclo
Tpt1
Nek4
Evl
Adam17
Pnp
Golga2
Nme1
Cotl1
Dvl2
Tbca
Rad23a
Tmem63b
Bccip
Gsk3a
Sgip1
Pacsin1
Calb2
Dctn6
Marcksl1
Prepl
Tacc2
Trip10
Ezr
Ptges3
Reep4
Cryab
Crk
Snap25
Cap1
Twf1
Pdxp
Cgn
Kntc1
Dstn
Eml2
Pafah1b1
Clic4
Pgm2
Fscn1
Coro1a
Msn
Calb1
Stx1b
Fkbp4
Ranbp1
Twf2
Wdr1
Gja1
Capg
Cep170
Casp14
Stxbp1
Amph
Anxa11
Cdc42ep4
Cyp2a5;Cyp2a4
Pfn1
Ubxn6
Clip1
Pdlim2
Pacsin2
Cap2
Cttn
Taok1
Nrp1
Map4
Nudc
Katnal1
Fsd1
Clns1a
Camsap2
Tbcb
Cttnbp2
Vcl
Cdk5rap3
Rac1
Cfl1
Atg5
Stmn1
Rims1
Tor1a
Lcp1
Peak1
Cdk1
Ank2
Epb41l3
Tpm4
Nudcd3
Csnk1a1
Arpc3
Snca
Bag2
Eml4

## Sheet: in endoplasmic reticulum
Pkd1
Pkd2
Psen1
H2-K1
Ptgds
Itm2a
Fut8
Ap3s2
Pclo
Mydgf
Golga2
Phex
Cdipt
Stk26
Spg21
Stx16
Cpe
Clec16a
Casc4
Cd44
Aplp1
Lpcat1
Cst3
Mob4
Pacsin1
Rab6b
Lamp2
Pdgfra
Lap3
Cdh15
Ubap1
Gdi1
Serpinb9
Prepl
Pebp1
Trip10
Pdgfrb
Naa25
Vamp7
Serpina1a;Serpina1c
Pcsk1n
Dpp7
Cryab
Faah
Snap25
Hp
Calr
Cpq
Amfr
M6pr
Atp2b3
Slc35b2
Fv1
Dbi
Gja1
Mospd1
Sorl1
Rtn1
Tmem87a
Egfr
Fut11
Coro7
Zfyve1
Ndrg2
Serpina1d
Cbl
Cpd
Yipf4
Rheb
Apoo
Cttn
Sacm1l
Rab3b
Nudc
Camsap2
Itga5
Commd9
Clvs2
Scamp3
Rac1
Alb
Atp2c1
Tbc1d23
Scamp1
Sprr3
P4hb
Tsnax
Ncs1
Tg
Tmem132a
Prrc1
Ahsg
Scamp2
Snca
Ap3m2
Atp1a1
Atp9b

## Sheet: in plasma membrane
Pkd1
Pkd2
Psen1
H2-K1
Glo1
Cldn1
Apod
Steap3
Itm2a
Pvalb
Pvr
Tmem163
Naalad2
Adss
Fcho2
Wdr13
Fcgr1
Anxa4
Zpr1
Fbp2
Gabrb3
Pclo
Hrnr
Slc6a9
Nek4
Evl
Slc9a6
Apoh
Adam17
Ano6
Icam1
Hmox2
Phex
Robo1
Aldh1a3
Cdipt
Stk26
Ighg3
Rhob
Nme1
Cd34
Rasgrf2
Cpe
Cdh6
F3
Mpp5
Chmp3
Ugt2a1;Ugt2a2
Sord
Gng10
Fcer1g
Osgep
Cotl1
Adh1
Crlf3
Snf8
Kcnd2
Canx
Negr1
Sncb
Entpd1
Dvl2
Grm5
Gipc1
Cachd1
Rbm3
Cd44
Cacna2d2
Aplp1
Igsf5;Pcp4
Slc12a5
Cst3
Tmem63b
Ptp4a2
Anxa3
Mob4
Eno2
Dgat1
Gsk3a
Sgip1
Pacsin1
Lamp2
Dpp6
Atcay
Pdgfra
Calb2
Slc4a2
Mob2
Rras
Nln
Ada
Dpp3
Cdh15
Clic6
Slc1a2
Arhgap1
Ubap1
Atic
Nptn
Gdi1
Tes
Marcksl1
Sod1
Acot7
Aldoc
Tacstd2
Entpd3
Gsto1
Iqsec2
Gstm5
Erbb2
Flg
Pebp1
Tacc2
Trip10
Pdgfrb
Unc13c
Vamp7
Sh2b1
Ppp1cc
Ckb
Heph
Mtmr6
Ezr
Adi1
Ntrk2
Gpm6a
Stx7
Ptges3
Got1
Ralbp1
Atxn3
Cryab
Suclg1
Cdv3
Crk
Snap25
Itga11
Cap1
Arhgdia
Rtn4
Anxa8
Eno1
Twf1
Calr
Pdxp
Cgn
Chmp4b
Kntc1
Serpinf1
Akr1a1
Amfr
Dchs1
Atp1b4
Clic1
Pafah1b1
Pkm
Clic4
Lingo1
Ptcd3
Mien1
Qdpr
Ncam2
Pin1
Itgb5
Ak2
Fscn1
Alcam
Coro1a
Ube2i
Plxna1
Cadm3
Tbc1d10a
Rras2
Msn
Pdpk1
Nrp2
F2
Gramd1a
Ahcy
Eno3
Calb1
Stx1b
Fkbp4
Ranbp1
Twf2
Atp2b3
Dbi
Wdr1
Gja1
Diras2
Pecam1
Sorl1
Abr
Cep170
Usp14
Egfr
Stxbp1
Ntm
Fabp5
Gars
Islr2
L1cam
Ppp5c
Gnaz
Amph
Vezt
Cdc42ep4
Pfn1
Rab3a
Nrcam
Rab4b
Ace
Cbl
Cpd
Zdhhc5
Acox1
Pacsin2
Tspan7
Yipf4
Nrxn3
Plxna4
Obscn
Cr1l
Abcg2
Chl1
Rab3c
Tgfbr2
Atp1b2
Ass1
Magi3
Acsbg1
Jmjd6
Rheb
Cbr1
Cap2
Sephs1
Atp6v1c1
Abcc1
Ambp
Glrx3
Pakap
Cttn
Sacm1l
Nrp1
Map4
Rab5b
Pcyox1
Igf1r
Pfkm
Rab3b
Amacr
Cadm2
Nt5e
Pdia3
Clns1a
Itga5
Lnpep
Uchl1
Vcl
Cp
Aktip
Eea1
Gsr
Fkbp1a
Hsp90aa1
Rac1
Inpp5f
Hsp90ab1
Cfl1
Atg5
Stmn1
Atp2c1
Shoc2
Rims1
Tor1a
Lcp1
Hsp90b1
Got2
Sprr3
Pcdh1
P4hb
Aip
Slc29a1
Ptprz1
Ank2
Ncs1
Epb41l3
Kit
Rasgrp2
Lamp1
Gstp1;Gstp2
Itga2
Plxnb2
Csnk1a1
Eef2k
Arhgef25
Prickle2
Casp3
Arhgap33
Gng4
Arpc3
Snca
Osbpl2
Bag2
Ighg2c
Ap3m2
Slc12a2
Slc44a1
Atp1a1
Pcyt1a
Atp9b

## Sheet: in nucleus
Pkd1
Psen1
Ube2v1;Gm20431
Glo1
Rcor2
Ptgds
Pvalb
Foxj3
Tatdn1
Wdr13
Myg1
Anxa4
Zpr1
Fbp2
Trmt5
Tpt1
Pnp
Urod
Gabpa
Aldh1a3
Rhob
Nme1
Rnps1
Dhodh
Coa7
Cirbp
Eif2ak2
Vps25
Hspa13
Osgep
Cotl1
Adh1
Crlf3
Sf3a2
Snf8
Rrm2
Dvl2
Hdgf
Nif3l1
Pcnp
Pgam2
Rbm3
Cd44
Adk
Scrn1
Tceal5;Tceal3;Tceal6
Tbca
Rad23a
Cst3
Ptp4a2
Adh5
Bag5
Klhl31
Rpl7l1
Ube2l3
Bccip
Gsk3a
Crabp2
Ppp1r8
Ubl4a
Drg2
Pdgfra
Calb2
Ppid
Crym
Mob2
Lap3
Nelfa
Psma6
Dpp3
Eif2b5
Sfr1
Kmt2d
Sod1
Ublcp1
Acot7
Thumpd3
Serpinb9
Tacstd2
Acat2;Acat3
Rbp1
Gsto1
Erbb2
Pnck
Nol3
Tacc2
Cmpk1
Trip10
Pdgfrb
Dnph1
Wbp2
Pgam1
Tor1aip1
Sh2b1
Ivd
Pih1d1
Prep
Abhd14b
Cryaa
Ppp1cc
Ckb
Mtmr6
Ezr
Adi1
Spr
Ptges3
Camk4
Lmcd1
Got1
Sparc
Zranb2
Uchl3
Atxn3
Cryab
Cops2
Arhgdia
Fabp7
Rtn4
Calr
Aprt
Chmp4b
Kntc1
Nol4l
Amfr
Get4
Atp1b4
Clic1
Ppp1r7
Vta1
Pafah1b1
Pkm
Pnkp
Rufy1
Clic4
Ptcd3
Anp32a
Samd4b
Otub1
Api5
Psmb6
Ncam2
Pin1
Dcps
Ptma
Ak2
Ddi2
Ube2i
Bag1
Stip1
Fen1
Pdpk1
Ahcy
Calb1
Stx1b
Impdh1
Fkbp4
Ranbp1
Oxct1
Dbi
Gja1
Nudt3
Lta4h
Mospd1
Sorl1
Capg
Ube4a
Npepps
Ube2n
Egfr
Fto
Casp14
Gps1
Stxbp1
Fabp5
Ube2v2
Fam169a
Ppp5c
Anxa11
Vezt
Ndrg2
Apobec2
Wdr70
Pfn1
Ubxn6
Commd4
Plcb1
Clip1
Cpd
Mettl16
Acox1
Pacsin2
Obscn
Gpx1
Abcg2
Nasp
Ass1
Magi3
Pa2g4
Aldh1a1
Jmjd6
Uba2
Rheb
Atxn1l
Cbr1
Crygd
Abcb8
Ppm1b
Sephs1
Fam192a
Glrx3
Set
Taok1
Apeh
Herc4
Pak2
Ngly1
Igf1r
Pfkm
Ilkap
Nudt5
Nudc
Katnal1
Nt5e
Fsd1
Tsc22d4
Pdia3
Clns1a
Uchl1
Tagln3
Commd9
Ywhaz
Nova1
Txnl1
Tkt
Cdk5rap3
Shmt1
Snd1
Ddx39b
P4ha2
Uba1
Lig1
Hsp90aa1
Rac1
Hsp90ab1
Cfl1
Txnrd1
Shoc2
Tor1a
Hdac7
Selenbp1;Selenbp2
Pcdh1
Pus7
Gamt
Cdk1
Helb
Plcd1
Taldo1
Tsnax
Ube2o
Tyms
Lgals1
Gstp1;Gstp2
Shprh
Itga2
Sfn
Psmb1
Csnk1a1
Parn
Anp32b
Acads
Prickle2
Casp3
Ddx24
Arpc3
Snca
Slc44a1
Pcyt1a

## Sheet: in Golgi
Pkd1
Pkd2
Psen1
H2-K1
Ptgds
Itm2a
Fut8
Ap3s2
Pclo
Mydgf
Golga2
Phex
Cdipt
Stk26
Spg21
Stx16
Cpe
Clec16a
Casc4
Cd44
Aplp1
Lpcat1
Cst3
Mob4
Pacsin1
Rab6b
Lamp2
Pdgfra
Lap3
Cdh15
Ubap1
Gdi1
Serpinb9
Prepl
Pebp1
Trip10
Pdgfrb
Naa25
Vamp7
Serpina1a;Serpina1c
Pcsk1n
Dpp7
Cryab
Faah
Snap25
Hp
Calr
Cpq
Amfr
M6pr
Atp2b3
Slc35b2
Fv1
Dbi
Gja1
Mospd1
Sorl1
Rtn1
Tmem87a
Egfr
Fut11
Coro7
Zfyve1
Ndrg2
Serpina1d
Cbl
Cpd
Yipf4
Rheb
Apoo
Cttn
Sacm1l
Rab3b
Nudc
Camsap2
Itga5
Commd9
Clvs2
Scamp3
Rac1
Alb
Atp2c1
Tbc1d23
Scamp1
Sprr3
P4hb
Tsnax
Ncs1
Tg
Tmem132a
Prrc1
Ahsg
Scamp2
Snca
Ap3m2
Atp1a1
Atp9b

## Sheet: in cytoplasm
Pkd1
Pkd2
Psen1
H2-K1
Ube2v1;Gm20431
Ces1c
Glo1
Cldn1
Apod
Arpp19
Steap3
Hebp1
Nnt
Ptgds
Itm2a
Pvalb
Fut8
Tmem163
Acp6
Akr1b10
Ppm1f
Ap3s2
Adss
Fcho2
Dnajc11
Myg1
Tppp3
Xpnpep1
Anxa4
Dad1
Zpr1
Fbp2
Trmt5
Agt
Sumf2
Gabrb3
Sult2b1
Pclo
Hrnr
Ppp1r1a
Slc6a9
Fabp3
Snx7
Tpt1
Nek4
Stfa1
Evl
Alad
Slc9a6
Apoh
Mydgf
Adam17
Ano6
Pnp
Urod
Ndufa11
Suox
Ndufa10
Golga2
Hmox2
Rhot1
Phex
Robo1
Aldh1a3
Cdipt
Stk26
Atox1
Spg21
Rhob
Ankzf1
Nme1
Cd34
Rasgrf2
Cnpy2
Armc1
Nceh1
Rnps1
Stx16
Dhodh
Cpe
Coa7
Cryz
Cirbp
Eif2ak2
F3
Pja1
Mpp5
Chmp3
Sord
Gng10
Vps25
Hspa13
Osgep
Gss
Clec16a
Cotl1
Ssbp1
Crip2
Adh1
Crlf3
Nans
Snf8
Kcnd2
Rrm2
Canx
Pgm1;Pgm2
Sncb
Nme3
Entpd1
Dvl2
Bphl
Idi1
Grm5
Gipc1
Hdgf
Casc4
Ngef
Bcat1
Nif3l1
Pgam2
Hddc2
Rbm3
Cd44
Aplp1
Adk
Scrn1
Fdxr
Pfkl
Lpcat1
Tbca
Rlbp1
Rad23a
Cst3
Ptp4a2
Anxa3
Reep1
Crabp1
Sbsn
Mob4
Adh5
Eno2
Bag5
Gltp
Klhl31
Rpl7l1
Fuca1
Ube2l3
Dgat1
Bccip
Gsk3a
Sgip1
Crabp2
Pacsin1
Rab6b
Pgls
Lamp2
Itpa
Ubl4a
Drg2
Atcay
Pdgfra
Calb2
Ppid
Atp6v1g2
Cox7a2
Galm
Crym
Me2
Numbl
Apmap
Npl
Mob2
Dctn6
Lap3
Nelfa
Nln
Ada
Psma6
Dpp3
Mff
Guf1
Cdh15
Clic6
Arhgap1
Ubap1
Atic
Eif2b5
Cbr2
Man2b1
Gdi1
Tes
Marcksl1
Sod1
Acot7
Thumpd3
Psat1
Serpinb9
Iars2
Aldoc
Acat2;Acat3
Rbp1
Prepl
Gsto1
Cab39
Iqsec2
Gstm5
Erbb2
Flg
Mvd
Pebp1
Aldh5a1
Sars2
Pnck
Nol3
Tacc2
Cmpk1
Trip10
Pdgfrb
Mrpl18
Ndrg3
Dnph1
Wbp2
Pgam1
Etf1
Gale
Unc13c
Naa25
Dcakd
Me1
Vamp7
Gaa
Serpina1a;Serpina1c
Sh2b1
Ivd
Pih1d1
Prep
Hmgcs2
Aarsd1;Gm27029
Abhd14b
Cryaa
Ppp1cc
Ckb
Heph
Mtmr6
Ezr
Adi1
Pcsk1n
Spr
Ntrk2
Stx7
Nsdhl
Ptges3
Camk4
Clybl
Lmcd1
Got1
Dpp7
Cyp2f2
Sparc
Tpd52
Uchl3
Reep4
Atxn3
Cryab
Faah
Cops2
Suclg1
Cdv3
Crk
Snap25
Idh1
Cap1
Prcp
Tbrg4
Arhgdia
Fabp7
Hbb-y
Rtn4
Bcs1l
Anxa8
Ak3
Metap1
Eno1
Hp
Twf1
Calr
Pdxp
Cpq
Aprt
Idi2
Chmp4b
Kntc1
Nol4l
Ndufa5
Serpinf1
Akr1a1
Dstn
Amfr
Get4
Lgalsl
Clic1
Acot1
Eml2
Vta1
Arhgap29
Ubac2
Unc45b
Pafah1b1
Pkm
M6pr
Pnkp
Rufy1
Sfxn5
Tmtc3
Clic4
Ptcd3
Mien1
Anp32a
Samd4b
Pgk1
Otub1
Fads2
Ugp2
Api5
Psmb6
Qdpr
Pgm2
Micu1
Pin1
Isoc1
Dcps
Ak2
Fscn1
Ddi2
Coro1a
Dpyd
Ube2i
Bag1
Stip1
Fen1
Esd
Msn
Pdpk1
Cpox
Glod4
Gramd1a
Ahcy
Ckm
Eno3
H6pd
Calb1
Stx1b
Impdh1
Sypl2
Fkbp4
Ppia
Ranbp1
Ndufs4
Twf2
Atp2b3
Slc35b2
Oxct1
Rdh11
Fv1
Dbi
Phpt1
Wdr1
Gstm1
Gja1
Cdc123
Nudt3
Lta4h
Mospd1
Bzw2
Pecam1
Sorl1
Capg
Ube4a
Rtn1
Npepps
Abr
Cep170
Usp14
Ube2n
Tmem87a
Egfr
Fto
Casp14
Gps1
Stxbp1
Ntm
Fabp5
Gstt3
Gars
Trnt1
Fut11
L1cam
Coro7
Zfyve1
Timm10
Ppp5c
Gnaz
Amph
Mcu
Anxa11
Vezt
Ndrg2
Cdc42ep4
Cyp2a5;Cyp2a4
Apobec2
Pfn1
Ubxn6
Commd4
Rab3a
Pgs1
Plcb1
Serpina1d
Clip1
Hmgcs1
Rab4b
Pdlim2
Ace
Cbl
Cpd
Mtch2
Acox1
Pacsin2
Idh2
Clpp
Yipf4
Obscn
St13
Gpx1
Abcg2
Chl1
Rab3c
Tgfbr2
Degs1
Txndc12
Fkbp10
Sec62
Nasp
Phyhipl
Atp1b2
Ass1
Magi3
Mdh1
Pa2g4
Acsbg1
Aldh1a1
Fbxo4
Jmjd6
Tst
Uba2
Fis1
Rheb
Apoo
Ppox
Tagln
Cbr1
Crygd
Abcb8
Ppm1b
Cap2
Sephs1
Atp6v1c1
Abcc1
Ankhd1
Hyou1
Glrx3
Gclc
Cttn
Set
Taok1
Sacm1l
Nrp1
Apeh
Herc4
Pak2
Ngly1
Napb
Atp13a1
Map4
Rab5b
Pcyox1
Igf1r
Pfkm
Ilkap
Rab3b
Emc1
Nudc
Bzw1
Katnal1
Amacr
Cadm2
Nt5e
Fsd1
Aldh1a2
Tsc22d4
Pdia3
Abce1
Clns1a
Camsap2
Itga5
Lnpep
Uchl1
Thop1
Tbcb
Ptgr2
Commd9
Tbc1d13
Cttnbp2
Gns
Vcl
Clvs2
Aldh4a1
Ywhaz
Idh3a
Scamp3
Txnl1
Tkt
Cdk5rap3
Nars
Aktip
Shmt1
Eea1
Snd1
Ddx39b
P4ha2
Gsr
Fkbp1a
Uba1
Ddah1
Lig1
Abcb10
Hsp90aa1
Rac1
Inpp5f
Pygl
Hibch
Hsp90ab1
Cfl1
Aars
Atg5
Stmn1
Alb
Txnrd1
Atp2c1
Shoc2
Rims1
Tor1a
Ndufb9
Hdac7
Tbc1d23
Blmh
Lcp1
Scamp1
Selenbp1;Selenbp2
Hsp90b1
Got2
Sprr3
Glud1
Oxsm
P4hb
Mdh2
Peak1
Aip
Aco2
Ptprz1
Gamt
Cdk1
Helb
Uba6
Mpi
Plcd1
Mrpl22
Taldo1
Ank2
Tsnax
Ube2o
Ncs1
Epb41l3
Kit
Tpm4
Tyms
Lss
Rdh14
Rasgrp2
Tg
Lamp1
Maob
Tmem132a
Lgals1
Gstp1;Gstp2
Erlin1
Nudcd3
Cox6b1
Phldb1
Itga2
Prrc1
Sfn
Nrbp2
Psmb1
Csnk1a1
Ephx2
Eif4a1
Ahsg
Ndufb8
Parn
Arhgef25
Acads
Dpp8
Prickle2
Vsnl1
Pitrm1
Casp3
Cnpy3
Arhgap33
Gng4
Scamp2
Arpc3
Snca
Osbpl2
Ap3m2
Slc44a1
Eml4
Ftl1
Atp1a1
Pcyt1a
Atp9b

## Sheet: in cell junction
Pkd2
Psen1
Cldn1
Tmem163
Fcho2
Fbp2
Gabrb3
Pclo
Slc6a9
Evl
Slc9a6
Adam17
Stx16
Cpe
Mpp5
Kcnd2
Canx
Sncb
Entpd1
Grm5
Gipc1
Ngef
Igsf5;Pcp4
Mob4
Eno2
Sgip1
Pacsin1
Rab6b
Atcay
Pdgfra
Calb2
Atp6v1g2
Ada
Mff
Cdh15
Slc1a2
Tes
Marcksl1
Aldoc
Tacstd2
Iqsec2
Erbb2
Pebp1
Unc13c
Vamp7
Ppp1cc
Ezr
Ntrk2
Gpm6a
Stx7
Camk4
Got1
Sparc
Tpd52
Cryab
Snap25
Itga11
Arhgdia
Fabp7
Rtn4
Eno1
Twf1
Pdxp
Cgn
Chmp4b
Akr1a1
Clic4
Pin1
Itgb5
Fscn1
Coro1a
Ube2i
Cadm3
Msn
Pdpk1
Nrp2
Calb1
Stx1b
Sypl2
Atp2b3
Dbi
Wdr1
Gja1
Pecam1
Abr
Usp14
Egfr
Stxbp1
Ntm
Fabp5
L1cam
Amph
Vezt
Ndrg2
Pfn1
Rab3a
Plcb1
Nrcam
Rab4b
Cbl
Pacsin2
Nrxn3
Obscn
Rab3c
Magi3
Rheb
Cap2
Cttn
Nrp1
Pak2
Napb
Map4
Rab5b
Rab3b
Cadm2
Nt5e
Itga5
Cttnbp2
Vcl
Ywhaz
Fkbp1a
Uba1
Rac1
Cfl1
Rims1
Tor1a
Lcp1
Scamp1
Pcdh1
Peak1
Slc29a1
Ptprz1
Ank2
Ncs1
Epb41l3
Kit
Rasgrp2
Lamp1
Itga2
Eef2k
Arhgap33
Snca
Atp1a1

[truncated: 4 more sheets: in extracellular matrix, in peroxisome, in lysosome, in autophagosome]
