# Supplementary material for: In vivo Polycystin-1 interactome using a novel Pkd1 knock-in mouse model
Source: PLoS One. 2023 Aug 4;18(8):e0289778. doi: 10.1371/journal.pone.0289778 (PMC10403143; doi:10.1371/journal.pone.0289778)
Supplement: S3 Table — (XLSX) [file pone.0289778.s007.xlsx]

## Sheet: GO Biological Processes
category	term name	description	FDR value	# proteins	# background proteins	gene names
GO Biological Process	GO:0009987	Cellular process	1.77e-47	696	13330	[Apoh, Ncs1, Gmpr, Hddc2, Tbrg4, Mkrn2, Rab5b, Serpinf1, Gramd1a, Ckb, Snd1, Npepps, Fkbp10, Gstt3, Chordc1, Ace, Uba1, Pnck, Uchl3, Gmpr2, Ndufa11, Mien1, Clpp, Pnkp, Cyp2f2, Ppp5c, Eif2b5, Amph, Gars, Tpm4, Ckm, Calb2, Adck4, Rad23a, Calr, Gstm5, Gstm1, Hmox2, Adh1, Eno2, Ndrg2, Hdgf, Crabp2, Thop1, Cd44, Wdr1, Casp14, Igf1r, Cyp2a5, Kit, Adh5, Snf8, Tbcb, Srm, Mvd, Aprt, Aplp1, Acat2, Clic1, M…
GO Biological Process	GO:0008152	Metabolic process	4.01e-35	458	7331	[Apoh, Gmpr, Hddc2, Tbrg4, Mkrn2, Gramd1a, Ckb, Snd1, Npepps, Fkbp10, Gstt3, Ace, Uba1, Pnck, Uchl3, Gmpr2, Ndufa11, Clpp, Pnkp, Cyp2f2, Ppp5c, Eif2b5, Gars, Ckm, Adck4, Rad23a, Gstm5, Gstm1, Hmox2, Adh1, Eno2, Crabp2, Thop1, Cd44, Casp14, Igf1r, Cyp2a5, Kit, Adh5, Snf8, Srm, Mvd, Aprt, Aplp1, Acat2, Plcd1, Pgam1, Psmb1, Nol3, Ptgds, Aldh1a3, Prune, Qdpr, Lta4h, Adss, Ttll12, Ada, Crk, Psmb6, Drg…
GO Biological Process	GO:0044281	Small molecule metabolic process	8.04e-35	170	1450	[Gmpr, Gmpr2, Pnkp, Cyp2f2, Gars, Adck4, Gstm1, Adh1, Eno2, Crabp2, Cd44, Cyp2a5, Adh5, Mvd, Aprt, Acat2, Plcd1, Pgam1, Ptgds, Aldh1a3, Prune, Qdpr, Lta4h, Adss, Ada, Shmt1, Mdh2, Txnrd1, Pfkl, Pgam2, Rdh14, Adi1, Rrm2, Fdxr, Blmh, Dcakd, Fbp2, Oxsm, Glud1, Esd, Aco2, Dgat1, Tsta3, Glo1, Nme3, Nudt3, Me2, Nars, Psat1, Fads2, Ak3, Gsto1, Cbr2, Got1, Mgea5, Tyms, Nudt5, Inpp1, Atic, Fh1, Iars2, Sep…
GO Biological Process	GO:0044237	Cellular metabolic process	4.15e-34	418	6445	[Apoh, Gmpr, Hddc2, Tbrg4, Mkrn2, Gramd1a, Ckb, Snd1, Npepps, Fkbp10, Gstt3, Ace, Uba1, Pnck, Uchl3, Gmpr2, Clpp, Pnkp, Cyp2f2, Ppp5c, Eif2b5, Gars, Ckm, Adck4, Rad23a, Gstm5, Gstm1, Hmox2, Adh1, Eno2, Crabp2, Thop1, Cd44, Igf1r, Cyp2a5, Kit, Adh5, Snf8, Srm, Mvd, Aprt, Aplp1, Acat2, Plcd1, Pgam1, Psmb1, Nol3, Ptgds, Aldh1a3, Prune, Qdpr, Lta4h, Adss, Ttll12, Ada, Psmb6, Drg2, Shmt1, P4ha2, Fis1,…
GO Biological Process	GO:0071704	Organic substance metabolic process	5.5e-32	428	6824	[Apoh, Gmpr, Tbrg4, Mkrn2, Ckb, Snd1, Npepps, Fkbp10, Gstt3, Ace, Uba1, Pnck, Uchl3, Gmpr2, Clpp, Pnkp, Cyp2f2, Ppp5c, Eif2b5, Gars, Ckm, Adck4, Rad23a, Gstm5, Gstm1, Hmox2, Adh1, Eno2, Crabp2, Thop1, Cd44, Casp14, Igf1r, Cyp2a5, Kit, Adh5, Snf8, Srm, Mvd, Aprt, Aplp1, Acat2, Plcd1, Pgam1, Psmb1, Nol3, Ptgds, Aldh1a3, Prune, Qdpr, Lta4h, Adss, Ttll12, Ada, Crk, Psmb6, Drg2, Shmt1, P4ha2, Scrn1, M…
GO Biological Process	GO:0044238	Primary metabolic process	1.23e-25	391	6369	[Apoh, Gmpr, Tbrg4, Mkrn2, Snd1, Npepps, Fkbp10, Ace, Uba1, Pnck, Uchl3, Gmpr2, Clpp, Pnkp, Cyp2f2, Ppp5c, Eif2b5, Gars, Adck4, Rad23a, Gstm1, Adh1, Eno2, Crabp2, Thop1, Casp14, Igf1r, Cyp2a5, Kit, Adh5, Snf8, Mvd, Aprt, Aplp1, Acat2, Plcd1, Pgam1, Psmb1, Nol3, Ptgds, Aldh1a3, Qdpr, Lta4h, Adss, Ttll12, Ada, Crk, Psmb6, Drg2, Shmt1, P4ha2, Scrn1, Mdh2, Dvl2, Nrbp2, Ubxn6, Cdk1, Hsp90b1, Herc4, Eg…
GO Biological Process	GO:1901564	Organonitrogen compound metabolic process	5.75e-24	303	4475	[Apoh, Gmpr, Mkrn2, Ckb, Npepps, Fkbp10, Gstt3, Ace, Uba1, Pnck, Uchl3, Gmpr2, Clpp, Ppp5c, Eif2b5, Gars, Ckm, Adck4, Rad23a, Gstm5, Gstm1, Hmox2, Eno2, Thop1, Cd44, Casp14, Igf1r, Cyp2a5, Kit, Adh5, Snf8, Srm, Mvd, Aprt, Pgam1, Psmb1, Qdpr, Lta4h, Adss, Ttll12, Ada, Psmb6, Drg2, Shmt1, P4ha2, Scrn1, Mdh2, Nrbp2, Ubxn6, Cdk1, Hsp90b1, Herc4, Egfr, Txnrd1, Pfkl, Smek2, Pgam2, Mrpl22, Adi1, Blmh, C…
GO Biological Process	GO:0019752	Carboxylic acid metabolic process	1.17e-21	98	754	[Cyp2f2, Gars, Gstm1, Adh1, Eno2, Crabp2, Cd44, Cyp2a5, Adh5, Acat2, Pgam1, Ptgds, Aldh1a3, Qdpr, Lta4h, Adss, Shmt1, Mdh2, Txnrd1, Pfkl, Pgam2, Adi1, Blmh, Oxsm, Glud1, Aco2, Glo1, Me2, Nars, Psat1, Fads2, Gsto1, Got1, Tyms, Atic, Fh1, Iars2, Sephs1, Ivd, Ddah1, Urod, Akr1a1, Fam213b, Acads, Abcg2, Pcyox1, Bcat1, Got2, Aars, Aldh1a2, Acsbg1, Crabp1, Pkm, Mpi, Gclc, Me1, Npl, Dpyd, Aldh5a1, Faah,…
GO Biological Process	GO:0043436	Oxoacid metabolic process	1.37e-21	101	800	[Cyp2f2, Gars, Gstm1, Adh1, Eno2, Crabp2, Cd44, Cyp2a5, Adh5, Acat2, Pgam1, Ptgds, Aldh1a3, Prune, Qdpr, Lta4h, Adss, Shmt1, Mdh2, Txnrd1, Pfkl, Pgam2, Adi1, Blmh, Oxsm, Glud1, Aco2, Glo1, Me2, Nars, Psat1, Fads2, Gsto1, Got1, Tyms, Atic, Fh1, Iars2, Sephs1, Ivd, Ddah1, Urod, Akr1a1, Fam213b, Acads, Abcg2, Pcyox1, Bcat1, Got2, Aars, Aldh1a2, Acsbg1, Crabp1, Pkm, Mpi, Gclc, Me1, Atcay, Npl, Dpyd, …
GO Biological Process	GO:0006082	Organic acid metabolic process	2.15e-21	102	821	[Cyp2f2, Gars, Gstm1, Adh1, Eno2, Crabp2, Cd44, Cyp2a5, Adh5, Acat2, Pgam1, Ptgds, Aldh1a3, Prune, Qdpr, Lta4h, Adss, Shmt1, Mdh2, Txnrd1, Pfkl, Pgam2, Adi1, Blmh, Oxsm, Glud1, Aco2, Glo1, Me2, Nars, Psat1, Fads2, Gsto1, Got1, Tyms, Atic, Fh1, Iars2, Sephs1, Ivd, Ddah1, Urod, Akr1a1, Fam213b, Acads, Abcg2, Pcyox1, Bcat1, Got2, Aars, Aldh1a2, Acsbg1, Crabp1, Pkm, Mpi, Gclc, Me1, Atcay, Npl, Dpyd, …
GO Biological Process	GO:0006807	Nitrogen compound metabolic process	2.12e-19	350	5878	[Apoh, Gmpr, Tbrg4, Mkrn2, Ckb, Snd1, Npepps, Fkbp10, Gstt3, Ace, Uba1, Pnck, Uchl3, Gmpr2, Clpp, Pnkp, Ppp5c, Eif2b5, Gars, Ckm, Adck4, Rad23a, Gstm5, Gstm1, Hmox2, Eno2, Thop1, Cd44, Casp14, Igf1r, Cyp2a5, Kit, Adh5, Snf8, Srm, Mvd, Aprt, Aplp1, Pgam1, Psmb1, Nol3, Qdpr, Lta4h, Adss, Ttll12, Ada, Psmb6, Drg2, Shmt1, P4ha2, Scrn1, Mdh2, Dvl2, Nrbp2, Ubxn6, Cdk1, Hsp90b1, Herc4, Egfr, Helb, Txnrd…
GO Biological Process	GO:0009056	Catabolic process	2.76e-19	150	1680	[Gramd1a, Snd1, Npepps, Ace, Uba1, Uchl3, Gmpr2, Clpp, Cyp2f2, Rad23a, Gstm5, Gstm1, Hmox2, Adh1, Eno2, Cd44, Cyp2a5, Adh5, Snf8, Acat2, Plcd1, Pgam1, Psmb1, Prune, Qdpr, Lta4h, Ada, Psmb6, Shmt1, Fis1, Ubxn6, Hsp90b1, Txnrd1, Pfkl, Hba-x, Pgam2, Smg8, Pafah1b1, Blmh, Psma6, Atxn3, Ngly1, Glud1, Esd, Fbxo4, Hrsp12, Glo1, Nudt3, Etf1, Fen1, Gsto1, Got1, Nudt5, Get4, Inpp1, Tor1a, Ivd, Ddah1, Cryz,…
GO Biological Process	GO:0055114	Oxidation-reduction process	9.75e-19	103	917	[Gmpr, Gmpr2, Ndufa11, Cyp2f2, Hmox2, Adh1, Cyp2a5, Adh5, Acat2, Aldh1a3, Qdpr, P4ha2, Mdh2, Txnrd1, Pfkl, Rdh14, Adi1, Rrm2, Fdxr, Dhrs7, Ndufs4, Glud1, Tkt, Ndufb9, Aco2, Ppp1r1a, Tsta3, Sod1, Ndufa5, Me2, Txnl1, Fads2, Gsto1, P4hb, Cbr2, Ndufb8, Taldo1, Ndufa10, Fh1, Pdia3, Ivd, Cryz, Txndc12, Akr1a1, H6pd, Fam213b, Acads, Pcyox1, Crym, Heph, Nsdhl, Gsr, Pgls, Aldh1a2, Cox7a2, Me1, Dpyd, Maob,…
GO Biological Process	GO:1901575	Organic substance catabolic process	6.86e-18	132	1425	[Snd1, Npepps, Ace, Uba1, Uchl3, Gmpr2, Clpp, Rad23a, Hmox2, Adh1, Eno2, Cd44, Adh5, Snf8, Acat2, Plcd1, Pgam1, Psmb1, Prune, Qdpr, Lta4h, Ada, Psmb6, Shmt1, Ubxn6, Hsp90b1, Pfkl, Pgam2, Smg8, Pafah1b1, Blmh, Psma6, Atxn3, Ngly1, Glud1, Esd, Fbxo4, Hrsp12, Glo1, Nudt3, Etf1, Fen1, Got1, Nudt5, Get4, Inpp1, Tor1a, Ivd, Ddah1, Ambp, Fuca1, Akr1a1, Uchl1, Acads, Pcyox1, Bcat1, Got2, Ces1c, Dcps, Cra…
GO Biological Process	GO:0006793	Phosphorus metabolic process	1.47e-17	152	1798	[Gmpr, Hddc2, Ckb, Pnck, Gmpr2, Pnkp, Ppp5c, Gars, Ckm, Adck4, Eno2, Igf1r, Kit, Mvd, Aprt, Plcd1, Pgam1, Prune, Adss, Ada, Shmt1, Nrbp2, Cdk1, Egfr, Pfkl, Smek2, Pgam2, Rrm2, Dcakd, Fbp2, Lpcat1, Ptprg, Oxsm, Tkt, Mtmr6, Ywhaz, Ndufb9, Twf1, Dgat1, Tsta3, Chkb, Pak2, Eif2ak2, Nme3, Nudt3, Pdgfrb, Ak3, Ndufb8, Mgea5, Sacm1l, Taldo1, Tyms, Nrp1, Nudt5, Inpp1, Ppm1f, Atic, Ndufa10, Ilkap, Sephs1, F…
GO Biological Process	GO:0006796	Phosphate-containing compound metabolic process	1.68e-16	148	1776	[Gmpr, Hddc2, Ckb, Pnck, Gmpr2, Pnkp, Ppp5c, Gars, Ckm, Adck4, Eno2, Igf1r, Kit, Mvd, Aprt, Plcd1, Pgam1, Prune, Adss, Ada, Shmt1, Nrbp2, Cdk1, Egfr, Pfkl, Smek2, Pgam2, Rrm2, Dcakd, Fbp2, Lpcat1, Ptprg, Oxsm, Tkt, Mtmr6, Ywhaz, Ndufb9, Twf1, Dgat1, Chkb, Pak2, Eif2ak2, Nme3, Nudt3, Pdgfrb, Ak3, Ndufb8, Mgea5, Sacm1l, Taldo1, Tyms, Nrp1, Nudt5, Inpp1, Ppm1f, Atic, Ndufa10, Ilkap, Sephs1, Fabp5, C…
GO Biological Process	GO:0019637	Organophosphate metabolic process	3.18e-16	85	724	[Gmpr, Ckb, Gmpr2, Pnkp, Gars, Ckm, Eno2, Mvd, Aprt, Plcd1, Pgam1, Adss, Ada, Shmt1, Pfkl, Pgam2, Rrm2, Dcakd, Fbp2, Lpcat1, Oxsm, Tkt, Mtmr6, Dgat1, Chkb, Nme3, Nudt3, Pdgfrb, Ak3, Mgea5, Sacm1l, Taldo1, Tyms, Nudt5, Inpp1, Atic, Fabp5, Cmpk1, Ak2, H6pd, Cdipt, Pgls, Pkm, Mpi, Nt5e, Idi2, Pnp, Abhd4, Dak, Dnph1, Inpp5f, Adk, Gpi1, Sh3bp1, Pfkm, Rpia, Suclg1, Dhodh, Pygl, Eno3, Acot7, Sult2b1, Im…
GO Biological Process	GO:0065008	Regulation of biological quality	3.4e-16	248	3822	[Apoh, Ncs1, Tbrg4, Serpinf1, Ckb, Ace, Pnkp, Calb2, Rad23a, Calr, Hmox2, Adh1, Crabp2, Cd44, Wdr1, Igf1r, Kit, Adh5, Snf8, Aprt, Clic1, Plcd1, Nol3, Aldh1a3, Gdi1, Cd34, Rhot1, Ada, Crk, Pfn1, Sparc, Fis1, Gipc1, Mcu, Egfr, Txnrd1, Pfkl, Hba-x, Nrcam, Rdh14, Pafah1b1, Nova1, Evl, Caml, Lpcat1, Ndufs4, Glud1, Anxa8, Fbxo4, Ywhaz, Hrsp12, Twf1, Cldn1, Dgat1, Mfi2, Ahsg, Sod1, Twf2, Hsp90ab1, Txnl1…
GO Biological Process	GO:0044248	Cellular catabolic process	1.69e-15	127	1445	[Gramd1a, Snd1, Npepps, Ace, Uba1, Uchl3, Gmpr2, Clpp, Cyp2f2, Rad23a, Gstm5, Gstm1, Hmox2, Cd44, Cyp2a5, Adh5, Snf8, Acat2, Psmb1, Prune, Qdpr, Lta4h, Ada, Psmb6, Shmt1, Fis1, Ubxn6, Hsp90b1, Txnrd1, Hba-x, Smg8, Blmh, Psma6, Atxn3, Ngly1, Glud1, Esd, Fbxo4, Hrsp12, Glo1, Nudt3, Etf1, Fen1, Gsto1, Got1, Nudt5, Get4, Tor1a, Ivd, Ddah1, Cryz, Akr1a1, Uchl1, Acads, Pcyox1, Bcat1, Hbb-y, Got2, Dcps,…
GO Biological Process	GO:0044283	Small molecule biosynthetic process	3.16e-15	65	468	[Gmpr2, Adck4, Gstm1, Crabp2, Mvd, Aprt, Plcd1, Ptgds, Aldh1a3, Qdpr, Lta4h, Ada, Shmt1, Pgam2, Adi1, Fdxr, Fbp2, Oxsm, Glud1, Nme3, Nudt3, Psat1, Fads2, Gsto1, Got1, Nudt5, Atic, Sephs1, Akr1a1, Fam213b, Bcat1, Nsdhl, Got2, Aldh1a2, Acsbg1, Pkm, Nt5e, Idi2, Dpyd, Pnp, Dnph1, Lss, Adk, Spr, Degs1, Gpi1, Ptges3, Rbp1, Pltp, Amacr, Acot7, Impdh1, Aldh1a1, Hmgcs2, Itpa, Ass1, Akr1b3, Gamt, Plcb1, So…
GO Biological Process	GO:0051128	Regulation of cellular component organization	2.19e-14	176	2438	[Ncs1, Rab5b, Serpinf1, Chordc1, Ace, Mien1, Pnkp, Calr, Eno2, Crabp2, Cd44, Wdr1, Igf1r, Kit, Fsd1, Nol3, Tppp3, Gdi1, Prune, Rhot1, Crk, Pfn1, Sparc, Cryaa, Fis1, Dvl2, Trip10, Mcu, Egfr, Rufy1, Nrcam, Pafah1b1, Evl, Gng4, Ptprg, Vcl, Fbxo4, Ywhaz, Twf1, Cldn1, Mfi2, Pak2, Ahsg, Robo1, Twf2, Eif2ak2, H2-K1, Etf1, Pdgfrb, Fen1, Otub1, Mgea5, Nrp1, Ppm1f, Fh1, Tor1a, F2, Snap25, Napb, Cst3, Fcgr1…
GO Biological Process	GO:0065007	Biological regulation	2.14e-13	511	10591	[Apoh, Ncs1, Tbrg4, Rab5b, Serpinf1, Ckb, Snd1, Chordc1, Ace, Uchl3, Mien1, Pnkp, Ppp5c, Eif2b5, Calb2, Rad23a, Calr, Hmox2, Adh1, Eno2, Ndrg2, Hdgf, Crabp2, Thop1, Cd44, Wdr1, Igf1r, Kit, Adh5, Snf8, Mvd, Aprt, Aplp1, Acat2, Clic1, Arpp19, Gabpa, Plcd1, Fsd1, Pgam1, Nol3, Tppp3, Ptgds, Aldh1a3, Gdi1, Prune, Atp1b4, Cd34, Ttll12, Rhot1, Ada, Crk, Pfn1, Sparc, Shmt1, Cryaa, Fis1, Dvl2, Nrbp2, Gipc…
GO Biological Process	GO:0006091	Generation of precursor metabolites and energy	3.12e-13	50	319	[Adh1, Eno2, Adh5, Pgam1, Mdh2, Pfkl, Pgam2, Ndufs4, Tkt, Ndufb9, Aco2, Ppp1r1a, Dgat1, Ndufa5, Ndufb8, Taldo1, Ndufa10, Fh1, H6pd, Pgls, Pkm, Mpi, Cox7a2, Dak, Gpi1, Ptges3, Pfkm, Acox1, Rpia, Suclg1, Glrx3, Pygl, Gsk3a, Eno3, Cox6b1, Eno1, Idh1, Nnt, Aldoc, Ppp1cc, Gale, Mdh1, Ugp2, Gaa, Idh2, Oxct1, Snca, Mtch2, Idh3a, Gbe1]
GO Biological Process	GO:0055086	Nucleobase-containing small molecule metabolic process	4.04e-13	59	440	[Gmpr, Gmpr2, Pnkp, Gars, Eno2, Mvd, Aprt, Pgam1, Adss, Ada, Shmt1, Pfkl, Pgam2, Rrm2, Dcakd, Oxsm, Dgat1, Tsta3, Nme3, Nudt3, Ak3, Mgea5, Tyms, Nudt5, Atic, Cmpk1, Ak2, Pkm, Mpi, Nt5e, Dpyd, Pnp, Dak, Dnph1, Apobec2, Adk, Gpi1, Fut8, Pfkm, Ahcy, Suclg1, Dhodh, Eno3, Acot7, Sult2b1, Impdh1, Eno1, Mpp5, Hmgcs2, Itpa, Aldoc, Gale, Ugp2, Gamt, Idh2, Entpd1, Nme1, Acot1, Hmgcs1]
GO Biological Process	GO:1901135	Carbohydrate derivative metabolic process	1.08e-12	83	814	[Gmpr, Gmpr2, Eno2, Cd44, Kit, Mvd, Aprt, Pgam1, Adss, Ada, Shmt1, Pfkl, Pgam2, Rrm2, Dcakd, Fbp2, Ngly1, Oxsm, Tkt, Dgat1, Tsta3, Nme3, Nudt3, Pdgfrb, Ak3, Mgea5, Taldo1, Tyms, Nudt5, Atic, Fuca1, Akr1a1, Cmpk1, Ak2, H6pd, Abcg2, Man2b1, Pgls, Pkm, Mpi, Nt5e, Npl, Dpyd, Fut11, Gns, Pnp, Dak, Dnph1, Apobec2, Adk, Gpi1, Fut8, Pfkm, Tmtc3, Ahcy, Rpia, Suclg1, Dhodh, Pygl, Eno3, Akr7a5, Acot7, Sult2…
GO Biological Process	GO:0051179	Localization	3.31e-12	270	4646	[Apoh, Ncs1, Rab5b, Gramd1a, Ace, Amph, Calr, Hdgf, Cd44, Wdr1, Igf1r, Kit, Snf8, Tbcb, Aprt, Aplp1, Clic1, M6pr, Plcd1, Gltp, Nol3, Gdi1, Cd34, Rhot1, Ada, Crk, Pfn1, Fis1, Scrn1, Dvl2, Nrbp2, Gipc1, Trip10, Ubxn6, Cdk1, Stx7, Hsp90b1, Mcu, Egfr, Hba-x, Canx, Rufy1, Nrcam, Pafah1b1, Atxn3, Scamp1, Ptprg, Vcl, Anxa11, Anxa8, Mtmr6, Ywhaz, Atp6v1c1, Twf1, Itga5, Cldn1, Dgat1, Tbc1d23, Mfi2, Robo1,…
GO Biological Process	GO:0006753	Nucleoside phosphate metabolic process	3.33e-12	52	369	[Gmpr, Gmpr2, Pnkp, Gars, Eno2, Mvd, Aprt, Pgam1, Adss, Ada, Shmt1, Pfkl, Pgam2, Rrm2, Dcakd, Oxsm, Dgat1, Nme3, Nudt3, Ak3, Mgea5, Tyms, Nudt5, Atic, Cmpk1, Ak2, Pkm, Mpi, Nt5e, Pnp, Dak, Dnph1, Adk, Gpi1, Pfkm, Suclg1, Dhodh, Eno3, Acot7, Sult2b1, Impdh1, Eno1, Mpp5, Hmgcs2, Itpa, Aldoc, Gale, Idh2, Entpd1, Nme1, Acot1, Hmgcs1]
GO Biological Process	GO:0044282	Small molecule catabolic process	3.59e-12	48	318	[Gmpr2, Adh1, Cd44, Adh5, Acat2, Qdpr, Ada, Shmt1, Pfkl, Blmh, Glud1, Esd, Glo1, Nudt3, Got1, Nudt5, Inpp1, Ivd, Ddah1, Akr1a1, Acads, Pcyox1, Bcat1, Got2, Crabp1, Mpi, Npl, Dpyd, Galm, Aldh5a1, Faah, Aldh4a1, Pnp, Dak, Hibch, Apobec2, Gpi1, Sh3bp1, Pfkm, Ahcy, Acox1, Acot7, Eno1, Tmem2, Gale, Sord, Oxct1, Aldh3b2]
GO Biological Process	GO:0019693	Ribose phosphate metabolic process	7.27e-12	45	287	[Gmpr, Gmpr2, Eno2, Mvd, Aprt, Pgam1, Adss, Pfkl, Pgam2, Dcakd, Oxsm, Tkt, Dgat1, Nme3, Nudt3, Ak3, Nudt5, Atic, Cmpk1, Ak2, Pkm, Mpi, Nt5e, Pnp, Dak, Adk, Gpi1, Pfkm, Rpia, Suclg1, Dhodh, Pygl, Eno3, Acot7, Sult2b1, Impdh1, Eno1, Mpp5, Hmgcs2, Itpa, Aldoc, Gale, Nme1, Acot1, Hmgcs1]
GO Biological Process	GO:0051234	Establishment of localization	1.01e-11	218	3522	[Apoh, Ncs1, Rab5b, Gramd1a, Ace, Amph, Calr, Igf1r, Kit, Snf8, Tbcb, Aprt, Aplp1, Clic1, M6pr, Plcd1, Gltp, Nol3, Gdi1, Rhot1, Ada, Fis1, Scrn1, Nrbp2, Gipc1, Trip10, Ubxn6, Stx7, Hsp90b1, Mcu, Hba-x, Canx, Rufy1, Pafah1b1, Scamp1, Ptprg, Anxa11, Anxa8, Mtmr6, Ywhaz, Atp6v1c1, Cldn1, Dgat1, Tbc1d23, Mfi2, Clic6, Sod1, Mgea5, Clns1a, Nrp1, Get4, Bcs1l, Tor1a, Timm10, Commd9, Snap25, Napb, Car2, A…
GO Biological Process	GO:0009117	Nucleotide metabolic process	1.77e-11	50	361	[Gmpr, Gmpr2, Pnkp, Gars, Eno2, Mvd, Aprt, Pgam1, Adss, Ada, Shmt1, Pfkl, Pgam2, Rrm2, Dcakd, Oxsm, Dgat1, Nme3, Nudt3, Ak3, Mgea5, Tyms, Atic, Cmpk1, Ak2, Pkm, Mpi, Nt5e, Pnp, Dak, Dnph1, Adk, Gpi1, Pfkm, Suclg1, Dhodh, Eno3, Acot7, Sult2b1, Impdh1, Eno1, Mpp5, Hmgcs2, Itpa, Aldoc, Gale, Idh2, Nme1, Acot1, Hmgcs1]
GO Biological Process	GO:0006810	Transport	2.6e-11	210	3382	[Apoh, Ncs1, Rab5b, Gramd1a, Ace, Amph, Calr, Igf1r, Kit, Snf8, Tbcb, Aprt, Aplp1, Clic1, M6pr, Plcd1, Gltp, Nol3, Gdi1, Rhot1, Ada, Fis1, Scrn1, Nrbp2, Gipc1, Trip10, Ubxn6, Stx7, Hsp90b1, Mcu, Hba-x, Canx, Rufy1, Pafah1b1, Scamp1, Ptprg, Anxa11, Anxa8, Mtmr6, Ywhaz, Atp6v1c1, Cldn1, Dgat1, Tbc1d23, Mfi2, Clic6, Sod1, Mgea5, Clns1a, Nrp1, Bcs1l, Tor1a, Timm10, Commd9, Snap25, Napb, Car2, Armc1, …
GO Biological Process	GO:0072521	Purine-containing compound metabolic process	2.65e-11	47	326	[Gmpr, Gmpr2, Eno2, Mvd, Aprt, Pgam1, Adss, Ada, Shmt1, Pfkl, Pgam2, Dcakd, Oxsm, Dgat1, Nme3, Nudt3, Ak3, Mgea5, Atic, Cmpk1, Ak2, Abcg2, Pkm, Mpi, Nt5e, Dpyd, Pnp, Dak, Adk, Gpi1, Pfkm, Ahcy, Suclg1, Eno3, Acot7, Sult2b1, Impdh1, Eno1, Mpp5, Hmgcs2, Itpa, Aldoc, Gale, Gamt, Nme1, Acot1, Hmgcs1]
GO Biological Process	GO:0005975	Carbohydrate metabolic process	3.94e-11	52	398	[Eno2, Pgam1, Mdh2, Pfkl, Pgam2, Fbp2, Ppp1r1a, Glo1, Gsto1, Cbr2, Got1, Taldo1, Nudt5, Inpp1, Fabp5, Nans, Fuca1, Akr1a1, H6pd, Abcg2, Man2b1, Pgls, Pkm, Mpi, Gclc, Npl, Galm, Dak, Gpi1, Ptges3, Pfkm, Pgm2, Rpia, Pygl, Gsk3a, Eno3, Eno1, Pgm2l1, Pgm1, Idh1, Aldoc, Ppp1cc, Gale, Mdh1, Ugp2, Akr1b3, Gaa, Idh2, Sord, Ugt2a1, Apod, Gbe1]
GO Biological Process	GO:0042221	Response to chemical	5.26e-11	224	3720	[Serpinf1, Gramd1a, Npepps, Ace, Uchl3, Cyp2f2, Ppp5c, Eif2b5, Calr, Gstm5, Gstm1, Adh1, Hdgf, Cd44, Igf1r, Cyp2a5, Kit, Adh5, Srm, Aprt, Aplp1, Gabpa, Plcd1, Nol3, Ptgds, Gdi1, Qdpr, Adss, Ada, Crk, Pfn1, Sparc, Shmt1, Cryaa, Fis1, Gipc1, Ubxn6, Cdk1, Hsp90b1, Egfr, Txnrd1, Pfkl, Hba-x, Canx, Pgam2, Nrcam, Blmh, Atxn3, Evl, Ndufs4, Glud1, Anxa11, Esd, Ywhaz, Hrsp12, Cldn1, Alcam, Pak2, Robo1, So…
GO Biological Process	GO:0050789	Regulation of biological process	1.54e-10	475	9973	[Apoh, Ncs1, Tbrg4, Rab5b, Serpinf1, Snd1, Chordc1, Ace, Uchl3, Mien1, Pnkp, Ppp5c, Eif2b5, Calb2, Rad23a, Calr, Eno2, Ndrg2, Hdgf, Crabp2, Thop1, Cd44, Wdr1, Igf1r, Kit, Snf8, Mvd, Aplp1, Acat2, Clic1, Arpp19, Gabpa, Plcd1, Fsd1, Pgam1, Nol3, Tppp3, Ptgds, Aldh1a3, Gdi1, Prune, Atp1b4, Cd34, Ttll12, Rhot1, Ada, Crk, Pfn1, Sparc, Shmt1, Cryaa, Fis1, Dvl2, Nrbp2, Gipc1, Arhgef25, Trip10, D17Wsu104…
GO Biological Process	GO:0009058	Biosynthetic process	1.63e-10	150	2176	[Ckb, Gmpr2, Pnkp, Eif2b5, Gars, Ckm, Adck4, Gstm1, Adh1, Crabp2, Srm, Mvd, Aprt, Plcd1, Ptgds, Aldh1a3, Qdpr, Lta4h, Adss, Ada, Drg2, Shmt1, Dvl2, Egfr, Helb, Pgam2, Mrpl22, Adi1, Rrm2, Fdxr, Dcakd, Fbp2, Lpcat1, Oxsm, Glud1, Tkt, Dgat1, Tsta3, Chkb, Sod1, Hsp90ab1, Eif2ak2, Nme3, Nudt3, Etf1, Nars, Pdgfrb, Psat1, Fads2, Fen1, Ak3, Gsto1, Got1, Tyms, Nudt5, Atic, Fh1, Iars2, Sephs1, Fabp5, Ddah1…
GO Biological Process	GO:0032787	Monocarboxylic acid metabolic process	1.91e-10	55	461	[Cyp2f2, Gstm1, Adh1, Eno2, Crabp2, Cyp2a5, Adh5, Acat2, Pgam1, Ptgds, Aldh1a3, Pfkl, Pgam2, Oxsm, Glo1, Me2, Fads2, Ivd, Akr1a1, Fam213b, Acads, Aldh1a2, Acsbg1, Crabp1, Pkm, Mpi, Me1, Aldh5a1, Faah, Dak, Degs1, Gpi1, Ptges3, Rbp1, Pfkm, Acox1, Amacr, Ephx2, Fabp3, Eno3, Acot7, Eno1, Gpx1, Aldh1a1, Idh1, Aldoc, Gale, Gamt, Idh2, Snca, Ugt2a1, Ptgr2, Mtch2, Acot1, Gstp1]
GO Biological Process	GO:0006163	Purine nucleotide metabolic process	1.91e-10	42	282	[Gmpr, Gmpr2, Eno2, Mvd, Aprt, Pgam1, Adss, Ada, Pfkl, Pgam2, Dcakd, Oxsm, Dgat1, Nme3, Nudt3, Ak3, Mgea5, Atic, Cmpk1, Ak2, Pkm, Mpi, Nt5e, Pnp, Dak, Adk, Gpi1, Pfkm, Suclg1, Eno3, Acot7, Sult2b1, Impdh1, Eno1, Mpp5, Hmgcs2, Itpa, Aldoc, Gale, Nme1, Acot1, Hmgcs1]
GO Biological Process	GO:0050794	Regulation of cellular process	3.45e-10	457	9541	[Apoh, Ncs1, Tbrg4, Rab5b, Serpinf1, Snd1, Chordc1, Ace, Uchl3, Mien1, Pnkp, Ppp5c, Eif2b5, Calb2, Rad23a, Calr, Eno2, Ndrg2, Hdgf, Crabp2, Thop1, Cd44, Wdr1, Igf1r, Kit, Snf8, Mvd, Aplp1, Clic1, Arpp19, Gabpa, Plcd1, Fsd1, Pgam1, Nol3, Tppp3, Ptgds, Aldh1a3, Gdi1, Prune, Atp1b4, Cd34, Ttll12, Rhot1, Ada, Crk, Pfn1, Sparc, Shmt1, Cryaa, Fis1, Dvl2, Nrbp2, Gipc1, Arhgef25, Trip10, D17Wsu104e, Abra…
GO Biological Process	GO:1901576	Organic substance biosynthetic process	3.61e-10	146	2121	[Ckb, Gmpr2, Pnkp, Eif2b5, Gars, Ckm, Adck4, Gstm1, Adh1, Crabp2, Srm, Mvd, Aprt, Plcd1, Ptgds, Aldh1a3, Qdpr, Lta4h, Adss, Ada, Drg2, Shmt1, Dvl2, Egfr, Helb, Pgam2, Mrpl22, Adi1, Rrm2, Fdxr, Dcakd, Fbp2, Lpcat1, Oxsm, Glud1, Tkt, Dgat1, Tsta3, Chkb, Hsp90ab1, Eif2ak2, Nme3, Nudt3, Etf1, Nars, Pdgfrb, Psat1, Fads2, Fen1, Ak3, Gsto1, Got1, Tyms, Nudt5, Atic, Fh1, Iars2, Sephs1, Fabp5, Nans, Alad,…
GO Biological Process	GO:0016043	Cellular component organization	3.98e-10	266	4769	[Rab5b, Gramd1a, Chordc1, Ndufa11, Ppp5c, Tpm4, Calr, Ndrg2, Crabp2, Cd44, Wdr1, Igf1r, Kit, Snf8, Tbcb, Aplp1, Fsd1, Gltp, Nol3, Tppp3, Aldh1a3, Gdi1, Cd34, Rhot1, Crk, Pfn1, Shmt1, Cryaa, Fis1, Trip10, Clvs2, Cdk1, Stx7, Hsp90b1, Mcu, Egfr, Helb, Pfkl, Mrpl22, Nrcam, Rrm2, Pafah1b1, Atxn3, Evl, Cap2, Ndufs4, Vcl, Anxa8, Fbxo4, Ywhaz, Ndufb9, Twf1, Itga5, Cldn1, Dgat1, Alcam, Tbc1d23, Pak2, Ahsg…
GO Biological Process	GO:0009259	Ribonucleotide metabolic process	4.78e-10	41	279	[Gmpr, Gmpr2, Eno2, Mvd, Aprt, Pgam1, Adss, Pfkl, Pgam2, Dcakd, Oxsm, Dgat1, Nme3, Nudt3, Ak3, Atic, Cmpk1, Ak2, Pkm, Mpi, Nt5e, Pnp, Dak, Adk, Gpi1, Pfkm, Suclg1, Dhodh, Eno3, Acot7, Sult2b1, Impdh1, Eno1, Mpp5, Hmgcs2, Itpa, Aldoc, Gale, Nme1, Acot1, Hmgcs1]
GO Biological Process	GO:0010035	Response to inorganic substance	6.9e-10	60	556	[Serpinf1, Ppp5c, Eif2b5, Calr, Cyp2a5, Kit, Plcd1, Gdi1, Qdpr, Adss, Ada, Crk, Sparc, Cryaa, Cdk1, Egfr, Pgam2, Glud1, Anxa11, Cldn1, Sod1, Cuta, Pdgfrb, Got1, Atic, Cst3, Car2, Alad, Mst4, Cryab, Gclc, Fkbp1a, Maob, Clic4, Eef2k, Pebp1, Gpi1, Cpox, Rhob, Gsk3a, Hp, Gss, Phex, Gpx1, Pkd2, Cp, Casp3, Ddi2, Ass1, Akr1b3, Plcb1, Sord, Rasgrp2, Snca, Slc12a2, Ranbp1, Cfl1, Ankzf1, Hmgcs1, Lig1]
GO Biological Process	GO:0032502	Developmental process	7.04e-10	301	5629	[Apoh, Ncs1, Serpinf1, Ckb, Ace, Uchl3, Gmpr2, Eif2b5, Adck4, Calr, Ndrg2, Crabp2, Cd44, Wdr1, Casp14, Igf1r, Kit, Tbcb, Aprt, Aplp1, Gabpa, Plcd1, Nol3, Tppp3, Aldh1a3, Gdi1, Prune, Qdpr, Cd34, Ada, Crk, Pfn1, Sparc, Cryaa, Fis1, Dvl2, Nrbp2, Trip10, D17Wsu104e, Fabp7, Cdk1, Herc4, Egfr, Txnrd1, Hba-x, Canx, Pgam2, Bzw2, Nrcam, Rrm2, Pafah1b1, Psma6, Evl, Cap2, Lpcat1, Ptprg, Ndufs4, Glud1, Vcl,…
GO Biological Process	GO:0050896	Response to stimulus	1.21e-09	352	6908	[Apoh, Ncs1, Rab5b, Serpinf1, Gramd1a, Npepps, Ace, Uba1, Uchl3, Pnkp, Cyp2f2, Ppp5c, Eif2b5, Ckm, Rad23a, Calr, Gstm5, Gstm1, Hmox2, Adh1, Ndrg2, Hdgf, Thop1, Cd44, Igf1r, Cyp2a5, Kit, Adh5, Srm, Aprt, Aplp1, Gabpa, Plcd1, Nol3, Ptgds, Aldh1a3, Gdi1, Qdpr, Adss, Cd34, Ttll12, Rhot1, Ada, Crk, Pfn1, Sparc, Shmt1, Cryaa, Fis1, Dvl2, Nrbp2, Gipc1, Trip10, Ubxn6, Fabp7, Cdk1, Hsp90b1, Mcu, Egfr, Hel…
GO Biological Process	GO:0009150	Purine ribonucleotide metabolic process	1.48e-09	39	265	[Gmpr, Gmpr2, Eno2, Mvd, Aprt, Pgam1, Adss, Pfkl, Pgam2, Dcakd, Oxsm, Dgat1, Nme3, Nudt3, Ak3, Atic, Ak2, Pkm, Mpi, Nt5e, Pnp, Dak, Adk, Gpi1, Pfkm, Suclg1, Eno3, Acot7, Sult2b1, Impdh1, Eno1, Mpp5, Hmgcs2, Itpa, Aldoc, Gale, Nme1, Acot1, Hmgcs1]
GO Biological Process	GO:0071840	Cellular component organization or biogenesis	1.6e-09	271	4954	[Rab5b, Gramd1a, Chordc1, Ndufa11, Ppp5c, Tpm4, Calr, Ndrg2, Crabp2, Cd44, Wdr1, Igf1r, Kit, Snf8, Tbcb, Aplp1, Fsd1, Gltp, Nol3, Tppp3, Aldh1a3, Gdi1, Cd34, Rhot1, Crk, Pfn1, Shmt1, Cryaa, Fis1, Trip10, Clvs2, Cdk1, Stx7, Hsp90b1, Mcu, Egfr, Helb, Pfkl, Mrpl22, Nrcam, Rrm2, Pafah1b1, Atxn3, Evl, Cap2, Ndufs4, Vcl, Anxa8, Fbxo4, Ywhaz, Ndufb9, Twf1, Itga5, Cldn1, Dgat1, Alcam, Tbc1d23, Pak2, Ahsg…
GO Biological Process	GO:0009132	Nucleoside diphosphate metabolic process	3.56e-09	21	73	[Eno2, Pgam1, Pfkl, Pgam2, Nme3, Ak3, Nudt5, Cmpk1, Ak2, Pkm, Mpi, Dak, Gpi1, Pfkm, Eno3, Eno1, Mpp5, Aldoc, Gale, Entpd1, Nme1]
GO Biological Process	GO:0009185	Ribonucleoside diphosphate metabolic process	5.07e-09	19	58	[Eno2, Pgam1, Pfkl, Pgam2, Ak3, Nudt5, Cmpk1, Ak2, Pkm, Mpi, Dak, Gpi1, Pfkm, Eno3, Eno1, Mpp5, Aldoc, Gale, Entpd1]
GO Biological Process	GO:0044249	Cellular biosynthetic process	5.34e-09	137	2025	[Gmpr2, Pnkp, Eif2b5, Gars, Adck4, Gstm1, Adh1, Crabp2, Srm, Mvd, Aprt, Ptgds, Aldh1a3, Qdpr, Lta4h, Adss, Ada, Drg2, Shmt1, Dvl2, Egfr, Helb, Mrpl22, Adi1, Rrm2, Fdxr, Dcakd, Fbp2, Lpcat1, Oxsm, Glud1, Tkt, Dgat1, Tsta3, Chkb, Sod1, Hsp90ab1, Eif2ak2, Nme3, Nudt3, Etf1, Nars, Psat1, Fads2, Fen1, Ak3, Gsto1, Got1, Tyms, Nudt5, Atic, Fh1, Iars2, Sephs1, Fabp5, Ddah1, Alad, Urod, Akr1a1, Nasp, Cmpk…
GO Biological Process	GO:1901615	Organic hydroxy compound metabolic process	5.45e-09	49	420	[Adh1, Adh5, Mvd, Plcd1, Aldh1a3, Qdpr, Rdh14, Fdxr, Ndufs4, Aco2, Dgat1, Glo1, Nudt3, Got1, Inpp1, Akr1a1, Crym, Nsdhl, Aldh1a2, Idi2, Cpq, Sncb, Abhd4, Dak, Lss, Spr, Sh3bp1, Rbp1, Pltp, Amacr, Tg, Akr7a5, Sult2b1, Fgfr1, Aldh1a1, Hmgcs2, Idh1, Akr1b3, Idh2, Plcb1, Sord, Snca, Aldh3b2, Mtch2, Rdh11, Idh3a, Erlin1, Idi1, Hmgcs1]
GO Biological Process	GO:0048856	Anatomical structure development	5.99e-09	281	5258	[Apoh, Ncs1, Serpinf1, Ckb, Ace, Uchl3, Gmpr2, Eif2b5, Adck4, Calr, Ndrg2, Crabp2, Cd44, Wdr1, Casp14, Igf1r, Kit, Tbcb, Aprt, Aplp1, Gabpa, Plcd1, Nol3, Tppp3, Aldh1a3, Gdi1, Prune, Qdpr, Cd34, Ada, Crk, Pfn1, Sparc, Cryaa, Fis1, Dvl2, Nrbp2, Trip10, D17Wsu104e, Fabp7, Cdk1, Egfr, Txnrd1, Hba-x, Bzw2, Nrcam, Rrm2, Pafah1b1, Psma6, Evl, Cap2, Lpcat1, Ptprg, Ndufs4, Glud1, Vcl, Ywhaz, Hrsp12, Twf1…
GO Biological Process	GO:0048519	Negative regulation of biological process	8.41e-09	274	5108	[Apoh, Serpinf1, Snd1, Chordc1, Ace, Mien1, Pnkp, Ppp5c, Calr, Ndrg2, Hdgf, Cd44, Igf1r, Kit, Aplp1, Arpp19, Gabpa, Plcd1, Nol3, Ptgds, Gdi1, Cd34, Ttll12, Ada, Crk, Pfn1, Sparc, Shmt1, Cryaa, Nrbp2, Gipc1, Trip10, D17Wsu104e, Fabp7, Cdk1, Hsp90b1, Herc4, Egfr, Helb, Pfkl, Hba-x, Smg8, Pafah1b1, Nova1, Evl, Gng4, Caml, Lpcat1, Ptprg, Anxa8, Fbxo4, Hrsp12, Twf1, Itga5, Ppp1r1a, Mfi2, Pak2, Ahsg, R…
GO Biological Process	GO:0005996	Monosaccharide metabolic process	1.6e-08	28	153	[Pfkl, Pgam2, Fbp2, Gsto1, Cbr2, Nudt5, Fabp5, Fuca1, Akr1a1, H6pd, Man2b1, Pkm, Mpi, Gclc, Galm, Dak, Gpi1, Pfkm, Pgm2, Rpia, Eno1, Pgm2l1, Pgm1, Gale, Akr1b3, Sord, Ugt2a1, Apod]
GO Biological Process	GO:0032879	Regulation of localization	1.63e-08	172	2806	[Apoh, Ncs1, Rab5b, Serpinf1, Ace, Mien1, Calr, Wdr1, Igf1r, Kit, Snf8, Acat2, Clic1, Plcd1, Nol3, Gdi1, Cd34, Rhot1, Ada, Crk, Pfn1, Sparc, Fis1, Gipc1, Cdk1, Stx7, Mcu, Egfr, Pfkl, Rufy1, Evl, Ptprg, Glud1, Vcl, Fbxo4, Itga5, Cldn1, Dgat1, Tsta3, Ahsg, Robo1, Clic6, Sod1, Hsp90ab1, Pdgfrb, Gsto1, Mgea5, Nrp1, Ppm1f, Tor1a, F2, Snap25, Napb, Fabp5, Car2, Ppid, Fcgr1, F3, Stmn1, Pclo, Anxa3, Abcg…
GO Biological Process	GO:0010941	Regulation of cell death	1.86e-08	117	1661	[Apoh, Serpinf1, Ace, Mien1, Ppp5c, Eif2b5, Cd44, Igf1r, Kit, Nol3, Aldh1a3, Cd34, Ada, Cryaa, Fis1, Nrbp2, Trip10, D17Wsu104e, Cdk1, Hsp90b1, Egfr, Txnrd1, Ywhaz, Itga5, Pak2, Robo1, Sod1, Hsp90ab1, Glo1, Eif2ak2, Nme3, Pdgfrb, Tmem132a, P4hb, Pa2g4, Nrp1, Ppm1f, Api5, Pdia3, Cst3, Ppid, F3, Bag1, Txndc12, Alb, Coro1a, Mst4, Aars, Dcps, Cryab, Pin1, Aldh1a2, Gclc, Chmp4b, Gabrb3, Pak4, Cbl, Sncb…
GO Biological Process	GO:0051246	Regulation of protein metabolic process	2.33e-08	171	2799	[Serpinf1, Chordc1, Ace, Pnkp, Ppp5c, Eif2b5, Rad23a, Calr, Ndrg2, Cd44, Igf1r, Kit, Snf8, Aplp1, Arpp19, Nol3, Shmt1, Cryaa, Fis1, Dvl2, Gipc1, D17Wsu104e, Hsp90b1, Egfr, Smg8, Pafah1b1, Atxn3, Caml, Lpcat1, Ndufs4, Anxa8, Fbxo4, Ywhaz, Hrsp12, Twf1, Itga5, Ppp1r1a, Mfi2, Pak2, Ahsg, Robo1, Sod1, Hsp90ab1, Eif2ak2, Etf1, Prrc1, Pdgfrb, Otub1, Mgea5, Pa2g4, Cnpy2, Tyms, Nrp1, Ppm1f, Ppp1r7, Fh1, …
GO Biological Process	GO:0006457	Protein folding	2.65e-08	27	146	[Chordc1, Calr, Cryaa, Hsp90b1, Canx, Hsp90ab1, Pfdn1, P4hb, Tor1a, Pdia3, Ppid, Bag1, Nudc, Fkbp4, Cryab, Fkbp1a, Tbca, Hspa13, Ptges3, Nudcd3, Mesdc2, Hsp90aa1, Dnajc25, Unc45b, Aip, Ppia, St13]
GO Biological Process	GO:0032268	Regulation of cellular protein metabolic process	2.94e-08	164	2657	[Serpinf1, Chordc1, Ace, Pnkp, Ppp5c, Eif2b5, Rad23a, Calr, Ndrg2, Cd44, Igf1r, Kit, Aplp1, Arpp19, Nol3, Shmt1, Cryaa, Fis1, Dvl2, Gipc1, D17Wsu104e, Hsp90b1, Egfr, Smg8, Pafah1b1, Atxn3, Caml, Ndufs4, Anxa8, Fbxo4, Ywhaz, Hrsp12, Twf1, Itga5, Ppp1r1a, Mfi2, Pak2, Ahsg, Robo1, Sod1, Hsp90ab1, Eif2ak2, Etf1, Prrc1, Pdgfrb, Otub1, Mgea5, Pa2g4, Tyms, Nrp1, Ppm1f, Ppp1r7, Fh1, F2, Cst3, Fcgr1, F3, …
GO Biological Process	GO:0048523	Negative regulation of cellular process	4.48e-08	252	4672	[Apoh, Serpinf1, Chordc1, Ace, Mien1, Pnkp, Ppp5c, Calr, Ndrg2, Hdgf, Cd44, Igf1r, Kit, Aplp1, Arpp19, Gabpa, Plcd1, Nol3, Ptgds, Gdi1, Cd34, Ttll12, Ada, Crk, Pfn1, Sparc, Shmt1, Cryaa, Nrbp2, Gipc1, Trip10, D17Wsu104e, Cdk1, Hsp90b1, Herc4, Egfr, Helb, Pfkl, Hba-x, Pafah1b1, Evl, Gng4, Caml, Lpcat1, Ptprg, Anxa8, Fbxo4, Hrsp12, Twf1, Itga5, Ppp1r1a, Mfi2, Pak2, Ahsg, Robo1, Sod1, Kmt2d, Mospd1,…
GO Biological Process	GO:0010033	Response to organic substance	4.85e-08	167	2742	[Serpinf1, Gramd1a, Ace, Uchl3, Ppp5c, Eif2b5, Calr, Gstm5, Adh1, Hdgf, Cd44, Igf1r, Cyp2a5, Kit, Adh5, Srm, Aprt, Aplp1, Gabpa, Plcd1, Ptgds, Qdpr, Adss, Ada, Crk, Pfn1, Sparc, Shmt1, Cryaa, Fis1, Gipc1, Ubxn6, Cdk1, Hsp90b1, Egfr, Pfkl, Canx, Atxn3, Evl, Ndufs4, Esd, Hrsp12, Cldn1, Pak2, Sod1, Kmt2d, Twf2, Hsp90ab1, Eif2ak2, Pdgfrb, Otub1, Stip1, P4hb, Got1, Tyms, Nrp1, Get4, Atic, Tor1a, Pdia3…
GO Biological Process	GO:0006066	Alcohol metabolic process	5.18e-08	38	292	[Adh1, Adh5, Mvd, Plcd1, Aldh1a3, Qdpr, Rdh14, Fdxr, Aco2, Dgat1, Nudt3, Got1, Inpp1, Akr1a1, Nsdhl, Aldh1a2, Idi2, Abhd4, Dak, Lss, Spr, Rbp1, Akr7a5, Sult2b1, Fgfr1, Aldh1a1, Hmgcs2, Idh1, Akr1b3, Idh2, Plcb1, Sord, Aldh3b2, Rdh11, Idh3a, Erlin1, Idi1, Hmgcs1]
GO Biological Process	GO:0007399	Nervous system development	5.18e-08	149	2358	[Ncs1, Serpinf1, Ckb, Ace, Eif2b5, Adck4, Calr, Ndrg2, Crabp2, Cd44, Wdr1, Igf1r, Kit, Tbcb, Aplp1, Aldh1a3, Gdi1, Prune, Crk, Pfn1, Dvl2, Nrbp2, Fabp7, Egfr, Bzw2, Nrcam, Pafah1b1, Evl, Ptprg, Ndufs4, Glud1, Vcl, Ywhaz, Hrsp12, Twf1, Cldn1, Alcam, Tbc1d23, Pak2, Robo1, Sod1, Twf2, Hsp90ab1, H2-K1, Pfdn1, Nrp1, Atic, Tor1a, F2, Snap25, Cst3, Bag1, Stmn1, Pclo, Rheb, Uchl1, Anxa3, Fkbp4, Gpm6a, Aa…
GO Biological Process	GO:1901565	Organonitrogen compound catabolic process	5.18e-08	76	909	[Npepps, Ace, Uba1, Uchl3, Gmpr2, Clpp, Rad23a, Hmox2, Cd44, Snf8, Psmb1, Qdpr, Lta4h, Ada, Psmb6, Shmt1, Ubxn6, Hsp90b1, Blmh, Psma6, Atxn3, Ngly1, Glud1, Fbxo4, Hrsp12, Nudt3, Got1, Get4, Tor1a, Ivd, Ddah1, Ambp, Uchl1, Pcyox1, Bcat1, Got2, Nt5e, Uba6, Chmp4b, Lnpep, Npl, Cpq, Dpyd, Aldh5a1, Usp5, Cbl, Vps25, Aldh4a1, Pnp, Hibch, Apobec2, Cpe, Sh3bp1, Amfr, Lamp2, Fem1a, Ahcy, Gsk3a, Ubap1, Aco…
GO Biological Process	GO:0034641	Cellular nitrogen compound metabolic process	7.35e-08	169	2805	[Gmpr, Tbrg4, Snd1, Npepps, Gstt3, Ace, Gmpr2, Pnkp, Eif2b5, Gars, Rad23a, Gstm5, Gstm1, Hmox2, Eno2, Thop1, Srm, Mvd, Aprt, Aplp1, Pgam1, Nol3, Qdpr, Lta4h, Adss, Ada, Drg2, Shmt1, Dvl2, Egfr, Helb, Pfkl, Pgam2, Smg8, Mrpl22, Rrm2, Cpd, Dcakd, Nova1, Oxsm, Fbxo4, Hrsp12, Dgat1, Tsta3, Sod1, Hsp90ab1, Glo1, Eif2ak2, Nme3, Nudt3, Etf1, Nars, Fen1, Otub1, Ak3, Mgea5, Pa2g4, Clns1a, Tyms, Nudt5, Ati…
GO Biological Process	GO:0060548	Negative regulation of cell death	7.35e-08	83	1046	[Apoh, Serpinf1, Mien1, Ppp5c, Cd44, Igf1r, Kit, Nol3, Cd34, Ada, Cryaa, Nrbp2, Trip10, D17Wsu104e, Cdk1, Hsp90b1, Egfr, Itga5, Pak2, Sod1, Hsp90ab1, Glo1, Eif2ak2, Pdgfrb, Tmem132a, Pa2g4, Nrp1, Api5, Cst3, Bag1, Txndc12, Alb, Coro1a, Aars, Dcps, Cryab, Pin1, Gclc, Chmp4b, Gabrb3, Pak4, Cbl, Sncb, Pnp, Ptma, Atg5, Eef2k, Gpi1, Ptges3, Sfn, Bag5, Erbb2, Sorl1, Chl1, Agt, Adam17, Hyou1, Ntrk2, Fce…
GO Biological Process	GO:0009179	Purine ribonucleoside diphosphate metabolic process	7.35e-08	17	54	[Eno2, Pgam1, Pfkl, Pgam2, Ak3, Ak2, Pkm, Mpi, Dak, Gpi1, Pfkm, Eno3, Eno1, Mpp5, Aldoc, Gale, Entpd1]
GO Biological Process	GO:0031344	Regulation of cell projection organization	8.68e-08	69	797	[Ncs1, Serpinf1, Mien1, Crabp2, Cd44, Igf1r, Kit, Gdi1, Crk, Pfn1, Dvl2, Nrcam, Pafah1b1, Evl, Ptprg, Twf1, Robo1, Twf2, H2-K1, Nrp1, Snap25, Fscn1, Fkbp4, Gpm6a, Map4, Arhgap33, Camsap2, Pacsin1, Atg5, Inpp5f, Eef2k, Atp1b2, Bag5, Plxnb2, Vamp7, Itga2, Tacstd2, Ezr, Agt, Ngef, Adam17, Gsk3a, Negr1, Ntm, Numbl, Ntrk2, Rac1, Fgfr1, Mob2, Nptn, Icam1, Lgals1, Ptprz1, Hsp90aa1, Rims1, Psen1, Cttn, R…
GO Biological Process	GO:0051641	Cellular localization	1.16e-07	136	2115	[Rab5b, Amph, Calr, Hdgf, Kit, Snf8, Tbcb, M6pr, Plcd1, Nol3, Rhot1, Pfn1, Fis1, Dvl2, Nrbp2, Gipc1, Ubxn6, Cdk1, Stx7, Hsp90b1, Canx, Pafah1b1, Vcl, Anxa8, Ywhaz, Twf1, Tbc1d23, Sod1, Twf2, Mgea5, Nrp1, Get4, Bcs1l, Tor1aip1, Tor1a, Timm10, Snap25, Napb, Sec62, Scamp3, Bag1, Slc6a9, Nudc, Pclo, Uchl1, Alb, Anxa3, Coro1a, Bccip, Lamp1, Map4, Rab6b, Chmp4b, Atcay, Tbc1d10a, Fkbp1a, Tssc1, Cbl, Vps…
GO Biological Process	GO:0014070	Response to organic cyclic compound	1.21e-07	76	930	[Serpinf1, Gramd1a, Ppp5c, Calr, Adh1, Cyp2a5, Aplp1, Gabpa, Ptgds, Adss, Ada, Sparc, Shmt1, Cryaa, Fis1, Cdk1, Hsp90b1, Egfr, Ndufs4, Cldn1, Pak2, Sod1, Hsp90ab1, Eif2ak2, Pdgfrb, Got1, Tyms, Pdia3, Cst3, Car2, Alad, Anxa3, Fkbp4, Got2, Cryab, Aldh1a2, Acsbg1, Gclc, Fkbp1a, Gabrb3, Dpyd, Atp1a1, Pak4, Maob, Cbl, Eef2k, Pebp1, Gpi1, Ptges3, Sh3bp1, Itga2, Tgfbr2, Arhgdia, Ezr, Gja1, Dhodh, Gsk3a,…
GO Biological Process	GO:0120035	Regulation of plasma membrane bounded cell projection organization	1.27e-07	68	788	[Ncs1, Serpinf1, Mien1, Crabp2, Cd44, Igf1r, Kit, Gdi1, Crk, Pfn1, Dvl2, Nrcam, Pafah1b1, Evl, Ptprg, Twf1, Robo1, Twf2, H2-K1, Nrp1, Snap25, Fscn1, Fkbp4, Gpm6a, Map4, Arhgap33, Camsap2, Pacsin1, Atg5, Inpp5f, Eef2k, Atp1b2, Bag5, Plxnb2, Vamp7, Tacstd2, Ezr, Agt, Ngef, Adam17, Gsk3a, Negr1, Ntm, Numbl, Ntrk2, Rac1, Fgfr1, Mob2, Nptn, Icam1, Lgals1, Ptprz1, Hsp90aa1, Rims1, Psen1, Cttn, Rtn4, L1…
GO Biological Process	GO:0046939	Nucleotide phosphorylation	1.31e-07	17	57	[Pnkp, Eno2, Pgam1, Pfkl, Pgam2, Nme3, Cmpk1, Pkm, Mpi, Dak, Gpi1, Pfkm, Eno3, Eno1, Aldoc, Gale, Nme1]
GO Biological Process	GO:0048731	System development	1.84e-07	235	4350	[Apoh, Ncs1, Serpinf1, Ckb, Ace, Uchl3, Gmpr2, Eif2b5, Adck4, Calr, Ndrg2, Crabp2, Cd44, Wdr1, Casp14, Igf1r, Kit, Tbcb, Aprt, Aplp1, Plcd1, Tppp3, Aldh1a3, Gdi1, Prune, Qdpr, Cd34, Ada, Crk, Pfn1, Sparc, Cryaa, Dvl2, Nrbp2, Trip10, D17Wsu104e, Fabp7, Cdk1, Egfr, Hba-x, Bzw2, Nrcam, Pafah1b1, Psma6, Evl, Lpcat1, Ptprg, Ndufs4, Glud1, Vcl, Ywhaz, Hrsp12, Twf1, Aco2, Cldn1, Chkb, Alcam, Tbc1d23, Pa…
GO Biological Process	GO:0051049	Regulation of transport	1.85e-07	123	1862	[Ncs1, Rab5b, Ace, Calr, Wdr1, Snf8, Acat2, Clic1, Plcd1, Nol3, Gdi1, Cd34, Rhot1, Ada, Fis1, Gipc1, Cdk1, Mcu, Egfr, Pfkl, Rufy1, Glud1, Dgat1, Ahsg, Clic6, Sod1, Hsp90ab1, Pdgfrb, Gsto1, Mgea5, Ppm1f, Tor1a, F2, Snap25, Napb, Fabp5, Car2, Ppid, Fcgr1, Pclo, Abcg2, Coro1a, Lamp1, Cryab, Gclc, Fkbp1a, Phpt1, Tssc1, Atp1a1, Maob, Clic4, Cbl, Ubac2, Ank2, Pacsin1, Atg5, Inpp5f, Camk4, Eef2k, Atp1b2…
GO Biological Process	GO:0051649	Establishment of localization in cell	1.89e-07	106	1518	[Rab5b, Amph, Calr, Kit, Snf8, Tbcb, M6pr, Plcd1, Nol3, Rhot1, Fis1, Nrbp2, Gipc1, Ubxn6, Stx7, Hsp90b1, Canx, Pafah1b1, Anxa8, Ywhaz, Tbc1d23, Sod1, Mgea5, Bcs1l, Tor1a, Timm10, Snap25, Napb, Sec62, Scamp3, Slc6a9, Nudc, Pclo, Uchl1, Anxa3, Coro1a, Bccip, Lamp1, Map4, Rab6b, Chmp4b, Tbc1d10a, Fkbp1a, Tssc1, Cbl, Vps25, Fcho2, Sncb, Pacsin1, Dopey2, Osbpl2, Camk4, Tbc1d13, Coro7, Pkd1, Vamp7, Lam…
GO Biological Process	GO:1901657	Glycosyl compound metabolic process	1.89e-07	22	107	[Gmpr2, Aprt, Ada, Nme3, Ak3, Atic, Fuca1, Akr1a1, Abcg2, Nt5e, Dpyd, Pnp, Dnph1, Apobec2, Adk, Ahcy, Akr7a5, Impdh1, Mpp5, Akr1b3, Gamt, Nme1]
GO Biological Process	GO:0051248	Negative regulation of protein metabolic process	2.13e-07	84	1094	[Serpinf1, Chordc1, Pnkp, Ppp5c, Calr, Ndrg2, Cd44, Igf1r, Arpp19, Nol3, Shmt1, Cryaa, Gipc1, Egfr, Pafah1b1, Caml, Anxa8, Hrsp12, Ppp1r1a, Pak2, Ahsg, Hsp90ab1, Eif2ak2, Otub1, Mgea5, Tyms, Ppm1f, Fh1, F2, Cst3, Ambp, Alad, Bag1, Ppp1r8, Uchl1, Itm2a, Fam192a, Cryab, Pin1, Gclc, Fkbp1a, Pcsk1n, Pak4, Cbl, Bag2, Vps25, Serpina3k, Ubac2, Atg5, Inpp5f, Ppp2r4, Pebp1, Serpinf2, Stfa1, Gpi1, Sfn, Bag…
GO Biological Process	GO:0006720	Isoprenoid metabolic process	2.32e-07	20	88	[Adh1, Crabp2, Adh5, Mvd, Aldh1a3, Egfr, Rdh14, Dgat1, Aldh1a2, Crabp1, Idi2, Lss, Rbp1, Amacr, Aldh1a1, Hmgcs2, Akr1b3, Rdh11, Idi1, Hmgcs1]
GO Biological Process	GO:0043067	Regulation of programmed cell death	2.72e-07	105	1510	[Apoh, Ace, Mien1, Eif2b5, Cd44, Igf1r, Kit, Nol3, Aldh1a3, Ada, Cryaa, Fis1, Nrbp2, Trip10, D17Wsu104e, Cdk1, Hsp90b1, Egfr, Itga5, Pak2, Robo1, Sod1, Hsp90ab1, Glo1, Eif2ak2, Nme3, Pdgfrb, Tmem132a, P4hb, Pa2g4, Nrp1, Ppm1f, Api5, Pdia3, Cst3, Ppid, F3, Bag1, Txndc12, Alb, Coro1a, Mst4, Aars, Dcps, Cryab, Pin1, Aldh1a2, Gclc, Gabrb3, Pak4, Cbl, Sncb, Pnp, Ptma, Atg5, Eef2k, Ppp2r4, Degs1, Gpi1,…
GO Biological Process	GO:0009123	Nucleoside monophosphate metabolic process	2.83e-07	17	61	[Gmpr2, Pnkp, Aprt, Adss, Ada, Shmt1, Ak3, Tyms, Atic, Cmpk1, Ak2, Nt5e, Dnph1, Adk, Dhodh, Impdh1, Mpp5]
GO Biological Process	GO:0032269	Negative regulation of cellular protein metabolic process	2.98e-07	81	1047	[Serpinf1, Chordc1, Pnkp, Ppp5c, Calr, Ndrg2, Cd44, Igf1r, Arpp19, Nol3, Shmt1, Cryaa, Gipc1, Pafah1b1, Caml, Anxa8, Hrsp12, Ppp1r1a, Pak2, Ahsg, Hsp90ab1, Eif2ak2, Otub1, Mgea5, Tyms, Ppm1f, Fh1, F2, Cst3, Ambp, Alad, Bag1, Ppp1r8, Uchl1, Fam192a, Cryab, Pin1, Gclc, Fkbp1a, Pcsk1n, Pak4, Cbl, Bag2, Vps25, Serpina3k, Ubac2, Atg5, Inpp5f, Ppp2r4, Pebp1, Serpinf2, Stfa1, Gpi1, Sfn, Bag5, Fem1a, Sor…
GO Biological Process	GO:0006081	Cellular aldehyde metabolic process	3.15e-07	16	53	[Adh1, Adh5, Aldh1a3, Tkt, Esd, Glo1, Taldo1, Akr1a1, Aldh1a2, Dak, Gpi1, Sh3bp1, Idh1, Idh2, Aldh3b2, Rdh11]
GO Biological Process	GO:0050790	Regulation of catalytic activity	3.46e-07	138	2202	[Apoh, Serpinf1, Chordc1, Ace, Pnkp, Cd44, Igf1r, Kit, Arpp19, Plcd1, Nol3, Gdi1, Crk, Pfn1, Cryaa, Fis1, Dvl2, Gipc1, Hsp90b1, Egfr, Smg8, Pafah1b1, Cap2, Anxa8, Ppp1r1a, Pak2, Ahsg, Robo1, Sod1, Hsp90ab1, Eif2ak2, Prrc1, Pdgfrb, Nrp1, Ppm1f, Tor1aip1, F2, Napb, Cst3, Fcgr1, F3, Ambp, Bag1, Pclo, Ppp1r8, Uchl1, Anxa3, Ssbp1, Bccip, Mst4, Dcun1d5, Cryab, Pin1, Tbc1d10a, Fkbp1a, Phpt1, Arhgap33, P…
GO Biological Process	GO:0016192	Vesicle-mediated transport	3.84e-07	85	1130	[Rab5b, Amph, Igf1r, Kit, Snf8, Aplp1, Gdi1, Scrn1, Nrbp2, Trip10, Ubxn6, Stx7, Canx, Rufy1, Scamp1, Anxa11, Anxa8, Mtmr6, Ywhaz, Tbc1d23, Snap25, Napb, Fcgr1, Pclo, Anxa3, Coro1a, Lamp1, Rab6b, Chmp4b, Tbc1d10a, Tssc1, Cbl, Vps25, Fcho2, Sncb, Ank2, Pacsin1, Dopey2, Inpp5f, Jmjd6, Coro7, Hspa13, Sh3bp1, Vamp7, Sorl1, Eea1, Tgfbr2, Ezr, Clec16a, Rhob, Hyou1, Tg, Ap3s2, Fcer1g, Rac1, Sgip1, Pecam1…
GO Biological Process	GO:0046031	ADP metabolic process	4.05e-07	15	46	[Eno2, Pgam1, Pfkl, Pgam2, Ak3, Ak2, Pkm, Mpi, Dak, Gpi1, Pfkm, Eno3, Eno1, Aldoc, Gale]
GO Biological Process	GO:1901215	Negative regulation of neuron death	4.08e-07	33	250	[Serpinf1, Ppp5c, Cd34, Nrbp2, Sod1, Hsp90ab1, Nrp1, Bag1, Coro1a, Aars, Pin1, Gclc, Chmp4b, Gabrb3, Cbl, Sncb, Gpi1, Sorl1, Chl1, Agt, Hyou1, Ntrk2, Hdac7, Ptprz1, Stxbp1, Abcc1, Psen1, Set, Pdpk1, Snca, Ube2v2, Zpr1, Gbe1]
GO Biological Process	GO:0046394	Carboxylic acid biosynthetic process	4.66e-07	32	238	[Gstm1, Crabp2, Ptgds, Aldh1a3, Lta4h, Shmt1, Adi1, Oxsm, Glud1, Psat1, Fads2, Gsto1, Got1, Atic, Sephs1, Akr1a1, Fam213b, Bcat1, Got2, Aldh1a2, Acsbg1, Pkm, Dpyd, Degs1, Ptges3, Rbp1, Amacr, Acot7, Aldh1a1, Ass1, Gamt, Gstp1]
GO Biological Process	GO:0006165	Nucleoside diphosphate phosphorylation	4.66e-07	16	55	[Eno2, Pgam1, Pfkl, Pgam2, Nme3, Cmpk1, Pkm, Mpi, Dak, Gpi1, Pfkm, Eno3, Eno1, Aldoc, Gale, Nme1]
GO Biological Process	GO:0043069	Negative regulation of programmed cell death	5.38e-07	74	933	[Apoh, Mien1, Cd44, Igf1r, Kit, Nol3, Ada, Cryaa, Nrbp2, Trip10, D17Wsu104e, Cdk1, Hsp90b1, Egfr, Itga5, Pak2, Sod1, Hsp90ab1, Glo1, Eif2ak2, Pdgfrb, Tmem132a, Pa2g4, Nrp1, Api5, Bag1, Txndc12, Alb, Coro1a, Aars, Dcps, Cryab, Pin1, Gclc, Gabrb3, Pak4, Cbl, Sncb, Pnp, Ptma, Atg5, Eef2k, Gpi1, Sfn, Bag5, Erbb2, Chl1, Agt, Adam17, Hyou1, Ntrk2, Fcer1g, Ube2o, Gpx1, Pih1d1, Icam1, Ptprz1, Stxbp1, Cas…
GO Biological Process	GO:0007275	Multicellular organism development	6.16e-07	256	4921	[Apoh, Ncs1, Serpinf1, Ckb, Ace, Uchl3, Gmpr2, Eif2b5, Adck4, Calr, Ndrg2, Crabp2, Cd44, Wdr1, Casp14, Igf1r, Kit, Tbcb, Aprt, Aplp1, Gabpa, Plcd1, Tppp3, Aldh1a3, Gdi1, Prune, Qdpr, Cd34, Ada, Crk, Pfn1, Sparc, Cryaa, Dvl2, Nrbp2, Trip10, D17Wsu104e, Fabp7, Cdk1, Egfr, Txnrd1, Hba-x, Bzw2, Nrcam, Rrm2, Pafah1b1, Psma6, Evl, Lpcat1, Ptprg, Ndufs4, Glud1, Vcl, Ywhaz, Hrsp12, Twf1, Aco2, Itga5, Cld…
GO Biological Process	GO:0016052	Carbohydrate catabolic process	6.43e-07	19	85	[Eno2, Pgam1, Pfkl, Pgam2, Nudt5, Akr1a1, Pkm, Mpi, Galm, Dak, Gpi1, Pfkm, Pygl, Eno3, Eno1, Aldoc, Gale, Gaa, Sord]
GO Biological Process	GO:0010038	Response to metal ion	6.85e-07	41	374	[Serpinf1, Ppp5c, Eif2b5, Calr, Cyp2a5, Kit, Plcd1, Gdi1, Qdpr, Sparc, Cryaa, Cdk1, Egfr, Pgam2, Glud1, Anxa11, Cldn1, Sod1, Cuta, Got1, Car2, Alad, Gclc, Fkbp1a, Maob, Clic4, Eef2k, Pebp1, Gpi1, Cpox, Gsk3a, Gss, Pkd2, Cp, Casp3, Ass1, Sord, Rasgrp2, Snca, Slc12a2, Ranbp1]
GO Biological Process	GO:0070887	Cellular response to chemical stimulus	1.2e-06	151	2535	[Serpinf1, Gramd1a, Npepps, Uchl3, Cyp2f2, Ppp5c, Calr, Gstm5, Gstm1, Hdgf, Cd44, Igf1r, Cyp2a5, Kit, Adh5, Srm, Aprt, Aplp1, Gabpa, Nol3, Qdpr, Crk, Pfn1, Sparc, Shmt1, Fis1, Gipc1, Cdk1, Hsp90b1, Egfr, Txnrd1, Hba-x, Canx, Atxn3, Evl, Ndufs4, Esd, Cldn1, Pak2, Sod1, Twf2, Hsp90ab1, Eif2ak2, Pdgfrb, Otub1, Stip1, Gsto1, P4hb, Got1, Nrp1, Ppm1f, Atic, Tor1a, Pdia3, Cst3, Car2, F3, Cryz, Calb1, Al…
GO Biological Process	GO:0043648	Dicarboxylic acid metabolic process	1.2e-06	19	89	[Adss, Shmt1, Mdh2, Glud1, Me2, Got1, Atic, Fh1, Got2, Gclc, Me1, Aldh5a1, Aldh4a1, Suclg1, Idh1, Ass1, Mdh1, Idh2, Idh3a]
GO Biological Process	GO:0006520	Cellular amino acid metabolic process	1.23e-06	31	236	[Gars, Qdpr, Adss, Shmt1, Txnrd1, Adi1, Blmh, Glud1, Nars, Psat1, Got1, Iars2, Sephs1, Ivd, Ddah1, Pcyox1, Bcat1, Got2, Aars, Gclc, Dpyd, Aldh5a1, Aldh4a1, Hibch, Spr, Tst, Ahcy, Aarsd1, Sars2, Ass1, Gamt]
GO Biological Process	GO:0090407	Organophosphate biosynthetic process	1.23e-06	41	383	[Ckb, Pnkp, Gars, Ckm, Mvd, Aprt, Plcd1, Adss, Ada, Shmt1, Rrm2, Dcakd, Lpcat1, Tkt, Chkb, Nme3, Ak3, Tyms, Atic, Fabp5, Cmpk1, Ak2, Cdipt, Pkm, Idi2, Pnp, Abhd4, Adk, Dhodh, Pygl, Acot7, Impdh1, Mpp5, Hmgcs2, Idh2, Plcb1, Nme1, Pgs1, Pcyt1a, Idi1, Hmgcs1]
GO Biological Process	GO:0051336	Regulation of hydrolase activity	1.23e-06	86	1184	[Apoh, Serpinf1, Cd44, Arpp19, Plcd1, Nol3, Gdi1, Crk, Pfn1, Cryaa, Fis1, Dvl2, Gipc1, Hsp90b1, Pafah1b1, Anxa8, Ppp1r1a, Pak2, Ahsg, Robo1, Sod1, Hsp90ab1, Pdgfrb, Nrp1, Ppm1f, Tor1aip1, Napb, Cst3, F3, Ambp, Ppp1r8, Ssbp1, Cryab, Pin1, Tbc1d10a, Fkbp1a, Arhgap33, Pcsk1n, Serpina3k, Zfyve1, Arhgap29, Ppp2r4, Atp1b2, Pebp1, Tbc1d13, Serpinf2, Stfa1, Gpi1, Sfn, Plxnb2, Sh3bp1, Itga2, Erbb2, Sorl1,…
GO Biological Process	GO:0010243	Response to organonitrogen compound	1.27e-06	75	975	[Uchl3, Ppp5c, Eif2b5, Igf1r, Aprt, Aplp1, Gabpa, Plcd1, Qdpr, Adss, Ada, Crk, Sparc, Shmt1, Fis1, Ubxn6, Cdk1, Hsp90b1, Egfr, Atxn3, Ndufs4, Sod1, Hsp90ab1, Got1, Tyms, Get4, Tor1a, Car2, Alad, Got2, Pkm, Gclc, Fkbp1a, Gabrb3, Serpina3k, Crygd, Eef2k, Pebp1, Gpi1, Sh3bp1, Amfr, Itga2, Ezr, Gja1, Agt, Dhodh, Fabp3, Gsk3a, Serpina1d, Gss, Ntrk2, Phex, Fcer1g, Slc1a2, Serpina1a, Icam1, Pkd2, Casp3,…
GO Biological Process	GO:0042981	Regulation of apoptotic process	1.38e-06	101	1486	[Apoh, Ace, Mien1, Eif2b5, Cd44, Igf1r, Nol3, Aldh1a3, Ada, Cryaa, Fis1, Nrbp2, Trip10, D17Wsu104e, Cdk1, Hsp90b1, Egfr, Itga5, Pak2, Robo1, Sod1, Hsp90ab1, Glo1, Eif2ak2, Nme3, Pdgfrb, P4hb, Pa2g4, Nrp1, Ppm1f, Api5, Pdia3, Ppid, F3, Bag1, Txndc12, Alb, Coro1a, Mst4, Aars, Cryab, Pin1, Aldh1a2, Gclc, Gabrb3, Pak4, Cbl, Sncb, Pnp, Ptma, Atg5, Eef2k, Ppp2r4, Degs1, Gpi1, Sfn, Bag5, Erbb2, Zfp622, …
GO Biological Process	GO:0019725	Cellular homeostasis	1.48e-06	68	849	[Ncs1, Serpinf1, Ckb, Calb2, Igf1r, Plcd1, Nol3, Rhot1, Fis1, Mcu, Txnrd1, Fbxo4, Sod1, Txnl1, Gsto1, P4hb, Got1, Mgea5, Clns1a, F2, Pdia3, Car2, Calb1, Txndc12, Heph, Gsr, Atp13a1, Gclc, Fkbp1a, Atp2c1, Atp1a1, Clic4, Ank2, Atp1b2, Pkd1, Lamp2, Taok1, Marcksl1, Pfkm, Gja1, Agt, Glrx3, Ano6, Slc4a2, Gpx1, Nptn, Icam1, Pkd2, Lgals1, Cp, Ftl1, Slc12a5, Psen1, Rtn4, Pdpk1, Gaa, Atox1, Plcb1, Snca, S…
GO Biological Process	GO:1901360	Organic cyclic compound metabolic process	1.52e-06	154	2614	[Gmpr, Tbrg4, Snd1, Gmpr2, Pnkp, Cyp2f2, Gars, Rad23a, Gstm5, Hmox2, Eno2, Cyp2a5, Mvd, Aprt, Aplp1, Pgam1, Nol3, Qdpr, Adss, Ada, Shmt1, Dvl2, Helb, Txnrd1, Pfkl, Pgam2, Smg8, Rrm2, Fdxr, Dcakd, Nova1, Ndufs4, Oxsm, Fbxo4, Hrsp12, Dgat1, Tsta3, Hsp90ab1, Nme3, Nudt3, Etf1, Nars, Fen1, Otub1, Ak3, Mgea5, Pa2g4, Clns1a, Tyms, Nudt5, Atic, Fh1, Iars2, Alad, Urod, Akr1a1, Cmpk1, Ak2, Ppp1r8, Abcg2, …
GO Biological Process	GO:0043603	Cellular amide metabolic process	1.6e-06	59	689	[Npepps, Gstt3, Ace, Eif2b5, Gars, Gstm5, Gstm1, Thop1, Mvd, Lta4h, Drg2, Shmt1, Egfr, Mrpl22, Cpd, Oxsm, Dgat1, Sod1, Glo1, Eif2ak2, Etf1, Nars, Tyms, Atic, Fh1, Iars2, Gsr, Aars, Gclc, Lnpep, Npl, Rbm3, Cpq, Pcsk1n, Abhd4, Eef2k, Degs1, Cpe, Suclg1, Aarsd1, Acot7, Mrpl18, Gss, Abce1, Apeh, Ptcd3, Gpx1, Guf1, Hmgcs2, Sars2, Idh1, Psen1, Ass1, Nln, Acot1, Eif4a1, Gstp1, Hmgcs1, Xpnpep1]
GO Biological Process	GO:1901566	Organonitrogen compound biosynthetic process	1.6e-06	81	1096	[Ckb, Eif2b5, Gars, Ckm, Gstm1, Srm, Aprt, Qdpr, Adss, Ada, Drg2, Shmt1, Egfr, Mrpl22, Adi1, Dcakd, Glud1, Chkb, Eif2ak2, Nme3, Etf1, Nars, Pdgfrb, Psat1, Ak3, Got1, Tyms, Atic, Fh1, Iars2, Sephs1, Fabp5, Alad, Urod, Cmpk1, Ak2, Bcat1, Got2, Aars, Pkm, Mpi, Gclc, Nt5e, Rbm3, Dpyd, Fut11, Pnp, Atg5, Eef2k, Adk, Spr, Zdhhc5, Degs1, Fut8, Cpox, Tmtc3, Aarsd1, Dhodh, Ppox, Acot7, Impdh1, Mrpl18, Gss,…
GO Biological Process	GO:0061024	Membrane organization	1.67e-06	54	603	[Gramd1a, Gltp, Nol3, Rhot1, Stx7, Nrcam, Pafah1b1, Sod1, Get4, Bcs1l, Tor1aip1, Tor1a, Timm10, Snap25, Fcgr1, Gclc, Chmp4b, Reep4, Fcho2, Ank2, Pacsin1, Osbpl2, Degs1, Dnajc11, Sh3bp1, Vamp7, Eea1, Pltp, Gsk3a, Ano6, Stard5, Fcer1g, Rac1, Sgip1, Mpp5, Stx16, Stxbp1, Atp9b, Hsp90aa1, Abcc1, Rtn4, Stx1b, Rab3a, Clip1, Epb4.1l3, Apoo, Chmp3, Snca, Reep1, Sypl2, Ubl4, Mtch2, Pacsin2, Stx5a]
GO Biological Process	GO:0051130	Positive regulation of cellular component organization	1.79e-06	88	1236	[Serpinf1, Mien1, Pnkp, Crabp2, Wdr1, Igf1r, Kit, Tppp3, Gdi1, Pfn1, Fis1, Dvl2, Mcu, Pafah1b1, Evl, Fbxo4, Twf1, Cldn1, Mfi2, Robo1, Twf2, Pdgfrb, Fen1, Mgea5, Nrp1, Ppm1f, Tor1a, Fcgr1, Nelfa, Fscn1, Ssbp1, Sh2b1, Gpm6a, Phldb1, Cbl, Pacsin1, Eef2k, Atp1b2, Pebp1, Serpinf2, Plxnb2, Sh3bp1, Vamp7, Itga2, Parn, Clec16a, Agt, Lnp, Adam17, Gsk3a, Ano6, Negr1, Wbp2, Mff, Numbl, Ntrk2, Rac1, Sgip1, F…
GO Biological Process	GO:0043066	Negative regulation of apoptotic process	2e-06	71	913	[Apoh, Mien1, Cd44, Igf1r, Nol3, Ada, Cryaa, Nrbp2, Trip10, D17Wsu104e, Cdk1, Hsp90b1, Egfr, Itga5, Pak2, Sod1, Hsp90ab1, Glo1, Eif2ak2, Pdgfrb, Pa2g4, Nrp1, Api5, Bag1, Txndc12, Alb, Coro1a, Aars, Cryab, Pin1, Gclc, Gabrb3, Pak4, Cbl, Sncb, Pnp, Ptma, Atg5, Eef2k, Gpi1, Sfn, Bag5, Erbb2, Chl1, Agt, Adam17, Hyou1, Ntrk2, Fcer1g, Ube2o, Gpx1, Pih1d1, Icam1, Ptprz1, Stxbp1, Casp3, Psen1, Cttn, Set,…
GO Biological Process	GO:0048522	Positive regulation of cellular process	2e-06	273	5407	[Apoh, Ncs1, Serpinf1, Ace, Uchl3, Mien1, Pnkp, Ppp5c, Eif2b5, Rad23a, Calr, Hdgf, Crabp2, Cd44, Wdr1, Igf1r, Kit, Snf8, Mvd, Clic1, Arpp19, Gabpa, Plcd1, Tppp3, Aldh1a3, Gdi1, Cd34, Ada, Crk, Pfn1, Sparc, Cryaa, Fis1, Dvl2, Gipc1, Trip10, D17Wsu104e, Cdk1, Stx7, Mcu, Egfr, Txnrd1, Smek2, Pafah1b1, Atxn3, Evl, Ndufs4, Glud1, Fbxo4, Hrsp12, Twf1, Itga5, Cldn1, Dgat1, Tsta3, Mfi2, Pak2, Ahsg, Robo1…
GO Biological Process	GO:0010975	Regulation of neuron projection development	2e-06	54	607	[Ncs1, Serpinf1, Crabp2, Igf1r, Gdi1, Crk, Dvl2, Nrcam, Pafah1b1, Ptprg, Twf1, Robo1, Twf2, H2-K1, Nrp1, Snap25, Fkbp4, Arhgap33, Camsap2, Pacsin1, Inpp5f, Eef2k, Atp1b2, Bag5, Plxnb2, Vamp7, Agt, Ngef, Adam17, Gsk3a, Negr1, Ntm, Numbl, Ntrk2, Rac1, Fgfr1, Mob2, Nptn, Lgals1, Ptprz1, Rims1, Psen1, Cttn, Rtn4, L1cam, Stx1b, Golga2, Plxna4, Ranbp1, Ube2v2, Cfl1, Nme1, Islr2, Plxna1]
GO Biological Process	GO:0031346	Positive regulation of cell projection organization	2.17e-06	46	474	[Serpinf1, Mien1, Crabp2, Igf1r, Kit, Gdi1, Pfn1, Dvl2, Pafah1b1, Twf1, Robo1, Twf2, Nrp1, Fscn1, Gpm6a, Pacsin1, Eef2k, Atp1b2, Plxnb2, Vamp7, Itga2, Agt, Adam17, Negr1, Numbl, Ntrk2, Rac1, Fgfr1, Mob2, Nptn, Ptprz1, Hsp90aa1, Rims1, Psen1, Cttn, Rtn4, L1cam, Cdc42ep4, Golga2, Plxna4, Ranbp1, Ube2v2, Cfl1, Nme1, Islr2, Plxna1]
GO Biological Process	GO:1901700	Response to oxygen-containing compound	2.17e-06	105	1585	[Serpinf1, Gramd1a, Ace, Uchl3, Ppp5c, Eif2b5, Calr, Adh1, Igf1r, Adh5, Aprt, Aplp1, Gabpa, Plcd1, Qdpr, Ada, Crk, Sparc, Shmt1, Cryaa, Fis1, Cdk1, Hsp90b1, Egfr, Pfkl, Ndufs4, Esd, Cldn1, Sod1, Twf2, Hsp90ab1, Eif2ak2, Pdgfrb, Got1, Tyms, Pdia3, Cst3, Car2, Scamp3, Alad, Akr1a1, Mst4, Got2, Dcps, Cryab, Aldh1a2, Pkm, Gclc, Maob, Cbl, Serpina3k, Crygd, Eef2k, Pebp1, Gpi1, Sh3bp1, Itga2, Tgfbr2, E…
GO Biological Process	GO:0042592	Homeostatic process	2.72e-06	107	1634	[Ncs1, Serpinf1, Ckb, Calb2, Hmox2, Igf1r, Kit, Plcd1, Nol3, Cd34, Rhot1, Fis1, Mcu, Egfr, Txnrd1, Hba-x, Lpcat1, Fbxo4, Cldn1, Dgat1, Mfi2, Sod1, Hsp90ab1, Txnl1, Pdgfrb, Gsto1, P4hb, Got1, Mgea5, Clns1a, Fh1, Commd9, F2, Pdia3, Fabp5, Car2, Calb1, Txndc12, Stmn1, Coro1a, Heph, Gsr, Atp13a1, Gclc, Chmp4b, Fkbp1a, Atp2c1, Atp1a1, Clic4, Cbl, Ank2, Abhd4, Atp1b2, Jmjd6, Pkd1, Gpi1, Ptges3, Sfn, La…
GO Biological Process	GO:0006096	Glycolytic process	2.84e-06	13	39	[Eno2, Pgam1, Pfkl, Pgam2, Pkm, Mpi, Dak, Gpi1, Pfkm, Eno3, Eno1, Aldoc, Gale]
GO Biological Process	GO:0022008	Neurogenesis	3.02e-06	114	1784	[Ncs1, Serpinf1, Ace, Eif2b5, Calr, Crabp2, Cd44, Wdr1, Igf1r, Kit, Gdi1, Prune, Crk, Dvl2, Nrbp2, Fabp7, Egfr, Nrcam, Pafah1b1, Evl, Ptprg, Vcl, Ywhaz, Twf1, Alcam, Tbc1d23, Pak2, Robo1, Sod1, Twf2, Hsp90ab1, H2-K1, Nrp1, Tor1a, F2, Snap25, Bag1, Stmn1, Rheb, Uchl1, Fkbp4, Gpm6a, Pin1, Aldh1a2, Map4, Uba6, Atcay, Gabrb3, Arhgap33, Pak4, Camsap2, Pacsin1, Inpp5f, Eef2k, Atp1b2, Spr, Bag5, Plxnb2,…
GO Biological Process	GO:0006725	Cellular aromatic compound metabolic process	3.51e-06	143	2412	[Gmpr, Tbrg4, Snd1, Gmpr2, Pnkp, Cyp2f2, Gars, Rad23a, Gstm5, Hmox2, Eno2, Cyp2a5, Mvd, Aprt, Aplp1, Pgam1, Nol3, Qdpr, Adss, Ada, Shmt1, Dvl2, Helb, Txnrd1, Pfkl, Pgam2, Smg8, Rrm2, Dcakd, Nova1, Ndufs4, Oxsm, Fbxo4, Hrsp12, Dgat1, Tsta3, Hsp90ab1, Nme3, Nudt3, Etf1, Nars, Fen1, Otub1, Ak3, Mgea5, Pa2g4, Clns1a, Tyms, Nudt5, Atic, Fh1, Iars2, Alad, Urod, Akr1a1, Cmpk1, Ak2, Ppp1r8, Abcg2, Thumpd…
GO Biological Process	GO:0019538	Protein metabolic process	3.68e-06	197	3634	[Apoh, Mkrn2, Npepps, Fkbp10, Ace, Uba1, Pnck, Uchl3, Clpp, Ppp5c, Eif2b5, Gars, Adck4, Rad23a, Thop1, Casp14, Igf1r, Kit, Adh5, Snf8, Psmb1, Lta4h, Ttll12, Psmb6, Drg2, P4ha2, Scrn1, Mdh2, Nrbp2, Ubxn6, Cdk1, Hsp90b1, Herc4, Egfr, Smek2, Mrpl22, Blmh, Cpd, Psma6, Atxn3, Pitrm1, Ptprg, Ngly1, Mtmr6, Fbxo4, Ywhaz, Twf1, Pak2, Kmt2d, Eif2ak2, Etf1, Nars, Pdgfrb, Otub1, Dpp3, P4hb, Mgea5, Nrp1, Get4…
GO Biological Process	GO:0006721	Terpenoid metabolic process	4.46e-06	16	68	[Adh1, Crabp2, Adh5, Aldh1a3, Egfr, Rdh14, Dgat1, Aldh1a2, Crabp1, Lss, Rbp1, Aldh1a1, Hmgcs2, Akr1b3, Rdh11, Hmgcs1]
GO Biological Process	GO:0006629	Lipid metabolic process	4.62e-06	76	1032	[Apoh, Cyp2f2, Gstm1, Adh1, Crabp2, Cyp2a5, Kit, Adh5, Mvd, Acat2, Plcd1, Ptgds, Aldh1a3, Lta4h, Crk, Egfr, Rdh14, Fdxr, Pafah1b1, Lpcat1, Oxsm, Mtmr6, Dgat1, Chkb, Pdgfrb, Fads2, Sacm1l, Inpp1, Ivd, Fabp5, Fam213b, Acads, Cdipt, Nsdhl, Dctn6, Ces1c, Aldh1a2, Acsbg1, Crabp1, Idi2, Faah, Abhd4, Nceh1, Inpp5f, Lss, Degs1, Ptges3, Rbp1, Pltp, Acox1, Amacr, Ephx2, Fabp3, Acot7, Sult2b1, Gpx1, Fgfr1, …
GO Biological Process	GO:0045861	Negative regulation of proteolysis	5.16e-06	38	361	[Serpinf1, Cd44, Nol3, Cryaa, Gipc1, Caml, Anxa8, Pak2, Ahsg, Hsp90ab1, F2, Cst3, Ambp, Alad, Fam192a, Cryab, Pcsk1n, Serpina3k, Ubac2, Pebp1, Serpinf2, Stfa1, Gpi1, Sfn, Bag5, Sorl1, Clec16a, Agt, Serpina1d, Ube2o, Gpx1, Serpina1a, Pih1d1, Usp14, Csta1, Psen1, Snca, Pi16]
GO Biological Process	GO:0048699	Generation of neurons	5.4e-06	107	1660	[Ncs1, Serpinf1, Ace, Calr, Crabp2, Cd44, Wdr1, Igf1r, Kit, Gdi1, Prune, Crk, Dvl2, Nrbp2, Egfr, Nrcam, Pafah1b1, Evl, Ptprg, Vcl, Ywhaz, Twf1, Alcam, Tbc1d23, Pak2, Robo1, Sod1, Twf2, Hsp90ab1, H2-K1, Nrp1, Tor1a, F2, Snap25, Bag1, Stmn1, Rheb, Uchl1, Fkbp4, Gpm6a, Pin1, Aldh1a2, Map4, Uba6, Atcay, Gabrb3, Arhgap33, Pak4, Camsap2, Pacsin1, Inpp5f, Eef2k, Atp1b2, Spr, Bag5, Plxnb2, Vamp7, Erbb2, …
GO Biological Process	GO:0051050	Positive regulation of transport	5.89e-06	75	1020	[Ncs1, Calr, Snf8, Acat2, Plcd1, Cd34, Fis1, Cdk1, Mcu, Egfr, Glud1, Ahsg, Sod1, Hsp90ab1, Pdgfrb, Gsto1, Mgea5, Tor1a, F2, Snap25, Car2, Ppid, Fcgr1, Lamp1, Phpt1, Tssc1, Cbl, Ank2, Atg5, Camk4, Eef2k, Atp1b2, Gpi1, Sfn, Vamp7, Itga2, Erbb2, Sorl1, Pfkm, Pltp, Ezr, Gja1, Agt, Fabp3, Gsk3a, Ano6, Vsnl1, Mff, Fcer1g, Slc1a2, Rac1, Sgip1, Fgfr1, Pkd2, Stxbp1, Abr, Hsp90aa1, Rims1, Psen1, Rtn4, Anp3…
GO Biological Process	GO:0044255	Cellular lipid metabolic process	6.72e-06	63	797	[Apoh, Cyp2f2, Gstm1, Adh1, Crabp2, Cyp2a5, Kit, Adh5, Mvd, Acat2, Ptgds, Aldh1a3, Lta4h, Egfr, Rdh14, Lpcat1, Oxsm, Mtmr6, Dgat1, Chkb, Pdgfrb, Fads2, Sacm1l, Inpp1, Ivd, Fabp5, Fam213b, Acads, Cdipt, Aldh1a2, Acsbg1, Crabp1, Idi2, Faah, Abhd4, Nceh1, Inpp5f, Lss, Degs1, Ptges3, Rbp1, Acox1, Amacr, Ephx2, Fabp3, Acot7, Gpx1, Aldh1a1, Hmgcs2, Acp6, BC005764, Akr1b3, Plcb1, Snca, Dbi, Ptgr2, Pgs1,…
GO Biological Process	GO:0010976	Positive regulation of neuron projection development	6.93e-06	38	366	[Serpinf1, Crabp2, Igf1r, Gdi1, Dvl2, Pafah1b1, Twf1, Robo1, Twf2, Nrp1, Pacsin1, Eef2k, Atp1b2, Plxnb2, Vamp7, Agt, Adam17, Negr1, Numbl, Ntrk2, Rac1, Fgfr1, Mob2, Nptn, Ptprz1, Rims1, Psen1, Cttn, Rtn4, L1cam, Golga2, Plxna4, Ranbp1, Ube2v2, Cfl1, Nme1, Islr2, Plxna1]
GO Biological Process	GO:0060341	Regulation of cellular localization	6.93e-06	78	1083	[Ncs1, Wdr1, Plcd1, Nol3, Gdi1, Rhot1, Fis1, Gipc1, Cdk1, Stx7, Egfr, Fbxo4, Hsp90ab1, Gsto1, Mgea5, Ppm1f, Tor1a, F2, Napb, Coro1a, Lamp1, Cryab, Pin1, Fkbp1a, Phpt1, Tssc1, Ubac2, Ank2, Pacsin1, Atg5, Inpp5f, Camk4, Zdhhc5, Sfn, Vamp7, Erbb2, Sorl1, Ezr, Gja1, Lrrc15, Gsk3a, Vsnl1, Mff, Ntrk2, Fcer1g, Rac1, Pkd2, Stxbp1, Abr, Mesdc2, Hsp90aa1, Iqsec2, Rims1, Psen1, Cdk5rap3, Ddi2, Ppp1cc, Rtn4,…
GO Biological Process	GO:1901698	Response to nitrogen compound	6.93e-06	77	1064	[Uchl3, Ppp5c, Eif2b5, Gstm5, Igf1r, Aprt, Aplp1, Gabpa, Plcd1, Qdpr, Adss, Ada, Crk, Sparc, Shmt1, Fis1, Ubxn6, Cdk1, Hsp90b1, Egfr, Atxn3, Ndufs4, Sod1, Hsp90ab1, Got1, Tyms, Get4, Tor1a, Car2, Alad, Got2, Pkm, Gclc, Fkbp1a, Gabrb3, Serpina3k, Crygd, Eef2k, Pebp1, Gpi1, Sh3bp1, Amfr, Itga2, Ezr, Gja1, Agt, Dhodh, Fabp3, Gsk3a, Serpina1d, Gss, Ntrk2, Phex, Fcer1g, Slc1a2, Serpina1a, Icam1, Pkd2,…
GO Biological Process	GO:0034330	Cell junction organization	7.2e-06	45	481	[Ndrg2, Wdr1, Igf1r, Pfn1, Vcl, Itga5, Cldn1, Pak2, Nrp1, Pclo, Fscn1, Gpm6a, Cdh15, Pin1, Cdh6, Gabrb3, Sncb, Plxnb2, Sh3bp1, Itga2, Erbb2, Gja1, Ngef, Numbl, Ntrk2, Rac1, Pecam1, Mpp5, Nptn, Hdac7, Rims1, Psen1, Cttn, L1cam, Pdpk1, Cgn, Rab3a, Epb4.1l3, Peak1, Snca, Cfl1, Grm5, Nrxn3, Cacna2d2, Unc13c]
GO Biological Process	GO:0006518	Peptide metabolic process	7.68e-06	43	449	[Npepps, Gstt3, Ace, Eif2b5, Gars, Gstm5, Gstm1, Thop1, Lta4h, Drg2, Egfr, Mrpl22, Cpd, Sod1, Glo1, Eif2ak2, Etf1, Nars, Iars2, Gsr, Aars, Gclc, Lnpep, Rbm3, Cpq, Pcsk1n, Eef2k, Cpe, Aarsd1, Mrpl18, Gss, Abce1, Apeh, Ptcd3, Gpx1, Guf1, Sars2, Idh1, Psen1, Nln, Eif4a1, Gstp1, Xpnpep1]
GO Biological Process	GO:0019318	Hexose metabolic process	8.44e-06	21	128	[Pfkl, Pgam2, Fbp2, Cbr2, Fabp5, Fuca1, H6pd, Man2b1, Pkm, Mpi, Galm, Dak, Gpi1, Pfkm, Pgm2, Eno1, Pgm2l1, Pgm1, Gale, Sord, Apod]
GO Biological Process	GO:0006090	Pyruvate metabolic process	9.39e-06	15	63	[Eno2, Pgam1, Pfkl, Pgam2, Me2, Pkm, Mpi, Me1, Dak, Gpi1, Pfkm, Eno3, Eno1, Aldoc, Gale]
GO Biological Process	GO:0006575	Cellular modified amino acid metabolic process	9.44e-06	23	154	[Ckb, Gstt3, Ckm, Gstm5, Gstm1, Shmt1, Sod1, Glo1, Tyms, Atic, Pcyox1, Crym, Gsr, Gclc, Cpq, Ahcy, Tg, Gss, Gpx1, Idh1, Ass1, Gamt, Gstp1]
GO Biological Process	GO:0006950	Response to stress	9.95e-06	169	3045	[Apoh, Npepps, Uba1, Pnkp, Ppp5c, Eif2b5, Ckm, Rad23a, Calr, Gstm5, Hmox2, Cd44, Kit, Adh5, Nol3, Cd34, Ttll12, Ada, Crk, Sparc, Cryaa, Trip10, Ubxn6, Cdk1, Hsp90b1, Egfr, Helb, Txnrd1, Canx, Atxn3, Evl, Ndufs4, Anxa8, Ywhaz, Aco2, Itga5, Cldn1, Pak2, Ahsg, Sod1, Hsp90ab1, Eif2ak2, H2-K1, Pdgfrb, Fen1, Otub1, P4hb, Got1, Ttc4, Nrp1, Get4, Fh1, Tor1a, F2, Pdia3, Cst3, Car2, Fcgr1, F3, Alad, Uchl1,…
GO Biological Process	GO:0009116	Nucleoside metabolic process	1.01e-05	17	84	[Gmpr2, Aprt, Ada, Nme3, Ak3, Atic, Nt5e, Dpyd, Pnp, Dnph1, Apobec2, Adk, Ahcy, Impdh1, Mpp5, Gamt, Nme1]
GO Biological Process	GO:0043524	Negative regulation of neuron apoptotic process	1.11e-05	25	182	[Nrbp2, Sod1, Hsp90ab1, Nrp1, Bag1, Coro1a, Aars, Pin1, Gclc, Gabrb3, Sncb, Gpi1, Chl1, Agt, Hyou1, Ntrk2, Ptprz1, Stxbp1, Psen1, Set, Pdpk1, Snca, Ube2v2, Zpr1, Gbe1]
GO Biological Process	GO:1901214	Regulation of neuron death	1.13e-05	38	375	[Serpinf1, Ppp5c, Cd34, Fis1, Nrbp2, Sod1, Hsp90ab1, Nrp1, Bag1, Coro1a, Aars, Pin1, Gclc, Chmp4b, Gabrb3, Cbl, Sncb, Gpi1, Sorl1, Chl1, Agt, Hyou1, Rras2, Gsk3a, Ntrk2, Hdac7, Ptprz1, Stxbp1, Casp3, Abcc1, Psen1, Set, Pdpk1, Snca, Ube2v2, Zpr1, Ralbp1, Gbe1]
GO Biological Process	GO:0009636	Response to toxic substance	1.24e-05	26	197	[Cyp2f2, Gstm5, Adh5, Txnrd1, Hba-x, Blmh, Esd, Sod1, Eif2ak2, Gsto1, Alad, Akr1a1, Fam213b, Abcg2, Hbb-y, Gsr, Arhgap33, Cpox, Ephx2, Hp, Gpx1, Abcc1, Ass1, Rdh11, Ralbp1, Gstp1]
GO Biological Process	GO:0009167	Purine ribonucleoside monophosphate metabolic process	1.28e-05	11	30	[Gmpr2, Aprt, Adss, Ada, Ak3, Atic, Ak2, Nt5e, Adk, Impdh1, Mpp5]
GO Biological Process	GO:0043933	Protein-containing complex subunit organization	1.33e-05	81	1164	[Ndufa11, Calr, Wdr1, Nol3, Tppp3, Aldh1a3, Shmt1, Cryaa, Cdk1, Mcu, Pfkl, Rrm2, Evl, Ndufs4, Ndufb9, Twf1, Cldn1, Dgat1, Ahsg, Ndufa5, Twf2, Hsp90ab1, Etf1, Ndufb8, Clns1a, Clybl, Bcs1l, Ndufa10, Snap25, Napb, Ppid, Cryz, Alad, Nasp, Stmn1, Abcg2, Fkbp4, Cryab, Aldh1a2, Cox7a2, Chmp4b, Fkbp1a, Tbca, Shprh, Fcho2, Ptma, Osbpl2, Jmjd6, Coro7, Pkd1, Ptges3, Vamp7, Lamp2, Pfkm, Pltp, Ano6, Slc1a2, A…
GO Biological Process	GO:0033036	Macromolecule localization	1.61e-05	130	2198	[Apoh, Rab5b, Gramd1a, Ace, Calr, Hdgf, Snf8, M6pr, Gltp, Gdi1, Pfn1, Fis1, Dvl2, Gipc1, Cdk1, Stx7, Hsp90b1, Rufy1, Nrcam, Pafah1b1, Atxn3, Scamp1, Vcl, Ywhaz, Twf1, Dgat1, Twf2, Cuta, Mgea5, Nrp1, Get4, Bcs1l, Tor1aip1, Tor1a, Timm10, Snap25, Napb, Sec62, Ppid, Snx7, Scamp3, Bag1, Nasp, Pclo, Fkbp4, Lamp1, Got2, Rab6b, Chmp4b, Tbc1d10a, Scamp2, Arhgap33, Vps25, Zfyve1, Fcho2, Ubac2, Ank2, Pacsi…
GO Biological Process	GO:0048518	Positive regulation of biological process	1.62e-05	286	5869	[Apoh, Ncs1, Serpinf1, Ace, Uchl3, Mien1, Pnkp, Ppp5c, Eif2b5, Rad23a, Calr, Hdgf, Crabp2, Cd44, Wdr1, Igf1r, Kit, Snf8, Mvd, Acat2, Clic1, Arpp19, Gabpa, Plcd1, Tppp3, Aldh1a3, Gdi1, Cd34, Ada, Crk, Pfn1, Sparc, Cryaa, Fis1, Dvl2, Gipc1, Trip10, D17Wsu104e, Cdk1, Stx7, Mcu, Egfr, Txnrd1, Smek2, Pafah1b1, Psma6, Atxn3, Evl, Lpcat1, Ndufs4, Glud1, Fbxo4, Hrsp12, Twf1, Itga5, Cldn1, Dgat1, Tsta3, T…
GO Biological Process	GO:0008299	Isoprenoid biosynthetic process	1.63e-05	11	31	[Crabp2, Mvd, Aldh1a3, Aldh1a2, Idi2, Lss, Rbp1, Aldh1a1, Hmgcs2, Idi1, Hmgcs1]
GO Biological Process	GO:0045927	Positive regulation of growth	1.75e-05	33	304	[Crabp2, Igf1r, Gdi1, Crk, Cryaa, Trip10, Cdk1, Egfr, Pafah1b1, Twf2, Nrp1, Ppm1f, F2, Pin1, Dnph1, Sfn, Erbb2, Tgfbr2, Ezr, Agt, Adam17, Sgip1, Fgfr1, Rims1, Cttn, Rtn4, L1cam, Plcb1, Cfl1, Zpr1, Islr2, Cacna2d2, Ddx39b]
GO Biological Process	GO:0009161	Ribonucleoside monophosphate metabolic process	2.02e-05	12	40	[Gmpr2, Aprt, Adss, Ada, Ak3, Atic, Ak2, Nt5e, Adk, Dhodh, Impdh1, Mpp5]
GO Biological Process	GO:0006508	Proteolysis	2.2e-05	77	1101	[Apoh, Npepps, Ace, Uba1, Uchl3, Clpp, Rad23a, Thop1, Casp14, Snf8, Psmb1, Lta4h, Psmb6, Scrn1, Ubxn6, Hsp90b1, Blmh, Cpd, Psma6, Atxn3, Pitrm1, Ngly1, Fbxo4, Otub1, Dpp3, Get4, Tor1a, Dpp7, F2, Pdia3, F3, Metap1, Uchl1, Pcyox1, Dpp8, Uba6, Chmp4b, Tbc1d10a, Lnpep, Cpq, Lap3, Pcsk1n, Usp5, Cbl, Vps25, Cpe, Amfr, Fem1a, Adam17, Gsk3a, Ubap1, Hp, Prcp, Phex, Apeh, Ube2o, Usp14, Casp3, Ube2n, Prep, …
GO Biological Process	GO:0009725	Response to hormone	2.25e-05	62	812	[Serpinf1, Uchl3, Eif2b5, Gstm5, Adh1, Igf1r, Kit, Aprt, Plcd1, Ptgds, Qdpr, Crk, Sparc, Cryaa, Egfr, Cldn1, Kmt2d, Pdgfrb, Got1, Tyms, Car2, Alad, Anxa3, Fkbp4, Got2, Acsbg1, Pkm, Gclc, Me1, Atp1a1, Maob, Serpina3k, Crygd, Eef2k, Pebp1, Gpi1, Ptges3, Itga2, Tgfbr2, Gja1, Agt, Fabp3, Gsk3a, Wbp2, Serpina1d, Phex, Serpina1a, Casp3, Hsp90aa1, Idh1, Sfr1, Ass1, Pdpk1, Akr1b3, Plcb1, Sord, Oxct1, Cab…
GO Biological Process	GO:0009611	Response to wounding	2.34e-05	37	372	[Apoh, Cd44, Nol3, Cd34, Sparc, Cdk1, Egfr, Evl, Ndufs4, Anxa8, Itga5, Cldn1, Sod1, Pdgfrb, Nrp1, Tor1a, F2, Cst3, F3, Pebp1, Itga2, Erbb2, Tgfbr2, Lnp, Ano6, Prcp, Slc1a2, Pecam1, Gpx1, Lgals1, Stxbp1, Casp3, Rab3a, Entpd1, Lcp1, Apod, Pdgfra]
GO Biological Process	GO:0032501	Multicellular organismal process	2.4e-05	301	6272	[Apoh, Ncs1, Serpinf1, Ckb, Ace, Uchl3, Gmpr2, Eif2b5, Amph, Tpm4, Adck4, Calr, Adh1, Ndrg2, Crabp2, Cd44, Wdr1, Casp14, Igf1r, Kit, Adh5, Tbcb, Aprt, Aplp1, Gabpa, Plcd1, Nol3, Tppp3, Aldh1a3, Gdi1, Prune, Qdpr, Cd34, Ada, Crk, Pfn1, Sparc, Cryaa, Dvl2, Nrbp2, Gipc1, Trip10, D17Wsu104e, Fabp7, Cdk1, Herc4, Egfr, Txnrd1, Hba-x, Pgam2, Bzw2, Nrcam, Rrm2, Pafah1b1, Psma6, Evl, Lpcat1, Ptprg, Ndufs4…
GO Biological Process	GO:0050793	Regulation of developmental process	2.77e-05	150	2669	[Apoh, Ncs1, Serpinf1, Ace, Uchl3, Calr, Crabp2, Cd44, Wdr1, Igf1r, Kit, Clic1, Gabpa, Gdi1, Prune, Cd34, Ada, Crk, Sparc, Fis1, Dvl2, Trip10, D17Wsu104e, Cdk1, Mcu, Egfr, Nrcam, Pafah1b1, Ptprg, Vcl, Ywhaz, Twf1, Itga5, Mfi2, Ahsg, Robo1, Sod1, Twf2, Hsp90ab1, Eif2ak2, H2-K1, Pdgfrb, P4hb, Pa2g4, Nrp1, F2, Snap25, Cst3, Car2, F3, Ddah1, Bag1, Rheb, Anxa3, Fkbp4, Coro1a, Phldb1, Pin1, Pkm, Arhgap…
GO Biological Process	GO:0046365	Monosaccharide catabolic process	3.04e-05	10	26	[Pfkl, Nudt5, Akr1a1, Mpi, Galm, Dak, Gpi1, Pfkm, Eno1, Gale]
GO Biological Process	GO:0051716	Cellular response to stimulus	3.2e-05	269	5497	[Ncs1, Rab5b, Serpinf1, Gramd1a, Npepps, Uba1, Uchl3, Pnkp, Cyp2f2, Ppp5c, Eif2b5, Rad23a, Calr, Gstm5, Gstm1, Ndrg2, Hdgf, Thop1, Cd44, Igf1r, Cyp2a5, Kit, Adh5, Srm, Aprt, Aplp1, Gabpa, Plcd1, Nol3, Gdi1, Qdpr, Adss, Cd34, Rhot1, Crk, Pfn1, Sparc, Shmt1, Fis1, Dvl2, Nrbp2, Gipc1, Ubxn6, Cdk1, Hsp90b1, Mcu, Egfr, Helb, Txnrd1, Hba-x, Canx, Rufy1, Pgam2, Atxn3, Evl, Gng4, Caml, Ndufs4, Esd, Fbxo4…
GO Biological Process	GO:0006979	Response to oxidative stress	3.33e-05	38	395	[Pnkp, Ppp5c, Hmox2, Ada, Crk, Cryaa, Cdk1, Egfr, Txnrd1, Sod1, Pdgfrb, Tor1a, Cst3, Alad, Mst4, Gsr, Cryab, Gclc, Crygd, Pebp1, Zfp622, Rhob, Hp, Gpx1, Aldh1a1, Casp3, Idh1, Abcc1, Psen1, Akr1b3, Atox1, Snca, Cfl1, Apod, Pdgfra, Gstp1, Ankzf1, Lig1]
GO Biological Process	GO:0016310	Phosphorylation	3.71e-05	74	1059	[Ckb, Pnck, Pnkp, Ckm, Adck4, Eno2, Igf1r, Kit, Pgam1, Nrbp2, Cdk1, Egfr, Pfkl, Pgam2, Dcakd, Ywhaz, Ndufb9, Twf1, Chkb, Pak2, Eif2ak2, Nme3, Pdgfrb, Ak3, Ndufb8, Nrp1, Inpp1, Ndufa10, Sephs1, Cmpk1, Ak2, Mst4, Cryab, Pkm, Mpi, Cox7a2, Obscn, Pak4, Cbl, Dak, Camk4, Eef2k, Adk, Pebp1, Pkd1, Gpi1, Erbb2, Taok1, Nek4, Pfkm, Tgfbr2, Agt, Gsk3a, Eno3, Cox6b1, Ntrk2, Eno1, Mpp5, Fgfr1, Pgm2l1, Aldoc, G…
GO Biological Process	GO:0006970	Response to osmotic stress	3.71e-05	16	83	[Trip10, Egfr, Cldn1, Hsp90ab1, Itga2, Agt, Rac1, Pkd2, Casp3, Hsp90aa1, Slc12a5, Tsc22d4, Pdpk1, Akr1b3, Sord, Slc12a2]
GO Biological Process	GO:0098754	Detoxification	3.73e-05	18	106	[Gstm5, Adh5, Txnrd1, Hba-x, Esd, Sod1, Gsto1, Akr1a1, Fam213b, Abcg2, Hbb-y, Gsr, Hp, Gpx1, Abcc1, Rdh11, Ralbp1, Gstp1]
GO Biological Process	GO:0019692	Deoxyribose phosphate metabolic process	3.88e-05	10	27	[Ada, Shmt1, Ak3, Mgea5, Tyms, Cmpk1, Ak2, Pnp, Adk, Pgm1]
GO Biological Process	GO:0030162	Regulation of proteolysis	3.94e-05	58	753	[Serpinf1, Rad23a, Cd44, Nol3, Cryaa, Fis1, Gipc1, Atxn3, Caml, Anxa8, Mfi2, Pak2, Ahsg, Robo1, Hsp90ab1, Mgea5, Ppm1f, F2, Cst3, F3, Ambp, Alad, Fam192a, Cryab, Gclc, Tbc1d10a, Pcsk1n, Usp5, Bag2, Serpina3k, Ubac2, Pebp1, Serpinf2, Stfa1, Pkd1, Gpi1, Sfn, Bag5, Sorl1, Tmtc3, Clec16a, Agt, Gsk3a, Serpina1d, Ube2o, Gpx1, Serpina1a, Pih1d1, Usp14, Csta1, Psen1, Anp32b, Snca, Pi16, Ube2v2, Cfl1, Mtc…
GO Biological Process	GO:0046034	ATP metabolic process	4.57e-05	23	172	[Eno2, Pgam1, Pfkl, Pgam2, Ndufb9, Ak3, Ndufb8, Nudt5, Ndufa10, Ak2, Pkm, Mpi, Cox7a2, Dak, Gpi1, Pfkm, Eno3, Cox6b1, Eno1, Aldoc, Gale, Snca, Mtch2]
GO Biological Process	GO:0060284	Regulation of cell development	4.57e-05	75	1086	[Ncs1, Serpinf1, Ace, Calr, Crabp2, Wdr1, Igf1r, Kit, Gdi1, Prune, Crk, Dvl2, Trip10, Nrcam, Pafah1b1, Ptprg, Vcl, Twf1, Mfi2, Robo1, Twf2, H2-K1, P4hb, Nrp1, F2, Snap25, Bag1, Rheb, Fkbp4, Pin1, Arhgap33, Camsap2, Pacsin1, Inpp5f, Eef2k, Atp1b2, Bag5, Plxnb2, Vamp7, Sorl1, Lingo1, Tacstd2, Agt, Ngef, Adam17, Gsk3a, Negr1, Ntm, Numbl, Ntrk2, Rac1, Fgfr1, Mob2, Nptn, Lgals1, Ptprz1, Rims1, Psen1, …
GO Biological Process	GO:0009719	Response to endogenous stimulus	4.57e-05	89	1370	[Serpinf1, Uchl3, Eif2b5, Gstm5, Adh1, Cd44, Igf1r, Kit, Aprt, Aplp1, Gabpa, Plcd1, Ptgds, Qdpr, Crk, Sparc, Shmt1, Cryaa, Fis1, Hsp90b1, Egfr, Cldn1, Sod1, Kmt2d, Pdgfrb, Got1, Tyms, Car2, Alad, Anxa3, Fkbp4, Coro1a, Got2, Acsbg1, Pkm, Gclc, Me1, Gabrb3, Atp1a1, Maob, Cbl, Serpina3k, Crygd, Eef2k, Pebp1, Gpi1, Ptges3, Sh3bp1, Itga2, Erbb2, Fut8, Tgfbr2, Ezr, Gja1, Agt, Itgb5, Fabp3, Gsk3a, Wbp2,…
GO Biological Process	GO:1901605	Alpha-amino acid metabolic process	4.92e-05	23	173	[Qdpr, Adss, Shmt1, Txnrd1, Adi1, Blmh, Glud1, Psat1, Got1, Sephs1, Ivd, Ddah1, Bcat1, Got2, Gclc, Aldh5a1, Aldh4a1, Hibch, Spr, Tst, Ahcy, Ass1, Gamt]
GO Biological Process	GO:0034308	Primary alcohol metabolic process	4.92e-05	14	64	[Adh1, Adh5, Aldh1a3, Rdh14, Dgat1, Akr1a1, Aldh1a2, Abhd4, Rbp1, Akr7a5, Aldh1a1, Akr1b3, Aldh3b2, Rdh11]
GO Biological Process	GO:0009119	Ribonucleoside metabolic process	4.92e-05	14	64	[Gmpr2, Aprt, Ada, Nme3, Ak3, Nt5e, Pnp, Apobec2, Adk, Ahcy, Impdh1, Mpp5, Gamt, Nme1]
GO Biological Process	GO:0051239	Regulation of multicellular organismal process	4.98e-05	172	3205	[Apoh, Ncs1, Serpinf1, Ace, Calr, Ndrg2, Crabp2, Cd44, Wdr1, Igf1r, Kit, Acat2, Clic1, Gabpa, Nol3, Ptgds, Gdi1, Prune, Cd34, Ada, Crk, Pfn1, Sparc, Dvl2, Trip10, D17Wsu104e, Cdk1, Egfr, Nrcam, Pafah1b1, Nova1, Evl, Ptprg, Ndufs4, Vcl, Ywhaz, Twf1, Itga5, Dgat1, Tsta3, Tbc1d23, Ahsg, Robo1, Sod1, Twf2, Hsp90ab1, Eif2ak2, H2-K1, Pdgfrb, Mgea5, Cnpy2, Nrp1, Ppm1f, Fh1, F2, Snap25, Cst3, Fabp5, Car2…
GO Biological Process	GO:0043170	Macromolecule metabolic process	5.25e-05	260	5313	[Apoh, Tbrg4, Mkrn2, Snd1, Npepps, Fkbp10, Ace, Uba1, Pnck, Uchl3, Clpp, Pnkp, Ppp5c, Eif2b5, Gars, Adck4, Rad23a, Thop1, Cd44, Casp14, Igf1r, Kit, Adh5, Snf8, Aplp1, Psmb1, Nol3, Lta4h, Ttll12, Psmb6, Drg2, P4ha2, Scrn1, Mdh2, Dvl2, Nrbp2, Ubxn6, Cdk1, Hsp90b1, Herc4, Egfr, Helb, Smek2, Smg8, Mrpl22, Rrm2, Blmh, Cpd, Psma6, Nova1, Atxn3, Pitrm1, Caml, Ptprg, Ngly1, Mtmr6, Fbxo4, Ywhaz, Hrsp12, T…
GO Biological Process	GO:0046128	Purine ribonucleoside metabolic process	5.65e-05	13	55	[Gmpr2, Aprt, Ada, Nme3, Ak3, Nt5e, Pnp, Adk, Ahcy, Impdh1, Mpp5, Gamt, Nme1]
GO Biological Process	GO:0008104	Protein localization	5.98e-05	113	1890	[Rab5b, Calr, Hdgf, Snf8, M6pr, Gdi1, Pfn1, Fis1, Dvl2, Gipc1, Cdk1, Stx7, Hsp90b1, Rufy1, Nrcam, Pafah1b1, Atxn3, Scamp1, Vcl, Ywhaz, Twf1, Dgat1, Twf2, Cuta, Mgea5, Nrp1, Get4, Bcs1l, Tor1aip1, Tor1a, Timm10, Snap25, Napb, Sec62, Ppid, Snx7, Scamp3, Bag1, Nasp, Pclo, Fkbp4, Lamp1, Rab6b, Chmp4b, Tbc1d10a, Scamp2, Arhgap33, Vps25, Fcho2, Ubac2, Ank2, Pacsin1, Dopey2, Tbc1d13, Coro7, Cpe, Pkd1, V…
GO Biological Process	GO:0033043	Regulation of organelle organization	5.99e-05	83	1258	[Chordc1, Pnkp, Calr, Eno2, Wdr1, Igf1r, Fsd1, Nol3, Prune, Rhot1, Crk, Pfn1, Fis1, Mcu, Pafah1b1, Evl, Fbxo4, Twf1, Pak2, Twf2, Pdgfrb, Fen1, Otub1, Nrp1, Ppm1f, Fh1, Stmn1, Nelfa, Fscn1, Ssbp1, Fkbp4, Coro1a, Sh2b1, Cotl1, Phldb1, Gclc, Map4, Chmp4b, Wdr70, Phpt1, Eml2, Camsap2, Atg5, Pebp1, Serpinf2, Pkd1, Sh3bp1, Taok1, Parn, Tacstd2, Arhgdia, Ezr, Clec16a, Lnp, Dhodh, Gsk3a, Eno3, Wbp2, Mff,…
GO Biological Process	GO:0015980	Energy derivation by oxidation of organic compounds	6.72e-05	24	191	[Mdh2, Ndufs4, Ndufb9, Aco2, Ppp1r1a, Ndufa5, Ndufb8, Ndufa10, Fh1, Ptges3, Pfkm, Suclg1, Pygl, Gsk3a, Idh1, Ppp1cc, Mdh1, Ugp2, Gaa, Idh2, Snca, Mtch2, Idh3a, Gbe1]
GO Biological Process	GO:0030036	Actin cytoskeleton organization	7.02e-05	43	496	[Tpm4, Calr, Wdr1, Kit, Crk, Pfn1, Cryaa, Trip10, Hsp90b1, Mcu, Pafah1b1, Atxn3, Evl, Cap2, Twf1, Twf2, Pfdn1, Pdgfrb, Nrp1, Fscn1, Coro1a, Atp2c1, Pacsin1, Coro7, Sh3bp1, Ezr, Itgb5, Rac1, Mob2, Abr, Iqsec2, Cttn, Epb4.1l1, Dstn, Arpc3, Cap1, Epb4.1l3, Capg, Cfl1, Pdlim2, Lcp1, Pdgfra, Pacsin2]
GO Biological Process	GO:0022610	Biological adhesion	7.04e-05	57	751	[Cd44, Kit, Aplp1, Cd34, Ada, Egfr, Nrcam, Vcl, Itga5, Cldn1, Alcam, Robo1, Hsp90ab1, Nrp1, Tor1a, Coro1a, Cdh15, Itga11, Nt5e, Cdh6, Vezt, Atp2c1, Atp1b2, Pkd1, Plxnb2, Itga2, Tgfbr2, Ncam2, Ezr, Chl1, Agt, Lrrc15, Rhob, Adam17, Itgb5, Negr1, Ntm, Dchs1, Rac1, Pecam1, Nptn, Icam1, Lgals1, Stxbp1, Psen1, Cttn, Rtn4, L1cam, Pdpk1, Plcb1, Cadm3, Igsf5, Peak1, Cadm2, Msn, Pdgfra, Nrxn3]
GO Biological Process	GO:0048878	Chemical homeostasis	7.48e-05	76	1124	[Ncs1, Serpinf1, Ckb, Calb2, Hmox2, Igf1r, Plcd1, Nol3, Fis1, Mcu, Egfr, Lpcat1, Cldn1, Dgat1, Mfi2, Sod1, Gsto1, Got1, Mgea5, Commd9, F2, Fabp5, Car2, Calb1, Stmn1, Heph, Atp13a1, Gclc, Fkbp1a, Atp2c1, Atp1a1, Clic4, Ank2, Abhd4, Atp1b2, Pkd1, Gpi1, Sfn, Marcksl1, Rbp1, Pfkm, Acox1, Gja1, Agt, Glrx3, Ephx2, Fabp3, Pygl, Prcp, Slc4a2, Gpx1, Nptn, Icam1, Pkd2, Lgals1, Hrnr, Cp, Ftl1, Slc12a5, Psen…
GO Biological Process	GO:0009262	Deoxyribonucleotide metabolic process	7.74e-05	10	30	[Ada, Shmt1, Rrm2, Ak3, Mgea5, Tyms, Cmpk1, Ak2, Pnp, Adk]
GO Biological Process	GO:0046907	Intracellular transport	7.78e-05	78	1166	[Rab5b, Calr, Snf8, Tbcb, M6pr, Rhot1, Fis1, Nrbp2, Gipc1, Ubxn6, Stx7, Hsp90b1, Pafah1b1, Anxa8, Ywhaz, Tbc1d23, Sod1, Mgea5, Bcs1l, Timm10, Snap25, Napb, Sec62, Scamp3, Nudc, Uchl1, Coro1a, Lamp1, Rab6b, Chmp4b, Tbc1d10a, Tssc1, Vps25, Dopey2, Osbpl2, Camk4, Tbc1d13, Coro7, Pkd1, Vamp7, Lamp2, Sorl1, Clec16a, Agt, Rhob, Hyou1, Fabp3, Ap3s2, Mff, Abce1, Ube2o, Tacc2, Anp32a, Stx16, Tmem87a, Stxb…
GO Biological Process	GO:0050767	Regulation of neurogenesis	8.11e-05	67	948	[Ncs1, Serpinf1, Ace, Calr, Crabp2, Wdr1, Igf1r, Kit, Gdi1, Prune, Crk, Dvl2, Nrcam, Pafah1b1, Ptprg, Twf1, Robo1, Twf2, H2-K1, Nrp1, F2, Snap25, Bag1, Rheb, Fkbp4, Arhgap33, Camsap2, Pacsin1, Inpp5f, Eef2k, Atp1b2, Bag5, Plxnb2, Vamp7, Sorl1, Lingo1, Agt, Ngef, Adam17, Gsk3a, Negr1, Ntm, Numbl, Ntrk2, Rac1, Fgfr1, Mob2, Nptn, Lgals1, Ptprz1, Rims1, Psen1, Cttn, Ppp1cc, Rtn4, L1cam, Stx1b, Idh2, …
GO Biological Process	GO:0042493	Response to drug	8.14e-05	33	331	[Cyp2f2, Calr, Gstm1, Cyp2a5, Qdpr, Blmh, Ywhaz, Sod1, Hsp90ab1, Ppm1f, Alad, Uchl1, Dpyd, Atp1a1, Atg5, Itga2, Tgfbr2, Adam17, Fabp3, Eno3, Ppox, Slc1a2, Aldh1a1, Lgals1, Slc12a5, Abcc1, Sord, Snca, Ranbp1, Nme1, Apod, Dad1, Hmgcs1]
GO Biological Process	GO:0051270	Regulation of cellular component movement	8.31e-05	72	1048	[Apoh, Serpinf1, Ace, Mien1, Calr, Igf1r, Kit, Rhot1, Ada, Crk, Pfn1, Sparc, Mcu, Egfr, Evl, Ptprg, Vcl, Itga5, Cldn1, Tsta3, Robo1, Pdgfrb, Nrp1, Ppm1f, F3, Stmn1, Anxa3, Coro1a, Mst4, Lamp1, Pin1, Phpt1, Atp1a1, Clic4, Rras, Ank2, Inpp5f, Atp1b2, Gpi1, Plxnb2, Sh3bp1, Itga2, Sorl1, Tacstd2, Tgfbr2, Arhgdia, Gja1, Agt, Lrrc15, Rhob, Adam17, Rras2, Ano6, Prcp, Rac1, Pecam1, Fgfr1, Icam1, Hdac7, P…
GO Biological Process	GO:0016114	Terpenoid biosynthetic process	8.31e-05	8	16	[Crabp2, Aldh1a3, Aldh1a2, Lss, Rbp1, Aldh1a1, Hmgcs2, Hmgcs1]
GO Biological Process	GO:0034404	Nucleobase-containing small molecule biosynthetic process	8.55e-05	15	79	[Gmpr2, Aprt, Ada, Nme3, Nudt3, Nudt5, Nt5e, Pnp, Dnph1, Adk, Acot7, Impdh1, Itpa, Entpd1, Nme1]
GO Biological Process	GO:0040012	Regulation of locomotion	8.67e-05	70	1010	[Apoh, Serpinf1, Ace, Mien1, Calr, Igf1r, Kit, Ada, Crk, Pfn1, Sparc, Mcu, Egfr, Evl, Ptprg, Vcl, Itga5, Cldn1, Tsta3, Robo1, Pdgfrb, Nrp1, Ppm1f, F3, Anxa3, Coro1a, Mst4, Pin1, Phpt1, Clic4, Rras, Inpp5f, Atp1b2, Gpi1, Plxnb2, Sh3bp1, Itga2, Sorl1, Tacstd2, Tgfbr2, Arhgdia, Gja1, Agt, Lrrc15, Rhob, Adam17, Rras2, Ano6, Prcp, Rac1, Pecam1, Fgfr1, Icam1, Hdac7, Ptprz1, Usp14, Abr, Abcc1, Rtn4, Pdp…
GO Biological Process	GO:0046686	Response to cadmium ion	8.71e-05	13	58	[Ppp5c, Cyp2a5, Kit, Sparc, Cdk1, Egfr, Sod1, Got1, Alad, Gclc, Gpi1, Gss, Sord]
GO Biological Process	GO:0043523	Regulation of neuron apoptotic process	9.06e-05	29	270	[Fis1, Nrbp2, Sod1, Hsp90ab1, Nrp1, Bag1, Coro1a, Aars, Pin1, Gclc, Gabrb3, Sncb, Gpi1, Chl1, Agt, Hyou1, Gsk3a, Ntrk2, Ptprz1, Stxbp1, Casp3, Psen1, Set, Pdpk1, Snca, Ube2v2, Zpr1, Ralbp1, Gbe1]
GO Biological Process	GO:0097435	Supramolecular fiber organization	9.61e-05	41	469	[Tpm4, Wdr1, Tbcb, Fsd1, Tppp3, Cryaa, Hsp90b1, Mcu, Pafah1b1, Evl, Cap2, Twf1, Twf2, Hsp90ab1, Pdgfrb, Cst3, Stmn1, Fscn1, Coro1a, Fkbp1a, Camsap2, Katnal1, Pacsin1, Coro7, Serpinf2, Sh3bp1, Ezr, Itgb5, Rac1, Tacc2, Col11a2, Cttn, Dstn, Arpc3, Cap1, Clip1, Golga2, Capg, Cfl1, Lcp1, Pdgfra]
GO Biological Process	GO:0010466	Negative regulation of peptidase activity	9.85e-05	28	256	[Serpinf1, Cd44, Nol3, Cryaa, Anxa8, Pak2, Ahsg, Cst3, Ambp, Cryab, Pcsk1n, Serpina3k, Pebp1, Serpinf2, Stfa1, Gpi1, Sfn, Sorl1, Agt, Serpina1d, Ube2o, Gpx1, Serpina1a, Pih1d1, Usp14, Csta1, Snca, Pi16]
GO Biological Process	GO:0022607	Cellular component assembly	0.0001	116	1983	[Ndufa11, Calr, Wdr1, Kit, Nol3, Tppp3, Aldh1a3, Cd34, Shmt1, Cryaa, Cdk1, Stx7, Hsp90b1, Mcu, Pfkl, Mrpl22, Rrm2, Pafah1b1, Evl, Ndufs4, Vcl, Ywhaz, Ndufb9, Itga5, Cldn1, Dgat1, Pak2, Ahsg, Ndufa5, Hsp90ab1, Pdgfrb, Ndufb8, Clns1a, Clybl, Nrp1, Bcs1l, Ndufa10, Snap25, Ppid, Cryz, Alad, Nasp, Pclo, Fscn1, Abcg2, Fkbp4, Coro1a, Sh2b1, Bccip, Mst4, Gpm6a, Cdh15, Cryab, Aldh1a2, Cox7a2, Chmp4b, Cdh6…
GO Biological Process	GO:1990748	Cellular detoxification	0.00011	16	93	[Gstm5, Adh5, Txnrd1, Hba-x, Esd, Sod1, Gsto1, Akr1a1, Fam213b, Abcg2, Hbb-y, Gsr, Hp, Gpx1, Rdh11, Gstp1]
GO Biological Process	GO:0016101	Diterpenoid metabolic process	0.00012	13	60	[Adh1, Crabp2, Adh5, Aldh1a3, Egfr, Rdh14, Dgat1, Aldh1a2, Crabp1, Rbp1, Aldh1a1, Akr1b3, Rdh11]
GO Biological Process	GO:0046483	Heterocycle metabolic process	0.00012	132	2347	[Gmpr, Tbrg4, Snd1, Gmpr2, Pnkp, Gars, Rad23a, Hmox2, Eno2, Cyp2a5, Mvd, Aprt, Aplp1, Pgam1, Nol3, Qdpr, Adss, Ada, Shmt1, Dvl2, Helb, Pfkl, Pgam2, Smg8, Rrm2, Dcakd, Nova1, Oxsm, Fbxo4, Hrsp12, Dgat1, Tsta3, Hsp90ab1, Nme3, Nudt3, Etf1, Nars, Fen1, Otub1, Ak3, Mgea5, Pa2g4, Clns1a, Tyms, Nudt5, Atic, Fh1, Iars2, Alad, Urod, Cmpk1, Ak2, Ppp1r8, Abcg2, Thumpd3, Bccip, Aars, Dcps, Pkm, Mpi, Nt5e, R…
GO Biological Process	GO:0006739	NADP metabolic process	0.00012	10	32	[Txnrd1, Fdxr, Tkt, Taldo1, H6pd, Pgls, Rpia, Idh1, Nnt, Idh2]
GO Biological Process	GO:2000145	Regulation of cell motility	0.00012	67	963	[Apoh, Serpinf1, Ace, Mien1, Calr, Igf1r, Kit, Ada, Crk, Pfn1, Sparc, Mcu, Egfr, Evl, Ptprg, Vcl, Itga5, Cldn1, Tsta3, Robo1, Pdgfrb, Nrp1, Ppm1f, F3, Anxa3, Coro1a, Mst4, Pin1, Phpt1, Clic4, Rras, Inpp5f, Atp1b2, Gpi1, Plxnb2, Sh3bp1, Itga2, Sorl1, Tacstd2, Tgfbr2, Arhgdia, Gja1, Agt, Lrrc15, Rhob, Adam17, Rras2, Ano6, Prcp, Rac1, Pecam1, Fgfr1, Icam1, Hdac7, Ptprz1, Abr, Abcc1, Rtn4, Pdpk1, Idh…
GO Biological Process	GO:0009394	2-deoxyribonucleotide metabolic process	0.00014	9	25	[Ada, Shmt1, Ak3, Mgea5, Tyms, Cmpk1, Ak2, Pnp, Adk]
GO Biological Process	GO:0009165	Nucleotide biosynthetic process	0.00015	23	188	[Pnkp, Gars, Aprt, Adss, Ada, Shmt1, Rrm2, Dcakd, Nme3, Ak3, Tyms, Atic, Cmpk1, Ak2, Pkm, Pnp, Adk, Dhodh, Acot7, Impdh1, Mpp5, Idh2, Nme1]
GO Biological Process	GO:0022603	Regulation of anatomical structure morphogenesis	0.00015	73	1090	[Apoh, Serpinf1, Calr, Crabp2, Cd44, Wdr1, Kit, Gdi1, Cd34, Ada, Crk, Sparc, Fis1, Dvl2, D17Wsu104e, Mcu, Pafah1b1, Itga5, Mfi2, Robo1, Twf2, P4hb, Nrp1, F2, Cst3, F3, Ddah1, Anxa3, Coro1a, Phldb1, Pkm, Arhgap33, Pak4, Rras, Eef2k, Cpe, Plxnb2, Vamp7, Tacstd2, Tgfbr2, Arhgdia, Ezr, Gja1, Agt, Ngef, Rhob, Dhodh, Mff, Numbl, Ntrk2, Rac1, Fgfr1, Icam1, Hdac7, Ptprz1, Abr, Tmem2, Rims1, Psen1, Cttn, …
GO Biological Process	GO:0010951	Negative regulation of endopeptidase activity	0.00016	27	249	[Serpinf1, Cd44, Nol3, Cryaa, Anxa8, Pak2, Ahsg, Cst3, Ambp, Cryab, Pcsk1n, Serpina3k, Pebp1, Serpinf2, Stfa1, Gpi1, Sfn, Sorl1, Agt, Serpina1d, Ube2o, Gpx1, Serpina1a, Pih1d1, Usp14, Csta1, Snca]
GO Biological Process	GO:0051960	Regulation of nervous system development	0.00016	72	1071	[Ncs1, Serpinf1, Ace, Calr, Crabp2, Wdr1, Igf1r, Kit, Gdi1, Prune, Crk, Dvl2, Nrcam, Pafah1b1, Ptprg, Ywhaz, Twf1, Robo1, Twf2, H2-K1, Nrp1, F2, Snap25, Bag1, Rheb, Fkbp4, Arhgap33, Camsap2, Pacsin1, Inpp5f, Eef2k, Atp1b2, Cpe, Bag5, Plxnb2, Vamp7, Sorl1, Lingo1, Agt, Ngef, Adam17, Tg, Gsk3a, Negr1, Ntm, Numbl, Ntrk2, Rac1, Fgfr1, Mob2, Nptn, Lgals1, Ptprz1, Rims1, Psen1, Cttn, Ppp1cc, Rtn4, L1ca…
GO Biological Process	GO:0007584	Response to nutrient	0.00016	21	161	[Ada, Sparc, Egfr, Eif2ak2, Tyms, Pdia3, Alad, Aldh1a2, Gclc, Dpyd, Itga2, Suox, Rbp1, Ahcy, Tgfbr2, Phex, Ass1, Oxct1, Dad1, Gstp1, Hmgcs1]
GO Biological Process	GO:0006790	Sulfur compound metabolic process	0.00016	29	280	[Gstt3, Gstm5, Gstm1, Mvd, Adi1, Blmh, Oxsm, Dgat1, Sod1, Glo1, Pcyox1, Gsr, Gclc, Tst, Suox, Ahcy, Suclg1, Glrx3, Acot7, Sult2b1, Gss, Gpx1, Hmgcs2, Idh1, Gamt, Mettl16, Acot1, Gstp1, Hmgcs1]
GO Biological Process	GO:0071705	Nitrogen compound transport	0.00018	94	1534	[Rab5b, Calr, Snf8, M6pr, Gltp, Gdi1, Ada, Fis1, Gipc1, Stx7, Hsp90b1, Rufy1, Pafah1b1, Scamp1, Ywhaz, Dgat1, Mgea5, Bcs1l, Tor1a, Timm10, Snap25, Napb, Sec62, Ppid, Snx7, Scamp3, Slc6a9, Nasp, Pclo, Abcg2, Slc44a2, Rab6b, Chmp4b, Tbc1d10a, Slc35b2, Scamp2, Arhgap33, Sfxn5, Vps25, Ank2, Dopey2, Tbc1d13, Coro7, Cpe, Pkd1, Vamp7, Lamp2, Tst, Sorl1, Pltp, Tgfbr2, Gja1, Agt, Rhob, Ubap1, Ap3s2, Mff, …
GO Biological Process	GO:0031399	Regulation of protein modification process	0.00018	109	1856	[Chordc1, Ace, Pnkp, Ppp5c, Ndrg2, Cd44, Igf1r, Kit, Arpp19, Cryaa, Dvl2, D17Wsu104e, Hsp90b1, Egfr, Smg8, Pafah1b1, Caml, Ndufs4, Fbxo4, Ywhaz, Twf1, Itga5, Ppp1r1a, Pak2, Ahsg, Robo1, Sod1, Hsp90ab1, Eif2ak2, Prrc1, Pdgfrb, Otub1, Mgea5, Nrp1, Ppm1f, Ppp1r7, Fh1, F2, Fcgr1, Bag1, Pclo, Ppp1r8, Nelfa, Uchl1, Bccip, Mst4, Dcun1d5, Pin1, Gclc, Fkbp1a, Wdr70, Pak4, Cbl, Bag2, Vps25, Rras, Atg5, Inp…
GO Biological Process	GO:0046395	Carboxylic acid catabolic process	0.00019	24	206	[Cd44, Acat2, Qdpr, Shmt1, Blmh, Glud1, Got1, Ivd, Ddah1, Akr1a1, Acads, Pcyox1, Bcat1, Got2, Crabp1, Npl, Aldh5a1, Faah, Aldh4a1, Hibch, Ahcy, Acox1, Acot7, Tmem2]
GO Biological Process	GO:0007155	Cell adhesion	0.00019	55	744	[Cd44, Kit, Aplp1, Cd34, Ada, Egfr, Nrcam, Vcl, Itga5, Cldn1, Alcam, Robo1, Nrp1, Tor1a, Coro1a, Cdh15, Itga11, Nt5e, Cdh6, Vezt, Atp2c1, Atp1b2, Pkd1, Plxnb2, Itga2, Tgfbr2, Ncam2, Ezr, Chl1, Agt, Rhob, Adam17, Itgb5, Negr1, Ntm, Dchs1, Rac1, Pecam1, Nptn, Icam1, Lgals1, Stxbp1, Psen1, Cttn, Rtn4, L1cam, Pdpk1, Plcb1, Cadm3, Igsf5, Peak1, Cadm2, Msn, Pdgfra, Nrxn3]
GO Biological Process	GO:0009200	Deoxyribonucleoside triphosphate metabolic process	0.0002	8	19	[Ada, Ak3, Mgea5, Tyms, Ak2, Pnp, Adk, Itpa]
GO Biological Process	GO:0090066	Regulation of anatomical structure size	0.0002	45	559	[Ace, Crabp2, Wdr1, Snf8, Gdi1, Pfn1, Egfr, Pafah1b1, Evl, Twf1, Sod1, Twf2, Hsp90ab1, Clns1a, Nrp1, Coro1a, Cotl1, Gclc, Atg5, Serpinf2, Sh3bp1, Ezr, Gja1, Agt, Ano6, Rac1, Pecam1, Gpx1, Icam1, Hsp90aa1, Slc12a5, Cttn, Dstn, Arpc3, Rtn4, L1cam, Cdc42ep4, Rab3b, Capg, Chmp3, Plxna4, Slc12a2, Cfl1, Msn, Islr2]
GO Biological Process	GO:0051493	Regulation of cytoskeleton organization	0.0002	44	541	[Chordc1, Wdr1, Fsd1, Prune, Crk, Pfn1, Pafah1b1, Evl, Twf1, Pak2, Twf2, Pdgfrb, Nrp1, Ppm1f, Stmn1, Fscn1, Fkbp4, Coro1a, Cotl1, Phldb1, Chmp4b, Phpt1, Eml2, Camsap2, Serpinf2, Pkd1, Sh3bp1, Taok1, Tacstd2, Arhgdia, Rac1, Pecam1, Icam1, Eml4, Cttn, Dstn, Arpc3, Cdc42ep4, Clip1, Capg, Chmp3, Snca, Ranbp1, Cfl1]
GO Biological Process	GO:0007010	Cytoskeleton organization	0.00022	71	1064	[Chordc1, Tpm4, Calr, Wdr1, Kit, Tbcb, Fsd1, Tppp3, Crk, Pfn1, Cryaa, Trip10, Hsp90b1, Mcu, Pafah1b1, Atxn3, Evl, Cap2, Twf1, Sod1, Twf2, Pfdn1, Pdgfrb, Nrp1, Tor1a, Stmn1, Pclo, Fscn1, Coro1a, Bccip, Dctn6, Cryab, Map4, Eml2, Atp2c1, Calm4, Camsap2, Katnal1, Pacsin1, Ppp2r4, Coro7, Sh3bp1, Taok1, Ezr, Gja1, Itgb5, Rac1, Mob2, Tacc2, Abr, Iqsec2, Eml4, Cttn, Epb4.1l1, Dstn, Arpc3, Cap1, Cgn, Clip…
GO Biological Process	GO:0032535	Regulation of cellular component size	0.00022	36	402	[Crabp2, Wdr1, Snf8, Gdi1, Pfn1, Pafah1b1, Evl, Twf1, Twf2, Hsp90ab1, Clns1a, Nrp1, Coro1a, Cotl1, Sh3bp1, Ezr, Ano6, Rac1, Pecam1, Icam1, Hsp90aa1, Slc12a5, Cttn, Dstn, Arpc3, Rtn4, L1cam, Cdc42ep4, Rab3b, Capg, Chmp3, Plxna4, Slc12a2, Cfl1, Msn, Islr2]
GO Biological Process	GO:0065003	Protein-containing complex assembly	0.00023	69	1025	[Ndufa11, Calr, Nol3, Tppp3, Aldh1a3, Shmt1, Cryaa, Cdk1, Mcu, Pfkl, Rrm2, Evl, Ndufs4, Ndufb9, Cldn1, Dgat1, Ahsg, Ndufa5, Hsp90ab1, Ndufb8, Clns1a, Clybl, Bcs1l, Ndufa10, Snap25, Ppid, Cryz, Alad, Nasp, Abcg2, Fkbp4, Cryab, Aldh1a2, Cox7a2, Chmp4b, Fkbp1a, Tbca, Shprh, Fcho2, Osbpl2, Jmjd6, Coro7, Pkd1, Ptges3, Vamp7, Pfkm, Ano6, Slc1a2, Rac1, Sgip1, Kcnd2, Pih1d1, Pkd2, Stxbp1, Hsp90aa1, Rims1…
GO Biological Process	GO:0008154	Actin polymerization or depolymerization	0.00024	12	55	[Wdr1, Evl, Cap2, Twf1, Twf2, Coro7, Rac1, Cttn, Dstn, Cap1, Capg, Cfl1]
GO Biological Process	GO:0001523	Retinoid metabolic process	0.00024	12	55	[Adh1, Crabp2, Adh5, Aldh1a3, Rdh14, Dgat1, Aldh1a2, Crabp1, Rbp1, Aldh1a1, Akr1b3, Rdh11]
GO Biological Process	GO:0022604	Regulation of cell morphogenesis	0.00025	43	528	[Calr, Crabp2, Cd44, Wdr1, Kit, Gdi1, Crk, Sparc, Dvl2, Pafah1b1, Mfi2, Robo1, Twf2, P4hb, Nrp1, F2, Coro1a, Arhgap33, Eef2k, Plxnb2, Vamp7, Tacstd2, Arhgdia, Ezr, Ngef, Numbl, Ntrk2, Rac1, Icam1, Ptprz1, Rims1, Psen1, Cttn, Rtn4, L1cam, Cdc42ep4, Epb4.1l3, Golga2, Plxna4, Cfl1, Msn, Islr2, Plxna1]
GO Biological Process	GO:0051338	Regulation of transferase activity	0.00025	65	948	[Chordc1, Ace, Pnkp, Igf1r, Kit, Dvl2, Egfr, Smg8, Pak2, Ahsg, Robo1, Sod1, Hsp90ab1, Eif2ak2, Prrc1, Pdgfrb, Ppm1f, F2, Fcgr1, Pclo, Uchl1, Bccip, Mst4, Dcun1d5, Pin1, Phpt1, Pak4, Cbl, Bag2, Vps25, Pkd1, Ptges3, Sfn, Bag5, Erbb2, Taok1, Parn, Nek4, Fem1a, Sorl1, Zfp622, Tgfbr2, Agt, Adam17, Gsk3a, Ntrk2, Rac1, Fgfr1, Pih1d1, Pkd2, Casp3, Hsp90aa1, Ube2n, Psen1, Cdk5rap3, Pdpk1, Cab39, Snca, Ube…
GO Biological Process	GO:0010720	Positive regulation of cell development	0.00029	50	661	[Serpinf1, Ace, Calr, Crabp2, Igf1r, Kit, Gdi1, Crk, Dvl2, Trip10, Pafah1b1, Twf1, Robo1, Twf2, P4hb, Nrp1, Bag1, Rheb, Pin1, Pacsin1, Eef2k, Atp1b2, Plxnb2, Vamp7, Agt, Adam17, Negr1, Numbl, Ntrk2, Rac1, Fgfr1, Mob2, Nptn, Ptprz1, Rims1, Psen1, Cttn, Ppp1cc, Rtn4, L1cam, Golga2, Plxna4, Ranbp1, Ube2v2, Cfl1, Nme1, Grm5, Islr2, Plxna1, Ddx39b]
GO Biological Process	GO:0030029	Actin filament-based process	0.0003	44	551	[Tpm4, Calr, Wdr1, Kit, Crk, Pfn1, Cryaa, Trip10, Hsp90b1, Mcu, Pafah1b1, Atxn3, Evl, Cap2, Twf1, Twf2, Pfdn1, Pdgfrb, Nrp1, Fscn1, Coro1a, Atp2c1, Ank2, Pacsin1, Coro7, Sh3bp1, Ezr, Itgb5, Rac1, Mob2, Abr, Iqsec2, Cttn, Epb4.1l1, Dstn, Arpc3, Cap1, Epb4.1l3, Capg, Cfl1, Pdlim2, Lcp1, Pdgfra, Pacsin2]
GO Biological Process	GO:0030334	Regulation of cell migration	0.0003	63	915	[Apoh, Serpinf1, Ace, Mien1, Calr, Igf1r, Kit, Ada, Crk, Pfn1, Sparc, Mcu, Egfr, Evl, Ptprg, Vcl, Itga5, Cldn1, Tsta3, Robo1, Pdgfrb, Nrp1, Ppm1f, F3, Anxa3, Coro1a, Mst4, Clic4, Rras, Atp1b2, Gpi1, Plxnb2, Sh3bp1, Itga2, Sorl1, Tacstd2, Tgfbr2, Arhgdia, Gja1, Agt, Lrrc15, Rhob, Adam17, Rras2, Ano6, Prcp, Rac1, Pecam1, Fgfr1, Icam1, Hdac7, Ptprz1, Abr, Abcc1, Rtn4, Pdpk1, Idh2, Plcb1, Plxna4, Msn…
GO Biological Process	GO:0042542	Response to hydrogen peroxide	0.0003	18	128	[Ppp5c, Ada, Crk, Cryaa, Cdk1, Sod1, Pdgfrb, Cst3, Mst4, Cryab, Rhob, Hp, Gpx1, Casp3, Akr1b3, Cfl1, Ankzf1, Lig1]
GO Biological Process	GO:2000026	Regulation of multicellular organismal development	0.00031	121	2150	[Apoh, Ncs1, Serpinf1, Ace, Calr, Crabp2, Cd44, Wdr1, Igf1r, Kit, Gabpa, Gdi1, Prune, Cd34, Ada, Crk, Sparc, Dvl2, Trip10, D17Wsu104e, Cdk1, Egfr, Nrcam, Pafah1b1, Ptprg, Vcl, Ywhaz, Twf1, Itga5, Ahsg, Robo1, Twf2, Eif2ak2, H2-K1, Pdgfrb, Nrp1, F2, Snap25, Car2, F3, Ddah1, Bag1, Rheb, Anxa3, Fkbp4, Phldb1, Pin1, Pkm, Arhgap33, Pak4, Camsap2, Rras, Pnp, Pacsin1, Inpp5f, Eef2k, Atp1b2, Cpe, Sfn, Ba…
GO Biological Process	GO:0019320	Hexose catabolic process	0.00033	8	21	[Pfkl, Mpi, Galm, Dak, Gpi1, Pfkm, Eno1, Gale]
GO Biological Process	GO:0048869	Cellular developmental process	0.00034	189	3731	[Ncs1, Serpinf1, Ace, Gmpr2, Eif2b5, Calr, Ndrg2, Crabp2, Cd44, Wdr1, Casp14, Igf1r, Kit, Tbcb, Gabpa, Nol3, Gdi1, Prune, Cd34, Ada, Crk, Cryaa, Fis1, Dvl2, Nrbp2, Trip10, Fabp7, Cdk1, Herc4, Egfr, Hba-x, Bzw2, Nrcam, Pafah1b1, Evl, Ptprg, Vcl, Ywhaz, Twf1, Itga5, Cldn1, Alcam, Tbc1d23, Pak2, Robo1, Sod1, Kmt2d, Mospd1, Twf2, Hsp90ab1, Glo1, H2-K1, Pdgfrb, Got1, Tyms, Nrp1, Tor1a, F2, Snap25, Cst…
GO Biological Process	GO:0006099	Tricarboxylic acid cycle	0.00034	9	29	[Mdh2, Ndufs4, Aco2, Fh1, Suclg1, Idh1, Mdh1, Idh2, Idh3a]
GO Biological Process	GO:0044267	Cellular protein metabolic process	0.00035	161	3073	[Mkrn2, Fkbp10, Uba1, Pnck, Uchl3, Clpp, Ppp5c, Eif2b5, Gars, Adck4, Rad23a, Igf1r, Kit, Adh5, Snf8, Psmb1, Lta4h, Ttll12, Psmb6, Drg2, P4ha2, Mdh2, Nrbp2, Ubxn6, Cdk1, Hsp90b1, Herc4, Egfr, Smek2, Mrpl22, Psma6, Atxn3, Ptprg, Ngly1, Mtmr6, Fbxo4, Ywhaz, Twf1, Pak2, Kmt2d, Eif2ak2, Etf1, Nars, Pdgfrb, Otub1, P4hb, Mgea5, Nrp1, Get4, Ppm1f, Ilkap, Iars2, Tor1a, Ppid, Metap1, Ddah1, Ambp, Ptp4a2, U…
GO Biological Process	GO:0140352	Export from cell	0.00037	37	431	[Kit, M6pr, Scrn1, Gipc1, Pafah1b1, Scamp1, Ywhaz, Dgat1, Snap25, Slc6a9, Pclo, Anxa3, Abcg2, Coro1a, Atp1a1, Cbl, Atp1b2, Cpe, Vamp7, Gja1, Agt, Ntrk2, Fcer1g, Stxbp1, Rims1, Abcc1, Psen1, Stx1b, Rab3b, Rab3a, Steap3, Snca, Ccdc186, Ralbp1, Nrxn3, Rab3c, Unc13c]
GO Biological Process	GO:0010632	Regulation of epithelial cell migration	0.00037	25	232	[Apoh, Serpinf1, Calr, Pfn1, Sparc, Evl, Ptprg, Tsta3, Nrp1, Ppm1f, Anxa3, Rras, Gpi1, Sh3bp1, Itga2, Tacstd2, Tgfbr2, Agt, Rhob, Adam17, Prcp, Fgfr1, Hdac7, Rtn4, Pdpk1]
GO Biological Process	GO:0055082	Cellular chemical homeostasis	0.00039	54	747	[Ncs1, Serpinf1, Ckb, Calb2, Igf1r, Plcd1, Nol3, Fis1, Mcu, Sod1, Gsto1, Got1, Mgea5, F2, Car2, Calb1, Heph, Atp13a1, Gclc, Fkbp1a, Atp2c1, Atp1a1, Clic4, Ank2, Atp1b2, Pkd1, Marcksl1, Gja1, Agt, Glrx3, Slc4a2, Gpx1, Nptn, Icam1, Pkd2, Lgals1, Cp, Ftl1, Slc12a5, Psen1, Rtn4, Pdpk1, Atox1, Plcb1, Snca, Slc12a2, Ccdc186, Dbi, Sypl2, Nme1, Micu1, Pdgfra, Grm5, Slc29a1]
GO Biological Process	GO:0016311	Dephosphorylation	0.00041	28	281	[Hddc2, Pnkp, Ppp5c, Prune, Smek2, Fbp2, Ptprg, Mtmr6, Sacm1l, Inpp1, Ppm1f, Ilkap, Ptp4a2, Nt5e, Phpt1, Atp1a1, Nceh1, Inpp5f, Sh3bp1, Phospho1, Ephx2, Ppm1b, Ptprz1, Acp6, BC005764, Ppp1cc, Ublcp1, Smek1]
GO Biological Process	GO:0009057	Macromolecule catabolic process	0.00041	58	827	[Snd1, Uba1, Uchl3, Clpp, Rad23a, Cd44, Snf8, Psmb1, Psmb6, Ubxn6, Hsp90b1, Smg8, Psma6, Atxn3, Ngly1, Fbxo4, Hrsp12, Etf1, Fen1, Get4, Tor1a, Ambp, Uchl1, Pcyox1, Dcps, Uba6, Chmp4b, Lnpep, Pak4, Usp5, Cbl, Vps25, Amfr, Lamp2, Parn, Fem1a, Pfkm, Pygl, Gsk3a, Ubap1, Ube2o, Usp14, Tmem2, Ube2n, Ddi2, Ube2h, Gaa, Pja1, Pcnp, Ube2l3, Ube4a, Mettl16, Zpr1, Rnps1, Erlin1, Ube2i, Ankzf1, Tceb1]
GO Biological Process	GO:1902903	Regulation of supramolecular fiber organization	0.00041	33	364	[Wdr1, Prune, Pfn1, Evl, Twf1, Pak2, Twf2, Nrp1, Ppm1f, Stmn1, Fkbp4, Coro1a, Cotl1, Cryab, Eml2, Camsap2, Serpinf2, Sh3bp1, Taok1, Tacstd2, Rac1, Pecam1, Icam1, Eml4, Psen1, Cttn, Dstn, Arpc3, Cdc42ep4, Clip1, Capg, Snca, Cfl1]
GO Biological Process	GO:0010256	Endomembrane system organization	0.00042	33	365	[Rab5b, Cdk1, Pafah1b1, Anxa8, Ywhaz, Sod1, Get4, Tor1aip1, Tor1a, Chmp4b, Reep4, Ank2, Pacsin1, Osbpl2, Coro7, Degs1, Bag5, Lnp, Ano6, Sgip1, Mpp5, Stx16, Rtn4, Rab3a, Epb4.1l3, Golga2, Reep1, Aktip, Sypl2, Ubl4, Csnk1a1, Pacsin2, Stx5a]
GO Biological Process	GO:0010770	Positive regulation of cell morphogenesis involved in differentiation	0.00042	22	189	[Calr, Crabp2, Gdi1, Crk, Pafah1b1, Robo1, Twf2, P4hb, Nrp1, Eef2k, Plxnb2, Vamp7, Numbl, Ntrk2, Rac1, Cttn, Rtn4, L1cam, Golga2, Plxna4, Islr2, Plxna1]
GO Biological Process	GO:0046129	Purine ribonucleoside biosynthetic process	0.00042	8	22	[Aprt, Ada, Nme3, Nt5e, Pnp, Adk, Impdh1, Nme1]
GO Biological Process	GO:0060627	Regulation of vesicle-mediated transport	0.00045	46	600	[Ncs1, Rab5b, Calr, Snf8, Gipc1, Rufy1, Ahsg, Sod1, Tor1a, Napb, Fcgr1, Pclo, Coro1a, Lamp1, Tssc1, Cbl, Pacsin1, Atg5, Inpp5f, Eef2k, Vamp7, Itga2, Sorl1, Ezr, Ano6, Vsnl1, Mff, Fcer1g, Sgip1, Stxbp1, Rab4b, Abr, Rims1, Ddi2, Pdpk1, Stx1b, Rab3b, Rab3a, Arhgap1, Chmp3, Snca, Msn, Nrxn3, Pacsin2, Prepl, Rab3c]
GO Biological Process	GO:0051346	Negative regulation of hydrolase activity	0.00047	37	437	[Serpinf1, Cd44, Arpp19, Nol3, Cryaa, Anxa8, Ppp1r1a, Pak2, Ahsg, Cst3, Ambp, Ppp1r8, Cryab, Fkbp1a, Pcsk1n, Serpina3k, Zfyve1, Ppp2r4, Pebp1, Serpinf2, Stfa1, Gpi1, Sfn, Sorl1, Agt, Serpina1d, Abce1, Pecam1, Ube2o, Gpx1, Serpina1a, Pih1d1, Usp14, Csta1, Snca, Pi16, Aip]
GO Biological Process	GO:0043254	Regulation of protein-containing complex assembly	0.00047	37	437	[Nol3, Tppp3, Prune, Pfn1, Evl, Twf1, Twf2, Eif2ak2, Napb, Stmn1, Fscn1, Fkbp4, Coro1a, Cotl1, Cryab, Eml2, Camsap2, Lamp2, Sorl1, Rac1, Pecam1, Pih1d1, Icam1, Stxbp1, Hsp90aa1, Rims1, Cttn, Arpc3, Stx1b, Cdc42ep4, Rab3a, Clip1, Capg, Snca, Cfl1, Msn, Lcp1]
GO Biological Process	GO:0045664	Regulation of neuron differentiation	0.00048	55	774	[Ncs1, Serpinf1, Calr, Crabp2, Igf1r, Gdi1, Crk, Dvl2, Nrcam, Pafah1b1, Ptprg, Twf1, Robo1, Twf2, H2-K1, Nrp1, Snap25, Fkbp4, Arhgap33, Camsap2, Pacsin1, Inpp5f, Eef2k, Atp1b2, Bag5, Plxnb2, Vamp7, Agt, Ngef, Adam17, Gsk3a, Negr1, Ntm, Numbl, Ntrk2, Rac1, Fgfr1, Mob2, Nptn, Lgals1, Ptprz1, Rims1, Psen1, Cttn, Rtn4, L1cam, Stx1b, Golga2, Plxna4, Ranbp1, Ube2v2, Cfl1, Nme1, Islr2, Plxna1]
GO Biological Process	GO:0031175	Neuron projection development	0.00049	51	697	[Cd44, Igf1r, Crk, Egfr, Nrcam, Pafah1b1, Evl, Vcl, Alcam, Tbc1d23, Pak2, Robo1, Sod1, Hsp90ab1, Nrp1, Tor1a, Stmn1, Uchl1, Gpm6a, Map4, Uba6, Atcay, Pak4, Camsap2, Pacsin1, Plxnb2, Erbb2, Lingo1, Ncam2, Chl1, Gja1, Numbl, Rac1, Fgfr1, Nptn, Ptprz1, Stxbp1, Casp3, Hsp90aa1, Slc12a5, Cttn, Rtn4, L1cam, Rab3a, Epb4.1l3, Prickle2, Nrp2, Plxna4, Zpr1, Apod, Plxna1]
GO Biological Process	GO:0044085	Cellular component biogenesis	0.0005	122	2201	[Ndufa11, Calr, Wdr1, Kit, Nol3, Tppp3, Aldh1a3, Cd34, Shmt1, Cryaa, Cdk1, Stx7, Hsp90b1, Mcu, Pfkl, Mrpl22, Rrm2, Pafah1b1, Evl, Ndufs4, Vcl, Ywhaz, Ndufb9, Itga5, Cldn1, Dgat1, Pak2, Ahsg, Ndufa5, Hsp90ab1, Pdgfrb, Ndufb8, Pa2g4, Clns1a, Clybl, Nrp1, Bcs1l, Ndufa10, Snap25, Ppid, Cryz, Alad, Nasp, Pclo, Fscn1, Abcg2, Fkbp4, Coro1a, Sh2b1, Bccip, Mst4, Gpm6a, Cdh15, Cryab, Aldh1a2, Cox7a2, Chmp4…
GO Biological Process	GO:0043086	Negative regulation of catalytic activity	0.00051	55	776	[Serpinf1, Chordc1, Cd44, Igf1r, Arpp19, Nol3, Cryaa, Anxa8, Ppp1r1a, Pak2, Ahsg, Ppm1f, Cst3, Ambp, Ppp1r8, Uchl1, Anxa3, Cryab, Fkbp1a, Phpt1, Pcsk1n, Cbl, Bag2, Vps25, Serpina3k, Zfyve1, Ppp2r4, Pebp1, Serpinf2, Stfa1, Gpi1, Sfn, Bag5, Fem1a, Sorl1, Agt, Gsk3a, Hp, Serpina1d, Abce1, Pecam1, Ube2o, Gpx1, Serpina1a, Pih1d1, Usp14, Casp3, Csta1, Psen1, Cdk5rap3, Pdpk1, Snca, Pi16, Aip, Gstp1]
GO Biological Process	GO:0030307	Positive regulation of cell growth	0.00051	22	192	[Crabp2, Gdi1, Crk, Cryaa, Trip10, Egfr, Pafah1b1, Twf2, Nrp1, F2, Pin1, Dnph1, Sfn, Erbb2, Adam17, Rims1, Cttn, Rtn4, L1cam, Cfl1, Islr2, Ddx39b]
GO Biological Process	GO:0006006	Glucose metabolic process	0.00052	15	96	[Pfkl, Pgam2, Fbp2, Cbr2, Fabp5, H6pd, Pkm, Galm, Gpi1, Pfkm, Pgm2, Eno1, Pgm2l1, Pgm1, Apod]
GO Biological Process	GO:0051347	Positive regulation of transferase activity	0.00052	48	642	[Ace, Pnkp, Igf1r, Kit, Dvl2, Egfr, Pak2, Robo1, Sod1, Hsp90ab1, Eif2ak2, Prrc1, Pdgfrb, F2, Fcgr1, Mst4, Dcun1d5, Pin1, Pak4, Pkd1, Ptges3, Erbb2, Taok1, Parn, Nek4, Sorl1, Zfp622, Tgfbr2, Agt, Adam17, Gsk3a, Ntrk2, Rac1, Fgfr1, Pih1d1, Pkd2, Hsp90aa1, Ube2n, Psen1, Pdpk1, Cab39, Snca, Ube2l3, Magi3, Dbi, Pdgfra, Grm5, Ube2i]
GO Biological Process	GO:0045184	Establishment of protein localization	0.00055	80	1288	[Rab5b, Calr, Snf8, M6pr, Gdi1, Fis1, Gipc1, Stx7, Hsp90b1, Rufy1, Pafah1b1, Scamp1, Ywhaz, Dgat1, Mgea5, Get4, Bcs1l, Tor1a, Timm10, Snap25, Napb, Sec62, Ppid, Snx7, Scamp3, Nasp, Pclo, Lamp1, Rab6b, Chmp4b, Tbc1d10a, Scamp2, Arhgap33, Vps25, Ank2, Dopey2, Tbc1d13, Coro7, Pkd1, Vamp7, Lamp2, Itga2, Sorl1, Agt, Rhob, Ubap1, Wbp2, Ap3s2, Mff, Abce1, Pih1d1, Stx16, Selenbp1, Stxbp1, Rab4b, Hsp90aa1…
GO Biological Process	GO:0051247	Positive regulation of protein metabolic process	0.00056	98	1675	[Ace, Eif2b5, Rad23a, Cd44, Igf1r, Kit, Snf8, Cryaa, Fis1, Dvl2, D17Wsu104e, Egfr, Atxn3, Lpcat1, Fbxo4, Itga5, Mfi2, Pak2, Robo1, Sod1, Hsp90ab1, Eif2ak2, Prrc1, Pdgfrb, Mgea5, Cnpy2, Nrp1, Ppm1f, Ppp1r7, F2, Fcgr1, F3, Nelfa, Mst4, Dcun1d5, Pin1, Gclc, Tbc1d10a, Fkbp1a, Rbm3, Pak4, Usp5, Bag2, Ppp2r4, Serpinf2, Pkd1, Plxnb2, Itga2, Erbb2, Taok1, Nek4, Sorl1, Zfp622, Tmtc3, Tgfbr2, Ezr, Gja1, Ag…
GO Biological Process	GO:0030154	Cell differentiation	0.00057	185	3674	[Ncs1, Serpinf1, Ace, Gmpr2, Eif2b5, Calr, Ndrg2, Crabp2, Cd44, Wdr1, Casp14, Igf1r, Kit, Tbcb, Gabpa, Nol3, Gdi1, Prune, Cd34, Ada, Crk, Cryaa, Dvl2, Nrbp2, Trip10, Fabp7, Cdk1, Herc4, Egfr, Hba-x, Bzw2, Nrcam, Pafah1b1, Evl, Ptprg, Vcl, Ywhaz, Twf1, Itga5, Cldn1, Alcam, Tbc1d23, Pak2, Robo1, Sod1, Kmt2d, Mospd1, Twf2, Hsp90ab1, Glo1, H2-K1, Pdgfrb, Got1, Tyms, Nrp1, Tor1a, F2, Snap25, Cst3, Bag…
GO Biological Process	GO:0000302	Response to reactive oxygen species	0.00061	23	210	[Ppp5c, Ada, Crk, Cryaa, Cdk1, Egfr, Sod1, Pdgfrb, Cst3, Mst4, Cryab, Crygd, Rhob, Hp, Gpx1, Casp3, Akr1b3, Cfl1, Apod, Pdgfra, Gstp1, Ankzf1, Lig1]
GO Biological Process	GO:0009628	Response to abiotic stimulus	0.00062	72	1126	[Serpinf1, Npepps, Eif2b5, Ckm, Hmox2, Kit, Nol3, Adss, Ada, Sparc, Cryaa, Trip10, Hsp90b1, Egfr, Atxn3, Ndufs4, Fbxo4, Cldn1, Sod1, Hsp90ab1, Pdgfrb, P4hb, Got1, Cst3, Car2, Ppid, Alad, Lzic, Cryab, Pin1, Gclc, Rbm3, Atp1a1, Pcsk1n, Cbl, Pnp, Eef2k, Pebp1, Pkd1, Gpi1, Itga2, Tgfbr2, Arhgdia, Gja1, Agt, Rhob, Adam17, Hyou1, Tg, Cr1l, Slc1a2, Rac1, Kcnd2, Gpx1, Pkd2, Casp3, Hsp90aa1, Slc12a5, Tsc2…
GO Biological Process	GO:0071702	Organic substance transport	0.00065	105	1836	[Apoh, Rab5b, Gramd1a, Ace, Calr, Snf8, M6pr, Gltp, Gdi1, Ada, Fis1, Gipc1, Stx7, Hsp90b1, Rufy1, Pafah1b1, Scamp1, Ywhaz, Dgat1, Mgea5, Bcs1l, Tor1a, Timm10, Snap25, Napb, Car2, Sec62, Ppid, Snx7, Scamp3, Slc6a9, Nasp, Pclo, Abcg2, Got2, Slc44a2, Rab6b, Chmp4b, Tbc1d10a, Slc35b2, Scamp2, Arhgap33, Sfxn5, Vps25, Ank2, Dopey2, Osbpl2, Tbc1d13, Coro7, Cpe, Pkd1, Vamp7, Lamp2, Tst, Sorl1, Pltp, Tgfb…
GO Biological Process	GO:0060429	Epithelium development	0.00067	69	1067	[Cd44, Wdr1, Casp14, Igf1r, Aldh1a3, Cd34, Pfn1, Cryaa, Dvl2, Cdk1, Egfr, Pafah1b1, Vcl, Itga5, Cldn1, Robo1, Sod1, Tyms, Nrp1, Tor1a, Cst3, Car2, Calb1, Bccip, Nsdhl, Tagln, Aldh1a2, Clic4, Dnph1, Crygd, Pkd1, Sfn, Plxnb2, Sh3bp1, Itga2, Tst, Sprr3, Tacstd2, Tmtc3, Tgfbr2, Ezr, Gja1, Agt, Rhob, Dchs1, Rac1, Pecam1, Mpp5, Gpx1, Fgfr1, Pih1d1, Icam1, Pkd2, Aldh1a1, Hrnr, Casp3, Psen1, Aldoc, Rtn4,…
GO Biological Process	GO:0034329	Cell junction assembly	0.00071	24	228	[Wdr1, Vcl, Itga5, Cldn1, Pak2, Pclo, Fscn1, Gpm6a, Cdh15, Cdh6, Gabrb3, Plxnb2, Sh3bp1, Itga2, Pecam1, Mpp5, Nptn, Hdac7, Cttn, Pdpk1, Cgn, Epb4.1l3, Peak1, Nrxn3]
GO Biological Process	GO:0098761	Cellular response to interleukin-7	0.00075	7	17	[Hdgf, Gipc1, Stip1, P4hb, Atic, Pdia3, Eno1]
GO Biological Process	GO:0006749	Glutathione metabolic process	0.00076	11	53	[Gstt3, Gstm5, Gstm1, Sod1, Glo1, Gsr, Gclc, Gss, Gpx1, Idh1, Gstp1]
GO Biological Process	GO:0007163	Establishment or maintenance of cell polarity	0.00079	22	199	[Wdr1, Igf1r, Tbcb, Crk, Pafah1b1, Cap2, Hsp90ab1, Fscn1, Bccip, Map4, Coro7, Pkd1, Sh3bp1, Ezr, Gja1, Rac1, Mpp5, Hsp90aa1, Cap1, Prickle2, Cfl1, Msn]
GO Biological Process	GO:0050769	Positive regulation of neurogenesis	0.00079	44	579	[Serpinf1, Ace, Crabp2, Igf1r, Kit, Gdi1, Dvl2, Pafah1b1, Twf1, Robo1, Twf2, Nrp1, Bag1, Rheb, Pacsin1, Eef2k, Atp1b2, Plxnb2, Vamp7, Agt, Adam17, Negr1, Numbl, Ntrk2, Rac1, Fgfr1, Mob2, Nptn, Ptprz1, Rims1, Psen1, Cttn, Ppp1cc, Rtn4, L1cam, Golga2, Plxna4, Ranbp1, Ube2v2, Cfl1, Nme1, Grm5, Islr2, Plxna1]
GO Biological Process	GO:0051129	Negative regulation of cellular component organization	0.00081	52	733	[Ace, Nol3, Gdi1, Pfn1, Pafah1b1, Evl, Ptprg, Twf1, Pak2, Twf2, H2-K1, Otub1, Nrp1, Fh1, Cst3, Stmn1, Fkbp4, Coro1a, Cryab, Gclc, Map4, Chmp4b, Eml2, Camsap2, Pacsin1, Atg5, Inpp5f, Bag5, Lamp2, Taok1, Sorl1, Tacstd2, Clec16a, Ngef, Adam17, Gsk3a, Ntm, Pecam1, Gpx1, Pih1d1, Lgals1, Ptprz1, Stxbp1, Eml4, Psen1, Rtn4, Stx1b, Capg, Snca, Cfl1, Apod, Pacsin2]
GO Biological Process	GO:0042886	Amide transport	0.00083	78	1264	[Rab5b, Calr, Snf8, M6pr, Gltp, Gdi1, Fis1, Gipc1, Stx7, Hsp90b1, Rufy1, Pafah1b1, Scamp1, Ywhaz, Dgat1, Mgea5, Bcs1l, Tor1a, Timm10, Snap25, Napb, Sec62, Ppid, Snx7, Scamp3, Nasp, Pclo, Abcg2, Rab6b, Chmp4b, Tbc1d10a, Scamp2, Arhgap33, Vps25, Ank2, Dopey2, Tbc1d13, Coro7, Cpe, Pkd1, Vamp7, Lamp2, Sorl1, Pltp, Gja1, Agt, Rhob, Ubap1, Ap3s2, Mff, Abce1, Stx16, Selenbp1, Stxbp1, Rab4b, Hsp90aa1, Ri…
GO Biological Process	GO:0098609	Cell-cell adhesion	0.00083	34	398	[Cd44, Kit, Cd34, Egfr, Nrcam, Vcl, Itga5, Cldn1, Alcam, Robo1, Cdh15, Nt5e, Cdh6, Vezt, Atp2c1, Atp1b2, Pkd1, Plxnb2, Tgfbr2, Ezr, Itgb5, Negr1, Dchs1, Pecam1, Nptn, Icam1, Lgals1, Stxbp1, Psen1, L1cam, Cadm3, Igsf5, Msn, Pdgfra]
GO Biological Process	GO:0044262	Cellular carbohydrate metabolic process	0.00086	19	156	[Pfkl, Fbp2, Ppp1r1a, Got1, Inpp1, Abcg2, Dak, Ptges3, Pfkm, Pygl, Gsk3a, Idh1, Ppp1cc, Ugp2, Akr1b3, Gaa, Idh2, Sord, Gbe1]
GO Biological Process	GO:0042445	Hormone metabolic process	0.00086	19	156	[Ace, Adh1, Crabp2, Aldh1a3, Rdh14, Dgat1, Crym, Aldh1a2, Crabp1, Cpq, Pcsk1n, Cpe, Rbp1, Agt, Tg, Aldh1a1, Akr1b3, Rdh11, Pdgfra]
GO Biological Process	GO:0006740	NADPH regeneration	0.00088	6	11	[Tkt, Taldo1, H6pd, Pgls, Rpia, Nnt]
GO Biological Process	GO:0019439	Aromatic compound catabolic process	0.00089	28	297	[Snd1, Gmpr2, Hmox2, Qdpr, Ada, Smg8, Hrsp12, Nudt3, Etf1, Fen1, Nudt5, Dcps, Nt5e, Dpyd, Pak4, Pnp, Dnph1, Apobec2, Sh3bp1, Parn, Ahcy, Ephx2, Acot7, Itpa, Entpd1, Mettl16, Zpr1, Rnps1]
GO Biological Process	GO:0006897	Endocytosis	0.00089	34	400	[Rab5b, Amph, Aplp1, Trip10, Canx, Rufy1, Scamp1, Mtmr6, Snap25, Napb, Fcgr1, Fcho2, Sncb, Ank2, Pacsin1, Inpp5f, Jmjd6, Sh3bp1, Vamp7, Sorl1, Eea1, Tgfbr2, Ezr, Fcer1g, Rac1, Sgip1, Atp9b, Cttn, Cap1, Snca, Nme1, Ap3m2, Ralbp1, Pacsin2]
GO Biological Process	GO:0140029	Exocytic process	0.00089	13	77	[Ywhaz, Snap25, Pclo, Fcer1g, Stxbp1, Rims1, Psen1, Stx1b, Rab3b, Rab3a, Snca, Rab3c, Unc13c]
GO Biological Process	GO:0032386	Regulation of intracellular transport	0.0009	30	331	[Nol3, Gdi1, Rhot1, Fis1, Cdk1, Hsp90ab1, Lamp1, Cryab, Tssc1, Ubac2, Inpp5f, Camk4, Sfn, Vamp7, Erbb2, Sorl1, Ezr, Gsk3a, Mff, Hsp90aa1, Psen1, Ppp1cc, Anp32b, Arhgap1, Chmp3, Reep1, Msn, Lcp1, Zpr1, Apod]
GO Biological Process	GO:0032880	Regulation of protein localization	0.00092	64	978	[Nol3, Gdi1, Cd34, Fis1, Cdk1, Stx7, Mcu, Egfr, Pfkl, Glud1, Vcl, Fbxo4, Hsp90ab1, Mgea5, Ppm1f, Tor1a, F2, Snap25, Ppid, Pin1, Atcay, Fkbp1a, Phpt1, Tssc1, Ubac2, Pacsin1, Camk4, Zdhhc5, Gpi1, Sfn, Vamp7, Erbb2, Sorl1, Pfkm, Arhgdia, Ezr, Gja1, Agt, Lrrc15, Gsk3a, Vsnl1, Mff, Fcer1g, Rac1, Nptn, Mesdc2, Hsp90aa1, Iqsec2, Psen1, Cdk5rap3, Ddi2, Rtn4, Anp32b, Pdpk1, Idh2, Oxct1, Slc12a2, Cfl1, Msn…
GO Biological Process	GO:0042060	Wound healing	0.00092	26	265	[Apoh, Cd44, Cd34, Sparc, Egfr, Evl, Anxa8, Itga5, Cldn1, Pdgfrb, Tor1a, F2, F3, Itga2, Erbb2, Tgfbr2, Lnp, Ano6, Prcp, Pecam1, Gpx1, Stxbp1, Casp3, Rab3a, Entpd1, Pdgfra]
GO Biological Process	GO:0046700	Heterocycle catabolic process	0.00095	27	282	[Snd1, Gmpr2, Hmox2, Ada, Smg8, Hrsp12, Nudt3, Etf1, Fen1, Nudt5, Dcps, Nt5e, Dpyd, Pak4, Aldh4a1, Pnp, Dnph1, Apobec2, Sh3bp1, Parn, Ahcy, Acot7, Itpa, Entpd1, Mettl16, Zpr1, Rnps1]
GO Biological Process	GO:0034655	Nucleobase-containing compound catabolic process	0.00098	24	234	[Snd1, Gmpr2, Ada, Smg8, Hrsp12, Nudt3, Etf1, Fen1, Nudt5, Dcps, Nt5e, Dpyd, Pak4, Pnp, Dnph1, Apobec2, Parn, Ahcy, Acot7, Itpa, Entpd1, Mettl16, Zpr1, Rnps1]
GO Biological Process	GO:0040008	Regulation of growth	0.00098	50	701	[Crabp2, Cd44, Igf1r, Gdi1, Crk, Cryaa, Trip10, Cdk1, Egfr, Pafah1b1, Gng4, Tkt, Pak2, Ahsg, Sod1, Twf2, Nrp1, Ppm1f, F2, Cryab, Pin1, Dnph1, Spr, Sfn, Erbb2, Crlf3, Tgfbr2, Ezr, Gja1, Agt, Adam17, Fto, Gsk3a, Sgip1, Fgfr1, Rims1, Cttn, Rtn4, L1cam, Gamt, Cirbp, Plcb1, Epb4.1l3, Pi16, Plxna4, Cfl1, Zpr1, Islr2, Cacna2d2, Ddx39b]
GO Biological Process	GO:0080134	Regulation of response to stress	0.00099	78	1273	[Apoh, Serpinf1, Chordc1, Ace, Pnkp, Cd44, Igf1r, Nol3, Cd34, Ttll12, Ada, Crk, Dvl2, Egfr, Helb, Pafah1b1, Atxn3, Fbxo4, Cldn1, Tbc1d23, Ahsg, Sod1, Hsp90ab1, Eif2ak2, Otub1, P4hb, Fh1, F2, Fcgr1, Ddah1, Txndc12, Mst4, Lamp1, Nt5e, Wdr70, Ubac2, Pnp, Dak, Inpp5f, Serpinf2, Bag5, Vamp7, Itga2, Fut8, Taok1, Nek4, Fem1a, Klhl31, Zfp622, Ezr, Gja1, Agt, Adam17, Hyou1, Ano6, Fcer1g, Ppm1b, Gpx1, Usp1…
GO Biological Process	GO:0042572	Retinol metabolic process	0.00099	9	35	[Adh1, Aldh1a3, Rdh14, Dgat1, Aldh1a2, Rbp1, Aldh1a1, Akr1b3, Rdh11]
GO Biological Process	GO:0051094	Positive regulation of developmental process	0.001	90	1533	[Serpinf1, Ace, Uchl3, Calr, Crabp2, Igf1r, Kit, Clic1, Gdi1, Cd34, Ada, Crk, Fis1, Dvl2, Trip10, D17Wsu104e, Cdk1, Mcu, Pafah1b1, Twf1, Itga5, Robo1, Twf2, Hsp90ab1, Pdgfrb, P4hb, Pa2g4, Nrp1, Car2, F3, Ddah1, Bag1, Rheb, Anxa3, Phldb1, Pin1, Pkm, Pak4, Rras, Pnp, Pacsin1, Eef2k, Atp1b2, Serpinf2, Sfn, Plxnb2, Vamp7, Sorl1, Tacstd2, Tgfbr2, Ezr, Gja1, Agt, Rhob, Adam17, Ano6, Negr1, Sult2b1, Mff…
GO Biological Process	GO:0046903	Secretion	0.001	40	512	[Ace, Kit, Aprt, M6pr, Ada, Scrn1, Gipc1, Pafah1b1, Scamp1, Ywhaz, Dgat1, Snap25, Car2, Slc6a9, Pclo, Anxa3, Coro1a, Got2, Cbl, Cpe, Vamp7, Gja1, Agt, Dhodh, Ntrk2, Fcer1g, Stxbp1, Rims1, Psen1, Stx1b, Rab3b, Rab3a, Steap3, Snca, Ccdc186, Nme1, Nrxn3, Slc29a1, Rab3c, Unc13c]
GO Biological Process	GO:0044260	Cellular macromolecule metabolic process	0.0011	203	4161	[Mkrn2, Snd1, Fkbp10, Uba1, Pnck, Uchl3, Clpp, Pnkp, Ppp5c, Eif2b5, Gars, Adck4, Rad23a, Igf1r, Kit, Adh5, Snf8, Psmb1, Lta4h, Ttll12, Psmb6, Drg2, P4ha2, Mdh2, Dvl2, Nrbp2, Ubxn6, Cdk1, Hsp90b1, Herc4, Egfr, Helb, Smek2, Smg8, Mrpl22, Rrm2, Psma6, Atxn3, Caml, Ptprg, Ngly1, Mtmr6, Fbxo4, Ywhaz, Hrsp12, Twf1, Ppp1r1a, Pak2, Kmt2d, Hsp90ab1, Eif2ak2, Etf1, Nars, Pdgfrb, Fen1, Otub1, P4hb, Mgea5, N…
GO Biological Process	GO:0007417	Central nervous system development	0.0011	64	984	[Ckb, Eif2b5, Adck4, Igf1r, Aplp1, Aldh1a3, Crk, Fabp7, Egfr, Nrcam, Pafah1b1, Ndufs4, Glud1, Hrsp12, Tbc1d23, Robo1, Hsp90ab1, Pfdn1, Nrp1, Atic, Cst3, Stmn1, Anxa3, Aars, Aldh1a2, Uba6, Pak4, Aldh5a1, Atp1b2, Pebp1, Pkd1, Plxnb2, Erbb2, Lingo1, Tgfbr2, Agt, Numbl, Ntrk2, Slc1a2, Rac1, Fgfr1, Tacc2, Pkd2, Ptprz1, Cttnbp2, Atxn1l, Casp3, Abr, Hsp90aa1, Psen1, Rtn4, Anp32b, Plcb1, Oxct1, Capg, Nrp…
GO Biological Process	GO:1902904	Negative regulation of supramolecular fiber organization	0.0011	18	146	[Pfn1, Evl, Twf1, Pak2, Twf2, Stmn1, Fkbp4, Coro1a, Cryab, Eml2, Camsap2, Taok1, Tacstd2, Pecam1, Eml4, Capg, Snca, Cfl1]
GO Biological Process	GO:0050772	Positive regulation of axonogenesis	0.0011	15	104	[Crabp2, Gdi1, Pafah1b1, Robo1, Twf2, Nrp1, Plxnb2, Ntrk2, Cttn, Rtn4, L1cam, Golga2, Plxna4, Islr2, Plxna1]
GO Biological Process	GO:0043085	Positive regulation of catalytic activity	0.0011	81	1341	[Apoh, Ace, Pnkp, Igf1r, Kit, Gdi1, Crk, Pfn1, Fis1, Dvl2, Gipc1, Egfr, Pak2, Robo1, Sod1, Hsp90ab1, Eif2ak2, Prrc1, Pdgfrb, Nrp1, Ppm1f, Tor1aip1, F2, Fcgr1, F3, Ssbp1, Mst4, Dcun1d5, Pin1, Tbc1d10a, Arhgap33, Pak4, Arhgap29, Ppp2r4, Atp1b2, Tbc1d13, Pkd1, Ptges3, Sh3bp1, Itga2, Erbb2, Taok1, Parn, Nek4, Sorl1, Zfp622, Tgfbr2, Arhgdia, Agt, Ngef, Adam17, Gsk3a, Ntrk2, Rac1, Fgfr1, Pih1d1, Icam1,…
GO Biological Process	GO:0045595	Regulation of cell differentiation	0.0011	105	1868	[Ncs1, Serpinf1, Ace, Uchl3, Calr, Crabp2, Cd44, Wdr1, Igf1r, Kit, Clic1, Gabpa, Gdi1, Prune, Cd34, Ada, Crk, Dvl2, Trip10, Egfr, Nrcam, Pafah1b1, Ptprg, Vcl, Twf1, Mfi2, Robo1, Twf2, Hsp90ab1, Eif2ak2, H2-K1, P4hb, Pa2g4, Nrp1, F2, Snap25, Car2, Bag1, Rheb, Fkbp4, Phldb1, Pin1, Arhgap33, Camsap2, Rras, Pnp, Pacsin1, Inpp5f, Eef2k, Atp1b2, Serpinf2, Sfn, Bag5, Plxnb2, Vamp7, Erbb2, Sorl1, Lingo1,…
GO Biological Process	GO:0007568	Aging	0.0012	27	287	[Serpinf1, Eif2b5, Calr, Ada, Cryaa, Cdk1, Canx, Fbxo4, Cldn1, Sod1, Pdgfrb, Tyms, Cryab, Gclc, Pebp1, Amfr, Tgfbr2, Gsk3a, Eno3, Gss, Slc1a2, Psen1, Aldoc, Ass1, Snca, Apod, Grm5]
GO Biological Process	GO:0044271	Cellular nitrogen compound biosynthetic process	0.0012	72	1156	[Gmpr2, Pnkp, Eif2b5, Gars, Srm, Aprt, Qdpr, Adss, Ada, Drg2, Shmt1, Dvl2, Egfr, Helb, Mrpl22, Rrm2, Dcakd, Tsta3, Hsp90ab1, Eif2ak2, Nme3, Nudt3, Etf1, Nars, Ak3, Tyms, Nudt5, Atic, Fh1, Iars2, Ddah1, Alad, Urod, Cmpk1, Ak2, Aars, Pkm, Mpi, Gclc, Nt5e, Rbm3, Pnp, Dnph1, Eef2k, Adk, Spr, Degs1, Ptges3, Zfp768, Cpox, Aarsd1, Dhodh, Ppox, Acot7, Impdh1, Mrpl18, Gss, Abce1, Mpp5, Ptcd3, Pih1d1, Guf1…
GO Biological Process	GO:0006734	NADH metabolic process	0.0012	8	27	[Mdh2, Pfkl, Cbr2, Gpi1, Pfkm, Eno1, Mdh1, Idh3a]
GO Biological Process	GO:0009215	Purine deoxyribonucleoside triphosphate metabolic process	0.0012	6	12	[Ada, Ak3, Mgea5, Ak2, Pnp, Adk]
GO Biological Process	GO:0001505	Regulation of neurotransmitter levels	0.0012	25	255	[Ncs1, Rhot1, Gipc1, Tor1a, Snap25, Napb, Slc6a9, Pclo, Maob, Aldh5a1, Pebp1, Ntrk2, Slc1a2, Stxbp1, Rims1, Psen1, Stx1b, Rab3b, Rab3a, Snca, Naalad2, Nrxn3, Prepl, Slc29a1, Unc13c]
GO Biological Process	GO:0042176	Regulation of protein catabolic process	0.0012	34	409	[Rad23a, Snf8, Gipc1, Egfr, Atxn3, Caml, Lpcat1, Hsp90ab1, Cst3, Alad, Fam192a, Pin1, Gclc, Usp5, Bag2, Ubac2, Pkd1, Bag5, Sorl1, Tmtc3, Ezr, Gja1, Clec16a, Gsk3a, Gpx1, Usp14, Hsp90aa1, Psen1, Cdk5rap3, Snca, Ube2v2, Msn, Csnk1a1, Stx5a]
GO Biological Process	GO:0032271	Regulation of protein polymerization	0.0012	23	223	[Tppp3, Prune, Pfn1, Evl, Twf1, Twf2, Stmn1, Fkbp4, Coro1a, Cotl1, Eml2, Camsap2, Rac1, Pecam1, Icam1, Hsp90aa1, Cttn, Arpc3, Cdc42ep4, Clip1, Capg, Snca, Cfl1]
GO Biological Process	GO:0022406	Membrane docking	0.0013	13	81	[Stx7, Ezr, Icam1, Stx16, Stxbp1, Rims1, Stx1b, Rab3b, Rab3a, Msn, Rab3c, Stx5a, Unc13c]
GO Biological Process	GO:0051640	Organelle localization	0.0013	37	465	[Kit, Tbcb, Rhot1, Stx7, Pafah1b1, Ywhaz, Tbc1d23, Tor1a, Nudc, Pclo, Uchl1, Alb, Bccip, Map4, Chmp4b, Atcay, Cbl, Vamp7, Ezr, Gja1, Ap3s2, Abce1, Tacc2, Stx16, Stxbp1, Rims1, Psen1, Stx1b, Rab3b, Rab3a, Golga2, Snca, Ccdc186, Ap3m2, Rab3c, Stx5a, Unc13c]
GO Biological Process	GO:0072330	Monocarboxylic acid biosynthetic process	0.0014	18	149	[Gstm1, Crabp2, Ptgds, Aldh1a3, Oxsm, Fads2, Fam213b, Aldh1a2, Acsbg1, Pkm, Degs1, Ptges3, Rbp1, Amacr, Acot7, Aldh1a1, Gamt, Gstp1]
GO Biological Process	GO:0023056	Positive regulation of signaling	0.0014	100	1769	[Ncs1, Ppp5c, Calr, Cd44, Igf1r, Kit, Arpp19, Plcd1, Aldh1a3, Cd34, Ada, Fis1, Dvl2, Gipc1, D17Wsu104e, Mcu, Egfr, Pafah1b1, Glud1, Pak2, Robo1, Sod1, Kmt2d, Hsp90ab1, Eif2ak2, Pdgfrb, Shoc2, Gsto1, Got1, Mgea5, Nrp1, F2, Pdia3, Snap25, Fabp5, Car2, F3, Rheb, Lmcd1, Sh2b1, Pin1, Phpt1, Atp2c1, Cbl, Inpp5f, Pebp1, Serpinf2, Vamp7, Itga2, Erbb2, Taok1, Sorl1, Zfp622, Pfkm, Crlf3, Gja1, Clec16a, Agt…
GO Biological Process	GO:0007015	Actin filament organization	0.0016	24	243	[Tpm4, Wdr1, Cryaa, Hsp90b1, Mcu, Evl, Cap2, Twf1, Twf2, Fscn1, Coro1a, Pacsin1, Coro7, Sh3bp1, Ezr, Itgb5, Rac1, Cttn, Dstn, Arpc3, Cap1, Capg, Cfl1, Lcp1]
GO Biological Process	GO:0048513	Animal organ development	0.0016	163	3230	[Apoh, Serpinf1, Ckb, Ace, Uchl3, Gmpr2, Eif2b5, Adck4, Calr, Cd44, Wdr1, Casp14, Igf1r, Kit, Aprt, Aplp1, Plcd1, Tppp3, Aldh1a3, Qdpr, Cd34, Ada, Crk, Sparc, Cryaa, Dvl2, Trip10, Fabp7, Cdk1, Egfr, Hba-x, Pafah1b1, Psma6, Lpcat1, Ndufs4, Glud1, Ywhaz, Hrsp12, Aco2, Cldn1, Chkb, Tbc1d23, Ahsg, Robo1, Sod1, Hsp90ab1, Glo1, H2-K1, Pfdn1, Pdgfrb, Tyms, Nrp1, Atic, Cst3, Car2, Calb1, Stmn1, Anxa3, Fk…
GO Biological Process	GO:0009063	Cellular amino acid catabolic process	0.0016	14	96	[Qdpr, Shmt1, Blmh, Glud1, Got1, Ivd, Ddah1, Pcyox1, Bcat1, Got2, Aldh5a1, Aldh4a1, Hibch, Ahcy]
GO Biological Process	GO:0009124	Nucleoside monophosphate biosynthetic process	0.0016	9	38	[Aprt, Adss, Ada, Shmt1, Tyms, Atic, Adk, Dhodh, Impdh1]
GO Biological Process	GO:1901361	Organic cyclic compound catabolic process	0.0016	29	327	[Snd1, Gmpr2, Hmox2, Qdpr, Ada, Smg8, Hrsp12, Nudt3, Etf1, Fen1, Nudt5, Dcps, Nt5e, Dpyd, Pak4, Aldh4a1, Pnp, Dnph1, Apobec2, Sh3bp1, Parn, Ahcy, Ephx2, Acot7, Itpa, Entpd1, Mettl16, Zpr1, Rnps1]
GO Biological Process	GO:0051259	Protein complex oligomerization	0.0016	23	228	[Nol3, Aldh1a3, Shmt1, Mcu, Pfkl, Rrm2, Evl, Cldn1, Clybl, Cryz, Alad, Aldh1a2, Osbpl2, Jmjd6, Pkd1, Pfkm, Slc1a2, Kcnd2, Pkd2, Kctd15, Golga2, Snca, Micu1]
GO Biological Process	GO:0052548	Regulation of endopeptidase activity	0.0016	34	415	[Serpinf1, Cd44, Nol3, Cryaa, Fis1, Anxa8, Pak2, Ahsg, Robo1, Ppm1f, Cst3, F3, Ambp, Cryab, Tbc1d10a, Pcsk1n, Serpina3k, Pebp1, Serpinf2, Stfa1, Gpi1, Sfn, Sorl1, Agt, Serpina1d, Ube2o, Gpx1, Serpina1a, Pih1d1, Usp14, Csta1, Anp32b, Snca, Mtch2]
GO Biological Process	GO:0019220	Regulation of phosphate metabolic process	0.0016	100	1776	[Chordc1, Ace, Ppp5c, Ndrg2, Cd44, Igf1r, Kit, Arpp19, Plcd1, Pgam1, Cryaa, Dvl2, D17Wsu104e, Cdk1, Hsp90b1, Egfr, Smg8, Pafah1b1, Lpcat1, Ndufs4, Ywhaz, Twf1, Itga5, Ppp1r1a, Pak2, Ahsg, Robo1, Sod1, Hsp90ab1, Eif2ak2, Prrc1, Pdgfrb, Nrp1, Ppm1f, Ppp1r7, F2, Fcgr1, Bag1, Ppp1r8, Uchl1, Bccip, Mst4, Pin1, Cox7a2, Fkbp1a, Pak4, Cbl, Vps25, Rras, Zfyve1, Inpp5f, Eef2k, Ppp2r4, Pebp1, Serpinf2, Pkd1…
GO Biological Process	GO:0015833	Peptide transport	0.0017	75	1234	[Rab5b, Calr, Snf8, M6pr, Gdi1, Fis1, Gipc1, Stx7, Hsp90b1, Rufy1, Pafah1b1, Scamp1, Ywhaz, Dgat1, Mgea5, Bcs1l, Tor1a, Timm10, Snap25, Napb, Sec62, Ppid, Snx7, Scamp3, Nasp, Pclo, Rab6b, Chmp4b, Tbc1d10a, Scamp2, Arhgap33, Vps25, Ank2, Dopey2, Tbc1d13, Coro7, Cpe, Pkd1, Vamp7, Lamp2, Sorl1, Gja1, Agt, Rhob, Ubap1, Ap3s2, Mff, Abce1, Stx16, Selenbp1, Stxbp1, Rab4b, Hsp90aa1, Rims1, Abcc1, Psen1, …
GO Biological Process	GO:0010634	Positive regulation of epithelial cell migration	0.0017	18	152	[Calr, Pfn1, Sparc, Tsta3, Nrp1, Ppm1f, Anxa3, Rras, Gpi1, Itga2, Tgfbr2, Agt, Rhob, Adam17, Fgfr1, Hdac7, Rtn4, Pdpk1]
GO Biological Process	GO:1903532	Positive regulation of secretion by cell	0.0017	32	382	[Ncs1, Snf8, Plcd1, Cd34, Mcu, Egfr, Glud1, Mgea5, Snap25, Ppid, Lamp1, Phpt1, Gpi1, Vamp7, Sorl1, Pfkm, Ezr, Gja1, Agt, Vsnl1, Fcer1g, Rac1, Fgfr1, Stxbp1, Rims1, Rtn4, Stx1b, Rab3a, Oxct1, Snca, Slc12a2, Ppia]
GO Biological Process	GO:0044270	Cellular nitrogen compound catabolic process	0.0018	26	279	[Snd1, Gmpr2, Hmox2, Ada, Smg8, Hrsp12, Nudt3, Etf1, Fen1, Nudt5, Dcps, Nt5e, Dpyd, Pak4, Pnp, Dnph1, Apobec2, Sh3bp1, Parn, Ahcy, Acot7, Itpa, Entpd1, Mettl16, Zpr1, Rnps1]
GO Biological Process	GO:0009112	Nucleobase metabolic process	0.0018	9	39	[Gmpr, Gmpr2, Aprt, Ada, Shmt1, Tyms, Cmpk1, Dpyd, Dhodh]
GO Biological Process	GO:0010647	Positive regulation of cell communication	0.0018	99	1762	[Ncs1, Ppp5c, Calr, Cd44, Igf1r, Kit, Arpp19, Plcd1, Aldh1a3, Cd34, Ada, Fis1, Dvl2, Gipc1, D17Wsu104e, Mcu, Egfr, Pafah1b1, Glud1, Pak2, Robo1, Sod1, Kmt2d, Hsp90ab1, Eif2ak2, Pdgfrb, Shoc2, Gsto1, Got1, Mgea5, Nrp1, F2, Pdia3, Snap25, Fabp5, Car2, F3, Rheb, Lmcd1, Sh2b1, Pin1, Phpt1, Atp2c1, Cbl, Pebp1, Serpinf2, Vamp7, Itga2, Erbb2, Taok1, Sorl1, Zfp622, Pfkm, Crlf3, Gja1, Clec16a, Agt, Adam17…
GO Biological Process	GO:0048639	Positive regulation of developmental growth	0.0018	22	214	[Crabp2, Igf1r, Gdi1, Trip10, Cdk1, Pafah1b1, Twf2, Nrp1, Pin1, Tgfbr2, Ezr, Agt, Sgip1, Fgfr1, Rims1, Cttn, Rtn4, L1cam, Plcb1, Islr2, Cacna2d2, Ddx39b]
GO Biological Process	GO:0071310	Cellular response to organic substance	0.0019	109	1987	[Serpinf1, Gramd1a, Uchl3, Calr, Hdgf, Cd44, Igf1r, Kit, Srm, Aprt, Aplp1, Gabpa, Crk, Pfn1, Sparc, Shmt1, Fis1, Gipc1, Hsp90b1, Egfr, Canx, Atxn3, Evl, Cldn1, Pak2, Sod1, Twf2, Hsp90ab1, Eif2ak2, Pdgfrb, Otub1, Stip1, P4hb, Got1, Nrp1, Atic, Tor1a, Pdia3, Car2, F3, Calb1, Alad, Fkbp4, Coro1a, Dcps, Aldh1a2, Pkm, Gclc, Fkbp1a, Gabrb3, Atp1a1, Pak4, Calm4, Cbl, Eef2k, Hspa13, Ptges3, Sh3bp1, Amfr,…
GO Biological Process	GO:0048732	Gland development	0.0019	38	493	[Cd44, Igf1r, Aprt, Aldh1a3, Qdpr, Ada, Egfr, Aco2, Cldn1, Robo1, Pdgfrb, Tyms, Nrp1, Cst3, Fkbp4, Got2, Aldh1a2, Pkm, Igsf3, Pkd1, Itga2, Tgfbr2, Gja1, Tg, Dhodh, Hp, Fgfr1, Pkd2, Psen1, Ass1, Slc12a2, Msn, Nme1, Pdgfra, Plxna1, Slc29a1, Ddx39b, Hmgcs1]
GO Biological Process	GO:0045055	Regulated exocytosis	0.0019	16	125	[Kit, Ywhaz, Snap25, Pclo, Anxa3, Coro1a, Cbl, Vamp7, Fcer1g, Stxbp1, Rims1, Psen1, Stx1b, Rab3a, Snca, Unc13c]
GO Biological Process	GO:0046390	Ribose phosphate biosynthetic process	0.0019	17	139	[Aprt, Adss, Dcakd, Tkt, Nme3, Ak3, Atic, Cmpk1, Ak2, Pkm, Pnp, Adk, Dhodh, Pygl, Acot7, Impdh1, Nme1]
GO Biological Process	GO:1901136	Carbohydrate derivative catabolic process	0.0021	16	126	[Gmpr2, Cd44, Ada, Ngly1, Nudt3, Fuca1, Nt5e, Npl, Dpyd, Pnp, Apobec2, Ahcy, Acot7, Pgm1, Tmem2, Itpa]
GO Biological Process	GO:0061615	Glycolytic process through fructose-6-phosphate	0.0021	6	14	[Pfkl, Mpi, Gpi1, Pfkm, Eno1, Gale]
GO Biological Process	GO:0009141	Nucleoside triphosphate metabolic process	0.0021	13	86	[Ada, Nme3, Ak3, Mgea5, Tyms, Cmpk1, Ak2, Pkm, Pnp, Adk, Impdh1, Itpa, Nme1]
GO Biological Process	GO:0009151	Purine deoxyribonucleotide metabolic process	0.0021	6	14	[Ada, Ak3, Mgea5, Ak2, Pnp, Adk]
GO Biological Process	GO:0072350	Tricarboxylic acid metabolic process	0.0021	6	14	[Glud1, Aco2, Idh1, Ass1, Idh2, Idh3a]
GO Biological Process	GO:0008038	Neuron recognition	0.0022	10	51	[Nrcam, Ywhaz, Robo1, Nrp1, Ncam2, Nptn, Ptprz1, Casp3, Rtn4, L1cam]
GO Biological Process	GO:0032970	Regulation of actin filament-based process	0.0022	32	388	[Wdr1, Crk, Pfn1, Abracl, Evl, Twf1, Pak2, Twf2, Pdgfrb, Nrp1, Ppm1f, Stmn1, Fscn1, Coro1a, Cotl1, Phpt1, Atp1a1, Ank2, Serpinf2, Sh3bp1, Taok1, Tacstd2, Arhgdia, Rac1, Pecam1, Icam1, Cttn, Dstn, Arpc3, Cdc42ep4, Capg, Cfl1]
GO Biological Process	GO:0080135	Regulation of cellular response to stress	0.0022	48	690	[Chordc1, Pnkp, Cd44, Igf1r, Nol3, Cd34, Dvl2, Egfr, Helb, Pafah1b1, Atxn3, Fbxo4, Sod1, Eif2ak2, Otub1, P4hb, Fh1, Ddah1, Txndc12, Mst4, Wdr70, Ubac2, Pnp, Inpp5f, Serpinf2, Bag5, Fut8, Taok1, Nek4, Klhl31, Zfp622, Ezr, Adam17, Hyou1, Gpx1, Usp14, Ube2n, Rtn4, Plcb1, Tpt1, Steap3, Ube2v2, Magi3, Mtch2, Micu1, Ralbp1, Gstp1, Ddx39b]
GO Biological Process	GO:0052547	Regulation of peptidase activity	0.0022	35	443	[Serpinf1, Cd44, Nol3, Cryaa, Fis1, Anxa8, Pak2, Ahsg, Robo1, Ppm1f, Cst3, F3, Ambp, Cryab, Tbc1d10a, Pcsk1n, Serpina3k, Pebp1, Serpinf2, Stfa1, Gpi1, Sfn, Sorl1, Agt, Serpina1d, Ube2o, Gpx1, Serpina1a, Pih1d1, Usp14, Csta1, Anp32b, Snca, Pi16, Mtch2]
GO Biological Process	GO:0046060	dATP metabolic process	0.0023	5	8	[Ada, Ak3, Mgea5, Ak2, Adk]
GO Biological Process	GO:0006108	Malate metabolic process	0.0023	5	8	[Mdh2, Me2, Fh1, Me1, Mdh1]
GO Biological Process	GO:0006139	Nucleobase-containing compound metabolic process	0.0023	118	2205	[Gmpr, Tbrg4, Snd1, Gmpr2, Pnkp, Gars, Rad23a, Eno2, Mvd, Aprt, Aplp1, Pgam1, Nol3, Adss, Ada, Shmt1, Dvl2, Helb, Pfkl, Pgam2, Smg8, Rrm2, Dcakd, Nova1, Oxsm, Fbxo4, Hrsp12, Dgat1, Tsta3, Hsp90ab1, Nme3, Nudt3, Etf1, Nars, Fen1, Otub1, Ak3, Mgea5, Pa2g4, Clns1a, Tyms, Nudt5, Atic, Fh1, Iars2, Cmpk1, Ak2, Ppp1r8, Thumpd3, Bccip, Aars, Dcps, Pkm, Mpi, Nt5e, Rbm3, Shprh, Dpyd, Pak4, Pnp, Dak, Dnph1,…
GO Biological Process	GO:0051262	Protein tetramerization	0.0023	13	87	[Aldh1a3, Shmt1, Pfkl, Rrm2, Evl, Cryz, Aldh1a2, Osbpl2, Pkd1, Pfkm, Pkd2, Golga2, Snca]
GO Biological Process	GO:0061136	Regulation of proteasomal protein catabolic process	0.0023	21	203	[Rad23a, Gipc1, Atxn3, Caml, Hsp90ab1, Alad, Fam192a, Gclc, Usp5, Bag2, Ubac2, Pkd1, Bag5, Tmtc3, Clec16a, Gsk3a, Gpx1, Usp14, Psen1, Ube2v2, Csnk1a1]
GO Biological Process	GO:1903530	Regulation of secretion by cell	0.0023	49	713	[Ncs1, Snf8, Plcd1, Cd34, Rhot1, Gipc1, Mcu, Egfr, Pfkl, Glud1, Mgea5, Snap25, Napb, Ppid, Pclo, Lamp1, Phpt1, Tssc1, Maob, Gpi1, Vamp7, Sorl1, Pfkm, Ezr, Gja1, Agt, Vsnl1, Ntrk2, Fcer1g, Rac1, Fgfr1, Stxbp1, Abr, Rims1, Ddi2, Rtn4, Pdpk1, Stx1b, Rab3b, Idh2, Rab3a, Oxct1, Entpd1, Snca, Slc12a2, Ppia, Nrxn3, Prepl, Rab3c]
GO Biological Process	GO:0009743	Response to carbohydrate	0.0023	20	187	[Serpinf1, Eif2b5, Igf1r, Sparc, Pfkl, Got1, Cst3, Gclc, Itga2, Tgfbr2, Gja1, Gpx1, Icam1, Lgals1, Casp3, Plcb1, Ccdc186, Nme1, Gstp1, Slc29a1]
GO Biological Process	GO:0042573	Retinoic acid metabolic process	0.0023	7	22	[Adh1, Crabp2, Aldh1a3, Aldh1a2, Crabp1, Rbp1, Aldh1a1]
GO Biological Process	GO:0048666	Neuron development	0.0024	56	855	[Cd44, Igf1r, Crk, Egfr, Nrcam, Pafah1b1, Evl, Vcl, Ywhaz, Alcam, Tbc1d23, Pak2, Robo1, Sod1, Hsp90ab1, Nrp1, Tor1a, Stmn1, Uchl1, Gpm6a, Map4, Uba6, Atcay, Gabrb3, Pak4, Camsap2, Pacsin1, Spr, Plxnb2, Erbb2, Lingo1, Ncam2, Chl1, Gja1, Numbl, Ntrk2, Rac1, Fgfr1, Nptn, Ptprz1, Stxbp1, Casp3, Hsp90aa1, Slc12a5, Psen1, Cttn, Rtn4, L1cam, Rab3a, Epb4.1l3, Prickle2, Nrp2, Plxna4, Zpr1, Apod, Plxna1]
GO Biological Process	GO:0032270	Positive regulation of cellular protein metabolic process	0.0024	91	1600	[Ace, Eif2b5, Rad23a, Cd44, Igf1r, Kit, Cryaa, Fis1, Dvl2, D17Wsu104e, Egfr, Atxn3, Fbxo4, Itga5, Mfi2, Pak2, Robo1, Sod1, Hsp90ab1, Eif2ak2, Prrc1, Pdgfrb, Mgea5, Nrp1, Ppm1f, Ppp1r7, F2, Fcgr1, F3, Nelfa, Mst4, Dcun1d5, Pin1, Gclc, Tbc1d10a, Fkbp1a, Rbm3, Pak4, Usp5, Bag2, Ppp2r4, Serpinf2, Pkd1, Plxnb2, Itga2, Erbb2, Taok1, Nek4, Zfp622, Tmtc3, Tgfbr2, Ezr, Agt, Adam17, Gsk3a, Wbp2, Ntrk2, Rac…
GO Biological Process	GO:0044087	Regulation of cellular component biogenesis	0.0024	62	978	[Ace, Mien1, Kit, Snf8, Nol3, Tppp3, Prune, Pfn1, Evl, Vcl, Twf1, Cldn1, Pak2, Twf2, Eif2ak2, Nrp1, Ppm1f, Napb, Stmn1, Fscn1, Fkbp4, Coro1a, Gpm6a, Cotl1, Cryab, Phldb1, Map4, Chmp4b, Eml2, Camsap2, Atg5, Eef2k, Serpinf2, Bag5, Lamp2, Sorl1, Tacstd2, Ezr, Gja1, Agt, Ntrk2, Rac1, Pecam1, Pih1d1, Icam1, Stxbp1, Hsp90aa1, Rims1, Cttn, Arpc3, Stx1b, Cdc42ep4, Rab3a, Clip1, Capg, Peak1, Snca, Ube2v2,…
GO Biological Process	GO:0033273	Response to vitamin	0.0024	13	88	[Ada, Sparc, Egfr, Eif2ak2, Tyms, Pdia3, Alad, Aldh1a2, Itga2, Rbp1, Phex, Gstp1, Hmgcs1]
GO Biological Process	GO:0032940	Secretion by cell	0.0024	32	391	[Kit, M6pr, Scrn1, Gipc1, Pafah1b1, Scamp1, Ywhaz, Dgat1, Snap25, Slc6a9, Pclo, Anxa3, Coro1a, Cbl, Cpe, Vamp7, Gja1, Agt, Ntrk2, Fcer1g, Stxbp1, Rims1, Psen1, Stx1b, Rab3b, Rab3a, Steap3, Snca, Ccdc186, Nrxn3, Rab3c, Unc13c]
GO Biological Process	GO:0044265	Cellular macromolecule catabolic process	0.0025	50	735	[Snd1, Uba1, Uchl3, Clpp, Rad23a, Snf8, Psmb1, Psmb6, Ubxn6, Hsp90b1, Smg8, Psma6, Atxn3, Ngly1, Fbxo4, Hrsp12, Etf1, Fen1, Get4, Tor1a, Uchl1, Pcyox1, Dcps, Uba6, Chmp4b, Pak4, Usp5, Cbl, Vps25, Amfr, Lamp2, Parn, Fem1a, Gsk3a, Ubap1, Ube2o, Usp14, Ube2n, Ddi2, Ube2h, Pcnp, Ube2l3, Ube4a, Mettl16, Zpr1, Rnps1, Erlin1, Ube2i, Ankzf1, Tceb1]
GO Biological Process	GO:0061077	Chaperone-mediated protein folding	0.0025	10	52	[Chordc1, Tor1a, Ppid, Bag1, Fkbp4, Fkbp1a, Hspa13, Ptges3, Unc45b, St13]
GO Biological Process	GO:0030010	Establishment of cell polarity	0.0025	16	129	[Igf1r, Tbcb, Crk, Pafah1b1, Hsp90ab1, Fscn1, Bccip, Map4, Coro7, Pkd1, Sh3bp1, Gja1, Mpp5, Hsp90aa1, Cfl1, Msn]
GO Biological Process	GO:0001558	Regulation of cell growth	0.0025	34	429	[Crabp2, Cd44, Gdi1, Crk, Cryaa, Trip10, Egfr, Pafah1b1, Gng4, Ahsg, Twf2, Nrp1, F2, Cryab, Pin1, Dnph1, Sfn, Erbb2, Crlf3, Gja1, Agt, Adam17, Gsk3a, Rims1, Cttn, Rtn4, L1cam, Cirbp, Epb4.1l3, Pi16, Plxna4, Cfl1, Islr2, Ddx39b]
GO Biological Process	GO:1903362	Regulation of cellular protein catabolic process	0.0025	25	270	[Rad23a, Gipc1, Atxn3, Caml, Hsp90ab1, Alad, Fam192a, Gclc, Usp5, Bag2, Ubac2, Pkd1, Bag5, Tmtc3, Ezr, Clec16a, Gsk3a, Gpx1, Usp14, Hsp90aa1, Psen1, Cdk5rap3, Ube2v2, Msn, Csnk1a1]
GO Biological Process	GO:0048583	Regulation of response to stimulus	0.0025	179	3651	[Apoh, Serpinf1, Chordc1, Ace, Pnkp, Ppp5c, Eif2b5, Calr, Ndrg2, Crabp2, Cd44, Igf1r, Kit, Aplp1, Arpp19, Nol3, Aldh1a3, Cd34, Ttll12, Ada, Crk, Fis1, Dvl2, Gipc1, Arhgef25, Trip10, D17Wsu104e, Fabp7, Stx7, Herc4, Mcu, Egfr, Helb, Pafah1b1, Atxn3, Ndufs4, Fbxo4, Ywhaz, Twf1, Cldn1, Tbc1d23, Pak2, Ahsg, Robo1, Sod1, Kmt2d, Hsp90ab1, Eif2ak2, H2-K1, Pdgfrb, Otub1, Shoc2, Gsto1, P4hb, Got1, Mgea5, N…
GO Biological Process	GO:0046185	Aldehyde catabolic process	0.0026	6	15	[Adh5, Esd, Glo1, Akr1a1, Gpi1, Sh3bp1]
GO Biological Process	GO:0046033	AMP metabolic process	0.0026	6	15	[Aprt, Adss, Ak3, Ak2, Nt5e, Adk]
GO Biological Process	GO:0010817	Regulation of hormone levels	0.0026	40	542	[Ace, Adh1, Crabp2, Igf1r, Aldh1a3, Mcu, Egfr, Pfkl, Rdh14, Glud1, Ywhaz, Dgat1, Mgea5, Snap25, Pclo, H6pd, Crym, Aldh1a2, Crabp1, Phpt1, Tssc1, Cpq, Atp1a1, Pcsk1n, Cpe, Vamp7, Rbp1, Pfkm, Gja1, Agt, Tg, Vsnl1, Rac1, Fgfr1, Aldh1a1, Akr1b3, Oxct1, Ccdc186, Rdh11, Pdgfra]
GO Biological Process	GO:0034284	Response to monosaccharide	0.0026	18	159	[Serpinf1, Eif2b5, Igf1r, Sparc, Pfkl, Gclc, Itga2, Tgfbr2, Gja1, Gpx1, Icam1, Lgals1, Casp3, Plcb1, Ccdc186, Nme1, Gstp1, Slc29a1]
GO Biological Process	GO:0021537	Telencephalon development	0.0026	26	288	[Eif2b5, Aldh1a3, Crk, Egfr, Pafah1b1, Robo1, Pfdn1, Atic, Anxa3, Uba6, Atp1b2, Pebp1, Numbl, Ntrk2, Slc1a2, Rac1, Fgfr1, Tacc2, Casp3, Psen1, Rtn4, Plcb1, Plxna4, Cfl1, Dbi, Nme1]
GO Biological Process	GO:0007420	Brain development	0.0027	51	759	[Ckb, Eif2b5, Adck4, Igf1r, Aplp1, Aldh1a3, Crk, Fabp7, Egfr, Pafah1b1, Ndufs4, Glud1, Hrsp12, Tbc1d23, Robo1, Pfdn1, Nrp1, Atic, Cst3, Stmn1, Anxa3, Aars, Aldh1a2, Uba6, Pak4, Atp1b2, Pebp1, Plxnb2, Tgfbr2, Numbl, Ntrk2, Slc1a2, Rac1, Fgfr1, Tacc2, Cttnbp2, Atxn1l, Casp3, Abr, Psen1, Rtn4, Anp32b, Plcb1, Oxct1, Nrp2, Plxna4, Cfl1, Dbi, Nme1, Apod, Hmgcs1]
GO Biological Process	GO:0018208	Peptidyl-proline modification	0.0027	10	53	[Fkbp10, P4ha2, P4hb, Ppid, Fkbp4, Pin1, Fkbp1a, Ppp2r4, Aip, Ppia]
GO Biological Process	GO:0010288	Response to lead ion	0.0027	7	23	[Ppp5c, Qdpr, Sparc, Cryaa, Cldn1, Alad, Cpox]
GO Biological Process	GO:0006766	Vitamin metabolic process	0.0027	10	53	[Shmt1, Gsto1, Akr1a1, Crabp1, Gclc, Cbr1, Sh3bp1, Rbp1, Pltp, Fgfr1]
GO Biological Process	GO:0034613	Cellular protein localization	0.0028	81	1392	[Rab5b, Calr, Hdgf, Snf8, M6pr, Pfn1, Fis1, Dvl2, Gipc1, Cdk1, Stx7, Hsp90b1, Vcl, Ywhaz, Twf1, Twf2, Mgea5, Nrp1, Get4, Bcs1l, Tor1aip1, Tor1a, Timm10, Snap25, Napb, Sec62, Scamp3, Bag1, Lamp1, Rab6b, Chmp4b, Tbc1d10a, Vps25, Fcho2, Ubac2, Ank2, Pacsin1, Tbc1d13, Cpe, Pkd1, Vamp7, Lamp2, Sorl1, Ezr, Gja1, Nudcd3, Agt, Rhob, Ap3s2, Mff, Dchs1, Fcer1g, Abce1, Rac1, Mpp5, Pih1d1, Stx16, Stxbp1, Rab…
GO Biological Process	GO:1901362	Organic cyclic compound biosynthetic process	0.0028	57	883	[Gmpr2, Pnkp, Gars, Mvd, Aprt, Qdpr, Adss, Ada, Shmt1, Dvl2, Helb, Rrm2, Dcakd, Tsta3, Hsp90ab1, Nme3, Nudt3, Ak3, Tyms, Nudt5, Atic, Alad, Urod, Cmpk1, Ak2, Nsdhl, Pkm, Mpi, Nt5e, Idi2, Pnp, Dnph1, Lss, Adk, Spr, Ptges3, Zfp768, Cpox, Pltp, Amacr, Dhodh, Ppox, Acot7, Impdh1, Mpp5, Pih1d1, Hmgcs2, Hsp90aa1, Sars2, Itpa, Idh2, Entpd1, Snca, Nme1, Idi1, Hmgcs1, Lig1]
GO Biological Process	GO:0010769	Regulation of cell morphogenesis involved in differentiation	0.0029	29	343	[Calr, Crabp2, Gdi1, Crk, Pafah1b1, Mfi2, Robo1, Twf2, P4hb, Nrp1, Arhgap33, Eef2k, Plxnb2, Vamp7, Tacstd2, Ngef, Numbl, Ntrk2, Rac1, Ptprz1, Psen1, Cttn, Rtn4, L1cam, Golga2, Plxna4, Cfl1, Islr2, Plxna1]
GO Biological Process	GO:0032956	Regulation of actin cytoskeleton organization	0.0031	29	344	[Wdr1, Crk, Pfn1, Evl, Twf1, Pak2, Twf2, Pdgfrb, Nrp1, Ppm1f, Stmn1, Fscn1, Coro1a, Cotl1, Phpt1, Serpinf2, Sh3bp1, Taok1, Tacstd2, Arhgdia, Rac1, Pecam1, Icam1, Cttn, Dstn, Arpc3, Cdc42ep4, Capg, Cfl1]
GO Biological Process	GO:0051046	Regulation of secretion	0.0031	52	785	[Ncs1, Ace, Snf8, Plcd1, Cd34, Rhot1, Ada, Gipc1, Mcu, Egfr, Pfkl, Glud1, Mgea5, Snap25, Napb, Ppid, Pclo, Lamp1, Phpt1, Tssc1, Maob, Atg5, Gpi1, Vamp7, Sorl1, Pfkm, Ezr, Gja1, Agt, Vsnl1, Ntrk2, Fcer1g, Rac1, Fgfr1, Stxbp1, Abr, Rims1, Ddi2, Rtn4, Pdpk1, Stx1b, Rab3b, Idh2, Rab3a, Oxct1, Entpd1, Snca, Slc12a2, Ppia, Nrxn3, Prepl, Rab3c]
GO Biological Process	GO:0031667	Response to nutrient levels	0.0031	36	472	[Ada, Sparc, Egfr, Sod1, Eif2ak2, Tyms, Pdia3, Cst3, Alad, Alb, Mst4, Aldh1a2, Gclc, Dpyd, Pcsk1n, Cbl, Zfyve1, Atg5, Lamp2, Itga2, Suox, Sorl1, Rbp1, Ahcy, Tgfbr2, Clec16a, Dhodh, Gss, Phex, Sgip1, Ass1, Sord, Oxct1, Dad1, Gstp1, Hmgcs1]
GO Biological Process	GO:0015031	Protein transport	0.0032	72	1204	[Rab5b, Calr, Snf8, M6pr, Gdi1, Fis1, Gipc1, Stx7, Hsp90b1, Rufy1, Pafah1b1, Scamp1, Ywhaz, Dgat1, Mgea5, Bcs1l, Tor1a, Timm10, Snap25, Napb, Sec62, Ppid, Snx7, Scamp3, Nasp, Pclo, Rab6b, Chmp4b, Tbc1d10a, Scamp2, Arhgap33, Vps25, Ank2, Dopey2, Tbc1d13, Coro7, Pkd1, Vamp7, Lamp2, Sorl1, Agt, Rhob, Ubap1, Ap3s2, Mff, Abce1, Stx16, Selenbp1, Stxbp1, Rab4b, Hsp90aa1, Rims1, Psen1, Cttn, Stx1b, Rab3b…
GO Biological Process	GO:0009144	Purine nucleoside triphosphate metabolic process	0.0032	11	66	[Ada, Nme3, Ak3, Mgea5, Ak2, Pkm, Pnp, Adk, Impdh1, Itpa, Nme1]
GO Biological Process	GO:0033993	Response to lipid	0.0036	56	872	[Serpinf1, Gramd1a, Ace, Ppp5c, Calr, Adh1, Adh5, Ptgds, Sparc, Cryaa, Fis1, Egfr, Hrsp12, Cldn1, Twf2, Eif2ak2, Pdgfrb, Got1, Tyms, Pdia3, Cst3, Car2, Scamp3, Alad, Anxa3, Fkbp4, Cryab, Aldh1a2, Acsbg1, Atp1a1, Maob, Cbl, Pebp1, Gpi1, Ptges3, Itga2, Rbp1, Tgfbr2, Gja1, Adam17, Fabp3, Wbp2, Phex, Stxbp1, Casp3, Abr, Idh1, Ass1, Plcb1, Snca, Ranbp1, Ube2l3, Msn, Nme1, Gstp1, Hmgcs1]
GO Biological Process	GO:0030030	Cell projection organization	0.0037	68	1124	[Cd44, Igf1r, Kit, Crk, Egfr, Nrcam, Pafah1b1, Evl, Vcl, Alcam, Tbc1d23, Pak2, Robo1, Sod1, Twf2, Hsp90ab1, Pdgfrb, Nrp1, Tor1a, Stmn1, Uchl1, Fscn1, Coro1a, Sh2b1, Mst4, Gpm6a, Map4, Uba6, Atcay, Pak4, Camsap2, Pacsin1, Atp1b2, Plxnb2, Sh3bp1, Erbb2, Lingo1, Ncam2, Ezr, Chl1, Gja1, Nudcd3, Ano6, Numbl, Rac1, Fgfr1, Nptn, Pkd2, Ptprz1, Stxbp1, Casp3, Hsp90aa1, Slc12a5, Psen1, Cttn, Rtn4, L1cam, R…
GO Biological Process	GO:0031345	Negative regulation of cell projection organization	0.0037	21	212	[Gdi1, Pafah1b1, Evl, Ptprg, H2-K1, Nrp1, Fkbp4, Map4, Inpp5f, Bag5, Tacstd2, Ngef, Adam17, Gsk3a, Ntm, Lgals1, Ptprz1, Psen1, Rtn4, Stx1b, Cfl1]
GO Biological Process	GO:0045597	Positive regulation of cell differentiation	0.0037	67	1103	[Serpinf1, Ace, Uchl3, Calr, Crabp2, Igf1r, Kit, Clic1, Gdi1, Cd34, Ada, Crk, Dvl2, Trip10, Pafah1b1, Twf1, Robo1, Twf2, Hsp90ab1, P4hb, Pa2g4, Nrp1, Car2, Bag1, Rheb, Pin1, Rras, Pnp, Pacsin1, Eef2k, Atp1b2, Serpinf2, Sfn, Plxnb2, Vamp7, Tacstd2, Tgfbr2, Gja1, Agt, Adam17, Negr1, Sult2b1, Numbl, Ntrk2, Rac1, Fgfr1, Mob2, Nptn, Ptprz1, Hsp90aa1, Rims1, Psen1, Cttn, Ppp1cc, Rtn4, L1cam, Plcb1, Gol…
GO Biological Process	GO:0061564	Axon development	0.0039	31	386	[Igf1r, Nrcam, Pafah1b1, Evl, Vcl, Alcam, Robo1, Hsp90ab1, Nrp1, Stmn1, Uchl1, Camsap2, Plxnb2, Erbb2, Ncam2, Chl1, Numbl, Rac1, Nptn, Ptprz1, Stxbp1, Casp3, Hsp90aa1, Rtn4, L1cam, Rab3a, Nrp2, Plxna4, Zpr1, Apod, Plxna1]
GO Biological Process	GO:0060322	Head development	0.004	53	814	[Ckb, Eif2b5, Adck4, Igf1r, Aplp1, Aldh1a3, Crk, Fabp7, Egfr, Pafah1b1, Ndufs4, Glud1, Hrsp12, Tbc1d23, Robo1, Pfdn1, Nrp1, Atic, Cst3, Stmn1, Anxa3, Aars, Aldh1a2, Uba6, Pak4, Rras, Atp1b2, Pebp1, Plxnb2, Tgfbr2, Numbl, Ntrk2, Slc1a2, Rac1, Fgfr1, Tacc2, Cttnbp2, Atxn1l, Casp3, Abr, Psen1, Rtn4, Anp32b, Plcb1, Oxct1, Nrp2, Plxna4, Cfl1, Dbi, Nme1, Apod, Pdgfra, Hmgcs1]
GO Biological Process	GO:0006811	Ion transport	0.004	72	1214	[Ncs1, Ace, Clic1, Plcd1, Gltp, Nol3, Ada, Gipc1, Mcu, Ywhaz, Atp6v1c1, Mfi2, Clic6, Clns1a, Commd9, Snap25, Armc1, Cachd1, Slc6a9, Abcg2, Pcyox1, Fkbp4, Coro1a, Heph, Gpm6a, Got2, Atp13a1, Slc44a2, Cox7a2, Fkbp1a, Slc35b2, Gabrb3, Atp2c1, Atp1a1, Clic4, Sfxn5, Osbpl2, Atp1b2, Pkd1, Cpox, Marcksl1, Pltp, Gja1, Atp6v1g2, Tg, Fabp3, Ano6, Ntrk2, Fcer1g, Slc4a2, Slc1a2, Kcnd2, Pkd2, Cp, Atp9b, Ftl1,…
GO Biological Process	GO:0002444	Myeloid leukocyte mediated immunity	0.004	9	45	[Ace, Wdr1, Kit, Ywhaz, F2, Fcgr1, Anxa3, Cbl, Vamp7]
GO Biological Process	GO:0009888	Tissue development	0.004	95	1720	[Calr, Cd44, Wdr1, Casp14, Igf1r, Tppp3, Aldh1a3, Cd34, Ada, Pfn1, Cryaa, Dvl2, Trip10, Cdk1, Egfr, Txnrd1, Pafah1b1, Psma6, Vcl, Itga5, Cldn1, Robo1, Sod1, Pdgfrb, Tyms, Nrp1, Tor1a, Cst3, Car2, Calb1, Bccip, Nsdhl, Tagln, Aldh1a2, Pkm, Fkbp1a, Cpq, Atp2c1, Clic4, Atg5, Dnph1, Crygd, Pkd1, Gpi1, Sfn, Plxnb2, Sh3bp1, Itga2, Tst, Sprr3, Phospho1, Tacstd2, Tmtc3, Tgfbr2, Ezr, Gja1, Agt, Rhob, Fto, …
GO Biological Process	GO:0031100	Animal organ regeneration	0.0041	12	81	[Apoh, Ace, Cdk1, Egfr, Cldn1, Tyms, Atic, Anxa3, Pkm, Tgfbr2, Lcp1, Gstp1]
GO Biological Process	GO:0021954	Central nervous system neuron development	0.0041	13	94	[Crk, Pafah1b1, Robo1, Hsp90ab1, Nrp1, Pak4, Lingo1, Ntrk2, Rac1, Fgfr1, Hsp90aa1, Nrp2, Plxna4]
GO Biological Process	GO:0098771	Inorganic ion homeostasis	0.0041	48	715	[Ncs1, Ckb, Calb2, Hmox2, Plcd1, Nol3, Fis1, Mcu, Egfr, Mfi2, Sod1, Gsto1, Got1, Mgea5, F2, Car2, Calb1, Heph, Atp13a1, Fkbp1a, Atp2c1, Atp1a1, Clic4, Ank2, Atp1b2, Pkd1, Marcksl1, Gja1, Agt, Glrx3, Slc4a2, Nptn, Pkd2, Cp, Ftl1, Slc12a5, Psen1, Pdpk1, Atox1, Plcb1, Steap3, Snca, Slc12a2, Dbi, Sypl2, Micu1, Pdgfra, Grm5]
GO Biological Process	GO:0055065	Metal ion homeostasis	0.0041	44	635	[Ncs1, Calb2, Hmox2, Plcd1, Nol3, Fis1, Mcu, Egfr, Mfi2, Sod1, Gsto1, Got1, Mgea5, F2, Calb1, Heph, Atp13a1, Fkbp1a, Atp2c1, Atp1a1, Ank2, Atp1b2, Pkd1, Marcksl1, Gja1, Agt, Glrx3, Nptn, Pkd2, Cp, Ftl1, Slc12a5, Psen1, Pdpk1, Atox1, Plcb1, Steap3, Snca, Slc12a2, Dbi, Sypl2, Micu1, Pdgfra, Grm5]
GO Biological Process	GO:0006996	Organelle organization	0.0041	153	3066	[Rab5b, Chordc1, Ndufa11, Ppp5c, Tpm4, Calr, Wdr1, Kit, Tbcb, Fsd1, Nol3, Tppp3, Cd34, Rhot1, Crk, Pfn1, Cryaa, Fis1, Trip10, Clvs2, Cdk1, Stx7, Hsp90b1, Mcu, Helb, Mrpl22, Pafah1b1, Atxn3, Evl, Cap2, Ndufs4, Anxa8, Fbxo4, Ywhaz, Ndufb9, Twf1, Sod1, Kmt2d, Ndufa5, Twf2, Hsp90ab1, Pfdn1, Pdgfrb, Ndufb8, Mgea5, Nrp1, Nudt5, Get4, Bcs1l, Ppm1f, Ndufa10, Tor1aip1, Tor1a, Timm10, Snap25, Ppid, Nasp, S…
GO Biological Process	GO:0051240	Positive regulation of multicellular organismal process	0.0041	103	1902	[Apoh, Serpinf1, Ace, Calr, Crabp2, Igf1r, Kit, Acat2, Clic1, Gdi1, Cd34, Ada, Pfn1, Sparc, Dvl2, Trip10, D17Wsu104e, Cdk1, Egfr, Pafah1b1, Twf1, Itga5, Tsta3, Tbc1d23, Ahsg, Robo1, Sod1, Twf2, Eif2ak2, Pdgfrb, Nrp1, Ppm1f, Fh1, F2, Fabp5, Car2, F3, Ddah1, Bag1, Rheb, Alb, Anxa3, Phldb1, Pin1, Pkm, Atp1a1, Pak4, Rras, Pnp, Pacsin1, Atg5, Eef2k, Atp1b2, Adk, Serpinf2, Gpi1, Plxnb2, Vamp7, Itga2, S…
GO Biological Process	GO:0043244	Regulation of protein-containing complex disassembly	0.0041	15	122	[Wdr1, Igf1r, Evl, Twf1, Twf2, Etf1, Mgea5, Camsap2, Sh3bp1, Taok1, Clec16a, Eml4, Dstn, Capg, Cfl1]
GO Biological Process	GO:0051222	Positive regulation of protein transport	0.0042	29	352	[Cd34, Fis1, Cdk1, Mcu, Egfr, Glud1, Hsp90ab1, Mgea5, Ppid, Phpt1, Camk4, Gpi1, Sfn, Erbb2, Sorl1, Pfkm, Ezr, Gja1, Agt, Gsk3a, Vsnl1, Mff, Rac1, Hsp90aa1, Psen1, Anp32b, Oxct1, Zpr1, Ppia]
GO Biological Process	GO:0072522	Purine-containing compound biosynthetic process	0.0042	16	137	[Aprt, Adss, Ada, Shmt1, Dcakd, Nme3, Ak3, Atic, Ak2, Pkm, Nt5e, Pnp, Adk, Acot7, Impdh1, Nme1]
GO Biological Process	GO:0048638	Regulation of developmental growth	0.0042	31	388	[Crabp2, Igf1r, Gdi1, Trip10, Cdk1, Pafah1b1, Sod1, Twf2, Nrp1, Pin1, Spr, Tgfbr2, Ezr, Gja1, Agt, Fto, Gsk3a, Sgip1, Fgfr1, Rims1, Cttn, Rtn4, L1cam, Gamt, Plcb1, Pi16, Plxna4, Cfl1, Islr2, Cacna2d2, Ddx39b]
GO Biological Process	GO:0031647	Regulation of protein stability	0.0042	25	282	[Rad23a, Calr, Pfn1, Gipc1, Caml, Fbxo4, Hsp90ab1, Get4, Lamp1, Cryab, Pin1, Bag2, Ank2, Lss, Atp1b2, Ptges3, Bag5, Lamp2, Stxbp1, Casp3, Hsp90aa1, Ddi2, Rtn4, Snca, Dad1]
GO Biological Process	GO:0006098	Pentose-phosphate shunt	0.0043	5	10	[Tkt, Taldo1, H6pd, Pgls, Rpia]
GO Biological Process	GO:0010646	Regulation of cell communication	0.0043	159	3215	[Ncs1, Ppp5c, Calb2, Calr, Ndrg2, Crabp2, Cd44, Igf1r, Kit, Aplp1, Arpp19, Plcd1, Nol3, Aldh1a3, Cd34, Ttll12, Rhot1, Ada, Crk, Fis1, Dvl2, Gipc1, Arhgef25, D17Wsu104e, Herc4, Mcu, Egfr, Pfkl, Pafah1b1, Glud1, Ywhaz, Pak2, Ahsg, Robo1, Sod1, Kmt2d, Hsp90ab1, Eif2ak2, Pdgfrb, Shoc2, Gsto1, P4hb, Got1, Mgea5, Nrp1, Tor1a, F2, Pdia3, Snap25, Napb, Fabp5, Car2, F3, Calb1, Txndc12, Stmn1, Rheb, Uchl1,…
GO Biological Process	GO:0002138	Retinoic acid biosynthetic process	0.0043	5	10	[Crabp2, Aldh1a3, Aldh1a2, Rbp1, Aldh1a1]
GO Biological Process	GO:1902652	Secondary alcohol metabolic process	0.0043	15	123	[Mvd, Fdxr, Aco2, Nsdhl, Idi2, Lss, Sult2b1, Fgfr1, Hmgcs2, Idh1, Idh2, Idh3a, Erlin1, Idi1, Hmgcs1]
GO Biological Process	GO:0006873	Cellular ion homeostasis	0.0045	44	639	[Ncs1, Ckb, Calb2, Plcd1, Nol3, Fis1, Mcu, Sod1, Gsto1, Got1, Mgea5, F2, Car2, Calb1, Heph, Atp13a1, Fkbp1a, Atp2c1, Atp1a1, Clic4, Ank2, Atp1b2, Pkd1, Marcksl1, Gja1, Agt, Glrx3, Slc4a2, Nptn, Pkd2, Cp, Ftl1, Slc12a5, Psen1, Pdpk1, Atox1, Plcb1, Snca, Slc12a2, Dbi, Sypl2, Micu1, Pdgfra, Grm5]
GO Biological Process	GO:0006839	Mitochondrial transport	0.0045	19	184	[Nol3, Rhot1, Fis1, Mcu, Ywhaz, Bcs1l, Timm10, Crym, Gclc, Sfxn5, Tst, Gsk3a, Mff, Mrpl18, Hsp90aa1, Psen1, Aip, Mtch2, Micu1]
GO Biological Process	GO:0099177	Regulation of trans-synaptic signaling	0.0045	38	522	[Ncs1, Calb2, Kit, Rhot1, Gipc1, Egfr, Tor1a, Snap25, Napb, Fabp5, Car2, Calb1, Agt, Ntrk2, Rac1, Nptn, Stxbp1, Abr, Iqsec2, Rims1, Rasgrf2, Psen1, L1cam, Stx1b, Rab3b, N28178, Rab3a, Plcb1, Snca, Slc12a2, Cfl1, Dbi, Grm5, Nrxn3, Pacsin2, Prepl, Cacna2d2, Unc13c]
GO Biological Process	GO:0051047	Positive regulation of secretion	0.0046	33	428	[Ncs1, Snf8, Plcd1, Cd34, Mcu, Egfr, Glud1, Mgea5, Snap25, Ppid, Lamp1, Phpt1, Atg5, Gpi1, Vamp7, Sorl1, Pfkm, Ezr, Gja1, Agt, Vsnl1, Fcer1g, Rac1, Fgfr1, Stxbp1, Rims1, Rtn4, Stx1b, Rab3a, Oxct1, Snca, Slc12a2, Ppia]
GO Biological Process	GO:0007610	Behavior	0.0047	46	680	[Serpinf1, Ace, Uchl3, Amph, Adh1, Kit, Aprt, Aldh1a3, Egfr, Pafah1b1, Atxn3, Ndufs4, Glud1, Itga5, Sod1, Fen1, Snap25, Cst3, Calb1, Uchl1, Man2b1, Uba6, Inpp5f, Camk4, Atp1b2, Pebp1, Gpi1, Amfr, Ahcy, Chl1, Agt, Negr1, Ntrk2, Slc1a2, Kcnd2, Ptprz1, Atxn1l, Casp3, Slc12a5, Psen1, Gaa, Plcb1, Myg1, Snca, Dbi, Grm5]
GO Biological Process	GO:0008652	Cellular amino acid biosynthetic process	0.0047	10	58	[Shmt1, Adi1, Glud1, Psat1, Got1, Sephs1, Bcat1, Got2, Dpyd, Ass1]
GO Biological Process	GO:0051494	Negative regulation of cytoskeleton organization	0.0047	17	154	[Pfn1, Evl, Twf1, Pak2, Twf2, Stmn1, Fkbp4, Coro1a, Eml2, Camsap2, Taok1, Tacstd2, Pecam1, Eml4, Capg, Snca, Cfl1]
GO Biological Process	GO:0051289	Protein homotetramerization	0.0047	10	58	[Aldh1a3, Shmt1, Pfkl, Evl, Cryz, Aldh1a2, Osbpl2, Pfkm, Pkd2, Golga2]
GO Biological Process	GO:0055080	Cation homeostasis	0.0049	47	702	[Ncs1, Calb2, Hmox2, Plcd1, Nol3, Fis1, Mcu, Egfr, Mfi2, Sod1, Gsto1, Got1, Mgea5, F2, Car2, Calb1, Heph, Atp13a1, Fkbp1a, Atp2c1, Atp1a1, Clic4, Ank2, Atp1b2, Pkd1, Marcksl1, Gja1, Agt, Glrx3, Slc4a2, Nptn, Pkd2, Cp, Ftl1, Slc12a5, Psen1, Pdpk1, Atox1, Plcb1, Steap3, Snca, Slc12a2, Dbi, Sypl2, Micu1, Pdgfra, Grm5]
GO Biological Process	GO:0016477	Cell migration	0.0049	54	845	[Cd44, Wdr1, Kit, Cd34, Crk, Gipc1, Egfr, Pafah1b1, Itga5, Robo1, Nars, Pdgfrb, Nrp1, Tor1a, Fscn1, Coro1a, Gpm6a, Itga11, Atp1b2, Coro7, Sh3bp1, Itga2, Fut8, Sorl1, Chl1, Gja1, Rhob, Itgb5, Gsk3a, Ano6, Dchs1, Ntrk2, Fcer1g, Rac1, Pecam1, Gpx1, Fgfr1, Icam1, Hsp90aa1, Abcc1, Psen1, Cttn, Rtn4, L1cam, Pdpk1, Cap1, Nrp2, Peak1, Slc12a2, Cfl1, Msn, Lcp1, Mtch2, Pdgfra]
GO Biological Process	GO:0099504	Synaptic vesicle cycle	0.0049	15	125	[Amph, Canx, Snap25, Napb, Pclo, Fcho2, Sncb, Pacsin1, Stxbp1, Rims1, Psen1, Stx1b, Rab3a, Snca, Unc13c]
GO Biological Process	GO:0050890	Cognition	0.005	28	339	[Serpinf1, Amph, Kit, Egfr, Pafah1b1, Ndufs4, Glud1, Itga5, Fen1, Snap25, Calb1, Man2b1, Uba6, Dopey2, Camk4, Gpi1, Amfr, Chl1, Agt, Ntrk2, Ptprz1, Atxn1l, Casp3, Slc12a5, Psen1, Plcb1, Dbi, Grm5]
GO Biological Process	GO:0006887	Exocytosis	0.005	21	219	[Kit, Scrn1, Scamp1, Ywhaz, Snap25, Pclo, Anxa3, Coro1a, Cbl, Vamp7, Fcer1g, Stxbp1, Rims1, Psen1, Stx1b, Rab3b, Rab3a, Steap3, Snca, Rab3c, Unc13c]
GO Biological Process	GO:0030182	Neuron differentiation	0.005	64	1056	[Cd44, Igf1r, Crk, Nrbp2, Egfr, Nrcam, Pafah1b1, Evl, Vcl, Ywhaz, Alcam, Tbc1d23, Pak2, Robo1, Sod1, Hsp90ab1, Nrp1, Tor1a, Bag1, Stmn1, Uchl1, Gpm6a, Pin1, Aldh1a2, Map4, Uba6, Atcay, Gabrb3, Pak4, Camsap2, Pacsin1, Spr, Plxnb2, Erbb2, Lingo1, Ncam2, Chl1, Gja1, Numbl, Ntrk2, Rac1, Fgfr1, Nptn, Nif3l1, Ptprz1, Stxbp1, Casp3, Hsp90aa1, Slc12a5, Psen1, Cttn, Ppp1cc, Rtn4, L1cam, Rab3a, Cops2, Epb4…
GO Biological Process	GO:2000379	Positive regulation of reactive oxygen species metabolic process	0.005	14	111	[Egfr, Sod1, Hsp90ab1, Pdgfrb, F2, Ddah1, Tgfbr2, Agt, Icam1, Pkd2, Hsp90aa1, Ass1, Snca, Gstp1]
GO Biological Process	GO:1902531	Regulation of intracellular signal transduction	0.005	87	1556	[Calr, Ndrg2, Cd44, Igf1r, Kit, Aplp1, Arpp19, Nol3, Ada, Crk, Fis1, Dvl2, Arhgef25, D17Wsu104e, Egfr, Pafah1b1, Ywhaz, Robo1, Sod1, Hsp90ab1, Eif2ak2, Pdgfrb, Shoc2, Gsto1, P4hb, Nrp1, F2, F3, Txndc12, Stmn1, Rheb, Uchl1, Lmcd1, Pin1, Fkbp1a, Obscn, Atp2c1, Cbl, Rras, Dak, Inpp5f, Pebp1, Serpinf2, Bag5, Sh3bp1, Erbb2, Taok1, Fem1a, Sorl1, Klhl31, Zfp622, Arhgdia, Ezr, Clec16a, Agt, Adam17, Hyou1…
GO Biological Process	GO:0023051	Regulation of signaling	0.005	159	3227	[Ncs1, Ppp5c, Calb2, Calr, Ndrg2, Crabp2, Cd44, Igf1r, Kit, Aplp1, Arpp19, Plcd1, Nol3, Aldh1a3, Cd34, Ttll12, Rhot1, Ada, Crk, Fis1, Dvl2, Gipc1, Arhgef25, D17Wsu104e, Herc4, Mcu, Egfr, Pfkl, Pafah1b1, Glud1, Ywhaz, Pak2, Ahsg, Robo1, Sod1, Kmt2d, Hsp90ab1, Eif2ak2, Pdgfrb, Shoc2, Gsto1, P4hb, Got1, Mgea5, Nrp1, Tor1a, F2, Pdia3, Snap25, Napb, Fabp5, Car2, F3, Calb1, Txndc12, Stmn1, Rheb, Uchl1,…
GO Biological Process	GO:0048545	Response to steroid hormone	0.005	26	304	[Serpinf1, Adh1, Ptgds, Sparc, Cryaa, Egfr, Cldn1, Got1, Tyms, Car2, Alad, Anxa3, Fkbp4, Acsbg1, Atp1a1, Maob, Pebp1, Gpi1, Ptges3, Tgfbr2, Wbp2, Casp3, Idh1, Ass1, Ube2l3, Gstp1]
GO Biological Process	GO:0030003	Cellular cation homeostasis	0.0052	43	625	[Ncs1, Calb2, Plcd1, Nol3, Fis1, Mcu, Sod1, Gsto1, Got1, Mgea5, F2, Car2, Calb1, Heph, Atp13a1, Fkbp1a, Atp2c1, Atp1a1, Clic4, Ank2, Atp1b2, Pkd1, Marcksl1, Gja1, Agt, Glrx3, Slc4a2, Nptn, Pkd2, Cp, Ftl1, Slc12a5, Psen1, Pdpk1, Atox1, Plcb1, Snca, Slc12a2, Dbi, Sypl2, Micu1, Pdgfra, Grm5]
GO Biological Process	GO:0050801	Ion homeostasis	0.0052	51	786	[Ncs1, Ckb, Calb2, Hmox2, Plcd1, Nol3, Fis1, Mcu, Egfr, Dgat1, Mfi2, Sod1, Gsto1, Got1, Mgea5, F2, Car2, Calb1, Heph, Atp13a1, Gclc, Fkbp1a, Atp2c1, Atp1a1, Clic4, Ank2, Atp1b2, Pkd1, Marcksl1, Gja1, Agt, Glrx3, Fabp3, Slc4a2, Nptn, Pkd2, Cp, Ftl1, Slc12a5, Psen1, Pdpk1, Atox1, Plcb1, Steap3, Snca, Slc12a2, Dbi, Sypl2, Micu1, Pdgfra, Grm5]
GO Biological Process	GO:0043171	Peptide catabolic process	0.0053	7	27	[Npepps, Ace, Lta4h, Lnpep, Cpq, Cpe, Xpnpep1]
GO Biological Process	GO:0001932	Regulation of protein phosphorylation	0.0053	82	1449	[Chordc1, Ace, Ppp5c, Ndrg2, Cd44, Igf1r, Kit, Cryaa, Dvl2, D17Wsu104e, Egfr, Smg8, Pafah1b1, Ndufs4, Ywhaz, Twf1, Itga5, Pak2, Ahsg, Robo1, Sod1, Hsp90ab1, Eif2ak2, Prrc1, Pdgfrb, Nrp1, Ppm1f, F2, Fcgr1, Bag1, Uchl1, Bccip, Mst4, Pin1, Fkbp1a, Pak4, Cbl, Vps25, Rras, Inpp5f, Eef2k, Pebp1, Serpinf2, Pkd1, Sfn, Plxnb2, Erbb2, Taok1, Nek4, Fem1a, Sorl1, Klhl31, Zfp622, Tgfbr2, Ezr, Agt, Adam17, Gsk…
GO Biological Process	GO:0110096	Cellular response to aldehyde	0.0056	5	11	[Adh5, Esd, Akr1a1, Akr1b3, Rdh11]
GO Biological Process	GO:0005977	Glycogen metabolic process	0.0056	9	48	[Ppp1r1a, Ptges3, Pfkm, Pygl, Gsk3a, Ppp1cc, Ugp2, Gaa, Gbe1]
GO Biological Process	GO:0061620	Glycolytic process through glucose-6-phosphate	0.0056	5	11	[Pfkl, Gpi1, Pfkm, Eno1, Gale]
GO Biological Process	GO:0031400	Negative regulation of protein modification process	0.0056	42	608	[Chordc1, Pnkp, Ppp5c, Ndrg2, Igf1r, Arpp19, Pafah1b1, Caml, Ppp1r1a, Ahsg, Otub1, Mgea5, Ppm1f, Fh1, Bag1, Ppp1r8, Uchl1, Pin1, Gclc, Fkbp1a, Cbl, Bag2, Vps25, Atg5, Inpp5f, Ppp2r4, Pebp1, Bag5, Fem1a, Sorl1, Klhl31, Ezr, Agt, Pecam1, Pih1d1, Casp3, Psen1, Cdk5rap3, Pdpk1, Snca, Dbi, Gstp1]
GO Biological Process	GO:2000377	Regulation of reactive oxygen species metabolic process	0.0056	20	205	[Cd34, Egfr, Sod1, Hsp90ab1, Pdgfrb, F2, Ddah1, Cryab, Atg5, Tgfbr2, Agt, Hp, Prcp, Rac1, Icam1, Pkd2, Hsp90aa1, Ass1, Snca, Gstp1]
GO Biological Process	GO:0010807	Regulation of synaptic vesicle priming	0.0056	5	11	[Napb, Stxbp1, Rims1, Stx1b, Rab3a]
GO Biological Process	GO:0009991	Response to extracellular stimulus	0.0056	37	510	[Ada, Sparc, Egfr, Sod1, Eif2ak2, Tyms, Pdia3, Cst3, Alad, Alb, Mst4, Aldh1a2, Gclc, Dpyd, Pcsk1n, Cbl, Zfyve1, Atg5, Lamp2, Itga2, Suox, Sorl1, Rbp1, Ahcy, Tgfbr2, Clec16a, Dhodh, Gss, Phex, Slc1a2, Sgip1, Ass1, Sord, Oxct1, Dad1, Gstp1, Hmgcs1]
GO Biological Process	GO:0009410	Response to xenobiotic stimulus	0.006	12	86	[Cyp2f2, Gstm5, Gstm1, Cyp2a5, Gsto1, Cryz, Gclc, Nceh1, Gss, Gpx1, Aip, Gstp1]
GO Biological Process	GO:0033627	Cell adhesion mediated by integrin	0.0062	7	28	[Itga5, Itga11, Itga2, Adam17, Itgb5, Icam1, L1cam]
GO Biological Process	GO:0072523	Purine-containing compound catabolic process	0.0062	9	49	[Gmpr2, Ada, Nudt3, Nt5e, Dpyd, Pnp, Ahcy, Acot7, Itpa]
GO Biological Process	GO:0009168	Purine ribonucleoside monophosphate biosynthetic process	0.0062	6	19	[Aprt, Adss, Ada, Atic, Adk, Impdh1]
GO Biological Process	GO:0042440	Pigment metabolic process	0.0063	10	61	[Hmox2, Cyp2a5, Aprt, Ada, Shmt1, Alad, Urod, Hebp1, Cpox, Ppox]
GO Biological Process	GO:0048278	Vesicle docking	0.0063	10	61	[Stx7, Stx16, Stxbp1, Rims1, Stx1b, Rab3b, Rab3a, Rab3c, Stx5a, Unc13c]
GO Biological Process	GO:1903320	Regulation of protein modification by small protein conjugation or removal	0.0064	22	241	[Caml, Fbxo4, Hsp90ab1, Otub1, Pclo, Dcun1d5, Pin1, Gclc, Fkbp1a, Wdr70, Bag2, Atg5, Bag5, Fem1a, Gsk3a, Hsp90aa1, Ube2n, Psen1, Cdk5rap3, Uba2, Ube2l3, Ube2i]
GO Biological Process	GO:1901701	Cellular response to oxygen-containing compound	0.0065	62	1026	[Serpinf1, Gramd1a, Uchl3, Ppp5c, Igf1r, Adh5, Aprt, Aplp1, Gabpa, Crk, Shmt1, Fis1, Cdk1, Hsp90b1, Egfr, Esd, Cldn1, Sod1, Twf2, Pdgfrb, Got1, Pdia3, Cst3, Car2, Akr1a1, Dcps, Aldh1a2, Pkm, Gclc, Crygd, Eef2k, Sh3bp1, Itga2, Ezr, Gja1, Agt, Rhob, Gsk3a, Ntrk2, Phex, Gpx1, Icam1, Pkd2, Lgals1, Abcc1, Psen1, Ass1, Pdpk1, Akr1b3, Plcb1, Ranbp1, Cfl1, Msn, Ccdc186, Nme1, Rdh11, Pdgfra, Grm5, Gstp1, …
GO Biological Process	GO:0031396	Regulation of protein ubiquitination	0.0066	20	208	[Caml, Fbxo4, Hsp90ab1, Otub1, Pclo, Dcun1d5, Pin1, Gclc, Fkbp1a, Wdr70, Bag2, Atg5, Bag5, Fem1a, Gsk3a, Hsp90aa1, Ube2n, Psen1, Cdk5rap3, Ube2l3]
GO Biological Process	GO:0014823	Response to activity	0.0066	11	74	[Cdk1, Alad, Got2, Gclc, Cbl, Pebp1, Itga2, Agt, Oxct1, Cab39, Cfl1]
GO Biological Process	GO:0009892	Negative regulation of metabolic process	0.0068	144	2895	[Apoh, Serpinf1, Snd1, Chordc1, Ace, Pnkp, Ppp5c, Calr, Ndrg2, Hdgf, Cd44, Igf1r, Arpp19, Gabpa, Nol3, Cd34, Shmt1, Cryaa, Gipc1, Egfr, Helb, Hba-x, Smg8, Pafah1b1, Nova1, Caml, Lpcat1, Anxa8, Hrsp12, Ppp1r1a, Pak2, Ahsg, Robo1, Sod1, Kmt2d, Mospd1, Hsp90ab1, Eif2ak2, Etf1, Otub1, Got1, Mgea5, Pa2g4, Cnpy2, Tyms, Ppm1f, Fh1, F2, Cst3, Ppid, Ambp, Alad, Bag1, Ppp1r8, Rheb, Nelfa, Uchl1, Lmcd1, Cry…
GO Biological Process	GO:0120036	Plasma membrane bounded cell projection organization	0.0069	64	1072	[Cd44, Igf1r, Kit, Crk, Egfr, Nrcam, Pafah1b1, Evl, Vcl, Alcam, Tbc1d23, Pak2, Robo1, Sod1, Hsp90ab1, Pdgfrb, Nrp1, Tor1a, Stmn1, Uchl1, Fscn1, Coro1a, Sh2b1, Mst4, Gpm6a, Map4, Uba6, Atcay, Pak4, Camsap2, Pacsin1, Atp1b2, Plxnb2, Sh3bp1, Erbb2, Lingo1, Ncam2, Ezr, Chl1, Gja1, Nudcd3, Ano6, Numbl, Rac1, Fgfr1, Nptn, Pkd2, Ptprz1, Stxbp1, Casp3, Hsp90aa1, Slc12a5, Psen1, Cttn, Rtn4, L1cam, Rab3a, …
GO Biological Process	GO:0044093	Positive regulation of molecular function	0.0069	93	1711	[Apoh, Ace, Pnkp, Igf1r, Kit, Gdi1, Crk, Pfn1, Fis1, Dvl2, Gipc1, Egfr, Psma6, Pak2, Robo1, Sod1, Hsp90ab1, Eif2ak2, Prrc1, Pdgfrb, Gsto1, Nrp1, Ppm1f, Tor1aip1, F2, Fcgr1, F3, Stmn1, Anxa3, Ssbp1, Mst4, Dcun1d5, Pin1, Tbc1d10a, Fkbp1a, Arhgap33, Pak4, Ank2, Arhgap29, Ppp2r4, Atp1b2, Tbc1d13, Pkd1, Ptges3, Sh3bp1, Amfr, Itga2, Erbb2, Taok1, Parn, Nek4, Sorl1, Zfp622, Tgfbr2, Arhgdia, Agt, Ngef, A…
GO Biological Process	GO:1903827	Regulation of cellular protein localization	0.0069	40	576	[Nol3, Gdi1, Fis1, Cdk1, Stx7, Egfr, Fbxo4, Hsp90ab1, Ppm1f, Tor1a, F2, Pin1, Ubac2, Pacsin1, Camk4, Zdhhc5, Sfn, Vamp7, Erbb2, Sorl1, Ezr, Lrrc15, Gsk3a, Mff, Fcer1g, Mesdc2, Hsp90aa1, Iqsec2, Psen1, Cdk5rap3, Ddi2, Rtn4, Anp32b, Pdpk1, Cfl1, Msn, Dpp6, Lcp1, Zpr1, Apod]
GO Biological Process	GO:0003158	Endothelium development	0.007	12	88	[Cd34, Cldn1, Clic4, Ezr, Gja1, Agt, Rhob, Pecam1, Gpx1, Icam1, Rtn4, Msn]
GO Biological Process	GO:0021543	Pallium development	0.007	19	193	[Eif2b5, Crk, Egfr, Pafah1b1, Robo1, Atic, Anxa3, Uba6, Pebp1, Ntrk2, Rac1, Fgfr1, Tacc2, Casp3, Psen1, Rtn4, Plcb1, Cfl1, Nme1]
GO Biological Process	GO:0071526	Semaphorin-plexin signaling pathway	0.007	8	39	[Nrp1, Plxnb2, Sh3bp1, Arhgdia, Rac1, Nrp2, Plxna4, Plxna1]
GO Biological Process	GO:0002064	Epithelial cell development	0.0073	21	227	[Cryaa, Pafah1b1, Cldn1, Sod1, Tyms, Cst3, Clic4, Sfn, Ezr, Gja1, Agt, Rac1, Pecam1, Gpx1, Fgfr1, Icam1, Rtn4, Pdpk1, Akr1b3, Cgn, Msn]
GO Biological Process	GO:1901658	Glycosyl compound catabolic process	0.0073	7	29	[Gmpr2, Ada, Fuca1, Dpyd, Pnp, Apobec2, Ahcy]
GO Biological Process	GO:0051384	Response to glucocorticoid	0.0073	17	162	[Serpinf1, Ptgds, Sparc, Cryaa, Egfr, Cldn1, Got1, Tyms, Alad, Anxa3, Acsbg1, Maob, Pebp1, Casp3, Ass1, Ube2l3, Gstp1]
GO Biological Process	GO:0009156	Ribonucleoside monophosphate biosynthetic process	0.0073	7	29	[Aprt, Adss, Ada, Atic, Adk, Dhodh, Impdh1]
GO Biological Process	GO:0030855	Epithelial cell differentiation	0.0075	38	540	[Casp14, Cd34, Cryaa, Cdk1, Pafah1b1, Cldn1, Sod1, Tyms, Cst3, Bccip, Tagln, Clic4, Dnph1, Crygd, Sfn, Sh3bp1, Itga2, Tst, Sprr3, Ezr, Gja1, Agt, Rac1, Pecam1, Gpx1, Fgfr1, Pih1d1, Icam1, Hrnr, Casp3, Aldoc, Rtn4, Pdpk1, Akr1b3, Cgn, Tagln2, Anxa4, Msn]
GO Biological Process	GO:0051156	Glucose 6-phosphate metabolic process	0.0075	6	20	[Tkt, Taldo1, H6pd, Pgls, Gpi1, Rpia]
GO Biological Process	GO:0019674	NAD metabolic process	0.0075	6	20	[Pfkl, Cbr2, Gpi1, Pfkm, Eno1, Mdh1]
GO Biological Process	GO:1901652	Response to peptide	0.0075	34	463	[Uchl3, Eif2b5, Igf1r, Aprt, Plcd1, Qdpr, Crk, Sparc, Fis1, Got1, Car2, Got2, Pkm, Gclc, Serpina3k, Crygd, Eef2k, Gja1, Agt, Fabp3, Gsk3a, Serpina1d, Phex, Serpina1a, Icam1, Abcc1, Psen1, Ass1, Pdpk1, Akr1b3, Plcb1, Cfl1, Grm5, Gstp1]
GO Biological Process	GO:0046165	Alcohol biosynthetic process	0.0076	13	103	[Mvd, Plcd1, Qdpr, Got1, Nsdhl, Idi2, Lss, Spr, Hmgcs2, Akr1b3, Plcb1, Idi1, Hmgcs1]
GO Biological Process	GO:0033554	Cellular response to stress	0.0076	83	1493	[Npepps, Uba1, Pnkp, Ppp5c, Eif2b5, Rad23a, Calr, Gstm5, Nol3, Crk, Ubxn6, Cdk1, Hsp90b1, Egfr, Helb, Canx, Atxn3, Pak2, Sod1, Hsp90ab1, Eif2ak2, Pdgfrb, Fen1, Otub1, P4hb, Get4, Fh1, Tor1a, Pdia3, Cst3, Car2, Alb, Bccip, Mst4, Gsr, Cryab, Uba6, Shprh, Pak4, Cbl, Zfyve1, Pnp, Atg5, Crygd, Eef2k, Hspa13, Sfn, Amfr, Lamp2, Taok1, Nek4, Zfp622, Tmtc3, Clec16a, Agt, Rhob, Fto, Hyou1, Cr1l, Kcnd2, Pkd…
GO Biological Process	GO:0001885	Endothelial cell development	0.0076	9	51	[Cldn1, Clic4, Ezr, Agt, Pecam1, Gpx1, Icam1, Rtn4, Msn]
GO Biological Process	GO:0050804	Modulation of chemical synaptic transmission	0.0076	37	521	[Ncs1, Calb2, Kit, Rhot1, Gipc1, Egfr, Tor1a, Snap25, Napb, Car2, Calb1, Agt, Ntrk2, Rac1, Nptn, Stxbp1, Abr, Iqsec2, Rims1, Rasgrf2, Psen1, L1cam, Stx1b, Rab3b, N28178, Rab3a, Plcb1, Snca, Slc12a2, Cfl1, Dbi, Grm5, Nrxn3, Pacsin2, Prepl, Cacna2d2, Unc13c]
GO Biological Process	GO:0051438	Regulation of ubiquitin-protein transferase activity	0.0076	9	51	[Pclo, Dcun1d5, Pin1, Bag2, Bag5, Fem1a, Ube2n, Psen1, Ube2l3]
GO Biological Process	GO:0002526	Acute inflammatory response	0.0077	11	76	[Ahsg, F2, Fcgr1, F3, Serpinf2, Ano6, Hp, Prcp, Serpina1a, Icam1, Ass1]
GO Biological Process	GO:0045333	Cellular respiration	0.008	15	133	[Mdh2, Ndufs4, Ndufb9, Aco2, Ndufa5, Ndufb8, Ndufa10, Fh1, Suclg1, Idh1, Mdh1, Idh2, Snca, Mtch2, Idh3a]
GO Biological Process	GO:0006102	Isocitrate metabolic process	0.0081	4	6	[Aco2, Idh1, Idh2, Idh3a]
GO Biological Process	GO:0043502	Regulation of muscle adaptation	0.0082	13	104	[Nol3, Trip10, Ndufs4, Twf1, Mgea5, Lmcd1, Pin1, Adk, Agt, Glrx3, Gsk3a, Pi16, Ddx39b]
GO Biological Process	GO:0030163	Protein catabolic process	0.0083	42	623	[Uba1, Uchl3, Clpp, Rad23a, Snf8, Psmb1, Psmb6, Ubxn6, Hsp90b1, Psma6, Atxn3, Ngly1, Fbxo4, Get4, Tor1a, Ambp, Uchl1, Pcyox1, Uba6, Chmp4b, Lnpep, Usp5, Cbl, Vps25, Amfr, Lamp2, Fem1a, Gsk3a, Ubap1, Ube2o, Usp14, Ube2n, Ddi2, Ube2h, Pja1, Pcnp, Ube2l3, Ube4a, Erlin1, Ube2i, Ankzf1, Tceb1]
GO Biological Process	GO:0043624	Cellular protein complex disassembly	0.0085	9	52	[Wdr1, Twf1, Twf2, Etf1, Napb, Stmn1, Abce1, Dstn, Cfl1]
GO Biological Process	GO:0008610	Lipid biosynthetic process	0.0085	32	429	[Gstm1, Crabp2, Mvd, Ptgds, Aldh1a3, Lpcat1, Oxsm, Dgat1, Chkb, Fads2, Fabp5, Fam213b, Cdipt, Nsdhl, Dctn6, Aldh1a2, Acsbg1, Idi2, Abhd4, Lss, Degs1, Ptges3, Rbp1, Amacr, Acot7, Aldh1a1, Hmgcs2, Pgs1, Gstp1, Pcyt1a, Idi1, Hmgcs1]
GO Biological Process	GO:0042177	Negative regulation of protein catabolic process	0.0085	15	134	[Gipc1, Egfr, Caml, Hsp90ab1, Cst3, Alad, Fam192a, Pin1, Ubac2, Bag5, Clec16a, Usp14, Psen1, Cdk5rap3, Snca]
GO Biological Process	GO:0031333	Negative regulation of protein-containing complex assembly	0.0085	15	134	[Nol3, Pfn1, Evl, Twf1, Twf2, Stmn1, Fkbp4, Cryab, Eml2, Lamp2, Sorl1, Pecam1, Stxbp1, Capg, Snca]
GO Biological Process	GO:0051603	Proteolysis involved in cellular protein catabolic process	0.0085	38	545	[Uba1, Uchl3, Clpp, Rad23a, Snf8, Psmb1, Psmb6, Ubxn6, Hsp90b1, Psma6, Atxn3, Ngly1, Fbxo4, Get4, Tor1a, Uchl1, Pcyox1, Uba6, Chmp4b, Usp5, Cbl, Vps25, Amfr, Fem1a, Gsk3a, Ubap1, Ube2o, Usp14, Ube2n, Ddi2, Ube2h, Pcnp, Ube2l3, Ube4a, Erlin1, Ube2i, Ankzf1, Tceb1]
GO Biological Process	GO:0009260	Ribonucleotide biosynthetic process	0.0085	15	134	[Aprt, Adss, Dcakd, Nme3, Ak3, Atic, Cmpk1, Ak2, Pkm, Pnp, Adk, Dhodh, Acot7, Impdh1, Nme1]
GO Biological Process	GO:0042325	Regulation of phosphorylation	0.0086	87	1591	[Chordc1, Ace, Ppp5c, Ndrg2, Cd44, Igf1r, Kit, Pgam1, Cryaa, Dvl2, D17Wsu104e, Cdk1, Egfr, Smg8, Pafah1b1, Ndufs4, Ywhaz, Twf1, Itga5, Pak2, Ahsg, Robo1, Sod1, Hsp90ab1, Eif2ak2, Prrc1, Pdgfrb, Nrp1, Ppm1f, F2, Fcgr1, Bag1, Uchl1, Bccip, Mst4, Pin1, Cox7a2, Fkbp1a, Pak4, Cbl, Vps25, Rras, Inpp5f, Eef2k, Pebp1, Serpinf2, Pkd1, Ptges3, Sfn, Plxnb2, Erbb2, Taok1, Nek4, Fem1a, Sorl1, Klhl31, Zfp622, …
GO Biological Process	GO:0010595	Positive regulation of endothelial cell migration	0.0087	13	105	[Calr, Sparc, Tsta3, Nrp1, Anxa3, Rras, Gpi1, Agt, Rhob, Adam17, Fgfr1, Hdac7, Pdpk1]
GO Biological Process	GO:0009164	Nucleoside catabolic process	0.0088	6	21	[Gmpr2, Ada, Dpyd, Pnp, Apobec2, Ahcy]
GO Biological Process	GO:0110053	Regulation of actin filament organization	0.0088	23	266	[Wdr1, Pfn1, Evl, Twf1, Pak2, Twf2, Nrp1, Ppm1f, Stmn1, Coro1a, Cotl1, Serpinf2, Sh3bp1, Tacstd2, Rac1, Pecam1, Icam1, Cttn, Dstn, Arpc3, Cdc42ep4, Capg, Cfl1]
GO Biological Process	GO:0048468	Cell development	0.009	93	1730	[Eif2b5, Cd44, Wdr1, Igf1r, Kit, Crk, Cryaa, Cdk1, Egfr, Hba-x, Nrcam, Pafah1b1, Evl, Vcl, Ywhaz, Cldn1, Alcam, Tbc1d23, Pak2, Robo1, Sod1, Kmt2d, Hsp90ab1, Pdgfrb, Tyms, Nrp1, Tor1a, Cst3, Stmn1, Uchl1, Gpm6a, Aldh1a2, Map4, Uba6, Atcay, Gabrb3, Pak4, Clic4, Camsap2, Ank2, Pacsin1, Atg5, Jmjd6, Spr, Pebp1, Sfn, Plxnb2, Erbb2, Lingo1, Tmtc3, Tgfbr2, Ncam2, Ezr, Chl1, Gja1, Agt, Numbl, Ntrk2, Rac1…
GO Biological Process	GO:0006875	Cellular metal ion homeostasis	0.009	39	567	[Ncs1, Calb2, Plcd1, Nol3, Fis1, Mcu, Sod1, Gsto1, Got1, Mgea5, F2, Calb1, Heph, Atp13a1, Fkbp1a, Atp2c1, Atp1a1, Ank2, Atp1b2, Pkd1, Marcksl1, Gja1, Agt, Glrx3, Nptn, Pkd2, Cp, Ftl1, Psen1, Pdpk1, Atox1, Plcb1, Snca, Slc12a2, Dbi, Sypl2, Micu1, Pdgfra, Grm5]
GO Biological Process	GO:0044257	Cellular protein catabolic process	0.009	39	567	[Uba1, Uchl3, Clpp, Rad23a, Snf8, Psmb1, Psmb6, Ubxn6, Hsp90b1, Psma6, Atxn3, Ngly1, Fbxo4, Get4, Tor1a, Uchl1, Pcyox1, Uba6, Chmp4b, Usp5, Cbl, Vps25, Amfr, Lamp2, Fem1a, Gsk3a, Ubap1, Ube2o, Usp14, Ube2n, Ddi2, Ube2h, Pcnp, Ube2l3, Ube4a, Erlin1, Ube2i, Ankzf1, Tceb1]
GO Biological Process	GO:0051272	Positive regulation of cellular component movement	0.009	41	607	[Mien1, Calr, Igf1r, Kit, Crk, Pfn1, Sparc, Mcu, Egfr, Itga5, Cldn1, Tsta3, Pdgfrb, Nrp1, Ppm1f, F3, Stmn1, Anxa3, Coro1a, Phpt1, Rras, Gpi1, Itga2, Tgfbr2, Agt, Lrrc15, Rhob, Adam17, Rras2, Ano6, Rac1, Pecam1, Fgfr1, Icam1, Hdac7, Ptprz1, Abcc1, Rtn4, Pdpk1, Cfl1, Pdgfra]
GO Biological Process	GO:0010594	Regulation of endothelial cell migration	0.009	17	166	[Apoh, Serpinf1, Calr, Sparc, Tsta3, Nrp1, Anxa3, Rras, Gpi1, Sh3bp1, Agt, Rhob, Adam17, Prcp, Fgfr1, Hdac7, Pdpk1]
GO Biological Process	GO:0045471	Response to ethanol	0.009	15	135	[Adh1, Igf1r, Sparc, Cdk1, Cldn1, Sod1, Tyms, Alad, Got2, Maob, Cbl, Pebp1, Aldh1a1, Oxct1, Gstp1]
GO Biological Process	GO:0030042	Actin filament depolymerization	0.0091	5	13	[Wdr1, Twf1, Twf2, Dstn, Cfl1]
GO Biological Process	GO:1902285	Semaphorin-plexin signaling pathway involved in neuron projection guidance	0.0091	5	13	[Nrp1, Plxnb2, Nrp2, Plxna4, Plxna1]
GO Biological Process	GO:1901607	Alpha-amino acid biosynthetic process	0.0092	9	53	[Shmt1, Adi1, Glud1, Psat1, Got1, Sephs1, Bcat1, Got2, Ass1]
GO Biological Process	GO:0008360	Regulation of cell shape	0.0092	16	151	[Wdr1, Kit, Crk, F2, Coro1a, Plxnb2, Arhgdia, Ezr, Rac1, Icam1, Cdc42ep4, Epb4.1l3, Plxna4, Cfl1, Msn, Plxna1]
GO Biological Process	GO:0034976	Response to endoplasmic reticulum stress	0.0093	20	216	[Eif2b5, Calr, Ubxn6, Hsp90b1, Canx, Atxn3, Eif2ak2, P4hb, Get4, Tor1a, Pdia3, Amfr, Tmtc3, Hyou1, Casp3, Rasgrf2, Cdk5rap3, Ube4a, Erlin1, Ankzf1]
GO Biological Process	GO:0050808	Synapse organization	0.0093	25	303	[Ndrg2, Igf1r, Pfn1, Nrp1, Pclo, Gpm6a, Pin1, Gabrb3, Sncb, Plxnb2, Erbb2, Ngef, Ntrk2, Nptn, Rims1, Psen1, Cttn, L1cam, Rab3a, Snca, Cfl1, Grm5, Nrxn3, Cacna2d2, Unc13c]
GO Biological Process	GO:2000147	Positive regulation of cell motility	0.0095	40	589	[Mien1, Calr, Igf1r, Kit, Crk, Pfn1, Sparc, Mcu, Egfr, Itga5, Cldn1, Tsta3, Pdgfrb, Nrp1, Ppm1f, F3, Anxa3, Coro1a, Phpt1, Rras, Gpi1, Itga2, Tgfbr2, Agt, Lrrc15, Rhob, Adam17, Rras2, Ano6, Rac1, Pecam1, Fgfr1, Icam1, Hdac7, Ptprz1, Abcc1, Rtn4, Pdpk1, Cfl1, Pdgfra]
GO Biological Process	GO:0071407	Cellular response to organic cyclic compound	0.0097	36	511	[Serpinf1, Gramd1a, Aplp1, Gabpa, Shmt1, Fis1, Hsp90b1, Egfr, Pak2, Sod1, Hsp90ab1, Pdia3, Fkbp4, Gclc, Gabrb3, Atp1a1, Pak4, Eef2k, Ptges3, Sh3bp1, Itga2, Arhgdia, Ezr, Gsk3a, Wbp2, Phex, Pkd2, Lgals1, Casp3, Ass1, Plcb1, Ranbp1, Ube2l3, Msn, Gstp1, Hmgcs1]
GO Biological Process	GO:0007611	Learning or memory	0.0097	25	304	[Serpinf1, Amph, Kit, Egfr, Pafah1b1, Glud1, Itga5, Fen1, Snap25, Calb1, Man2b1, Uba6, Camk4, Gpi1, Amfr, Agt, Ntrk2, Ptprz1, Atxn1l, Casp3, Slc12a5, Psen1, Plcb1, Dbi, Grm5]
GO Biological Process	GO:0007009	Plasma membrane organization	0.0101	12	93	[Sod1, Ank2, Pacsin1, Osbpl2, Degs1, Ano6, Sgip1, Mpp5, Rab3a, Epb4.1l3, Sypl2, Pacsin2]
GO Biological Process	GO:0001101	Response to acid chemical	0.0101	15	137	[Igf1r, Egfr, Alad, Gclc, Dhodh, Gss, Ntrk2, Slc1a2, Pkd2, Casp3, Ass1, Akr1b3, Cfl1, Pdgfra, Gstp1]
GO Biological Process	GO:0018130	Heterocycle biosynthetic process	0.0104	48	755	[Gmpr2, Pnkp, Gars, Aprt, Qdpr, Adss, Ada, Shmt1, Dvl2, Helb, Rrm2, Dcakd, Tsta3, Hsp90ab1, Nme3, Nudt3, Ak3, Tyms, Nudt5, Atic, Alad, Urod, Cmpk1, Ak2, Pkm, Mpi, Nt5e, Pnp, Dnph1, Adk, Spr, Ptges3, Zfp768, Cpox, Pltp, Dhodh, Ppox, Acot7, Impdh1, Mpp5, Pih1d1, Hsp90aa1, Sars2, Itpa, Idh2, Entpd1, Nme1, Lig1]
GO Biological Process	GO:0061440	Kidney vasculature development	0.0105	6	22	[Cd34, Pdgfrb, Nrp1, Pecam1, Pkd2, Pdgfra]
GO Biological Process	GO:1901068	Guanosine-containing compound metabolic process	0.0108	7	32	[Gmpr2, Nme3, Ak3, Pnp, Impdh1, Mpp5, Nme1]
GO Biological Process	GO:0042168	Heme metabolic process	0.0108	7	32	[Hmox2, Cyp2a5, Alad, Urod, Hebp1, Cpox, Ppox]
GO Biological Process	GO:0048284	Organelle fusion	0.0108	12	94	[Fis1, Stx7, Snap25, Vamp7, Eea1, Mff, Stx16, Stxbp1, Stx1b, Chmp3, Snca, Stx5a]
GO Biological Process	GO:0046434	Organophosphate catabolic process	0.0108	14	123	[Gmpr2, Ada, Nudt3, Nudt5, Inpp1, Nt5e, Dnph1, Inpp5f, Sh3bp1, Acot7, Pgm1, Itpa, Plcb1, Entpd1]
GO Biological Process	GO:0006220	Pyrimidine nucleotide metabolic process	0.0108	7	32	[Shmt1, Nme3, Ak3, Tyms, Cmpk1, Dhodh, Nme1]
GO Biological Process	GO:0031323	Regulation of cellular metabolic process	0.0108	247	5479	[Apoh, Tbrg4, Serpinf1, Chordc1, Ace, Pnkp, Ppp5c, Eif2b5, Rad23a, Calr, Ndrg2, Hdgf, Cd44, Igf1r, Kit, Snf8, Aplp1, Arpp19, Gabpa, Plcd1, Pgam1, Nol3, Atp1b4, Cd34, Pfn1, Shmt1, Cryaa, Fis1, Dvl2, Gipc1, D17Wsu104e, Cdk1, Hsp90b1, Egfr, Helb, Hba-x, Smek2, Smg8, Pafah1b1, Psma6, Nova1, Atxn3, Caml, Lpcat1, Ndufs4, Anxa8, Fbxo4, Ywhaz, Hrsp12, Twf1, Itga5, Ppp1r1a, Dgat1, Mfi2, Pak2, Ahsg, Robo1,…
GO Biological Process	GO:0043412	Macromolecule modification	0.011	134	2700	[Mkrn2, Fkbp10, Uba1, Pnck, Uchl3, Ppp5c, Adck4, Igf1r, Kit, Adh5, Ttll12, P4ha2, Mdh2, Nrbp2, Cdk1, Herc4, Egfr, Smek2, Atxn3, Ptprg, Ngly1, Mtmr6, Fbxo4, Ywhaz, Twf1, Pak2, Kmt2d, Eif2ak2, Etf1, Pdgfrb, Otub1, P4hb, Mgea5, Nrp1, Ppm1f, Ilkap, Tor1a, Ppid, Metap1, Ddah1, Ambp, Ptp4a2, Uchl1, Thumpd3, Fkbp4, Ppme1, Mettl10, Mst4, Man2b1, Aars, Dcun1d5, Cryab, Pin1, Mpi, Uba6, Fkbp1a, Phpt1, Obscn…
GO Biological Process	GO:0006531	Aspartate metabolic process	0.0113	4	7	[Adss, Got1, Got2, Ass1]
GO Biological Process	GO:0072527	Pyrimidine-containing compound metabolic process	0.0113	9	55	[Shmt1, Nme3, Ak3, Tyms, Cmpk1, Dpyd, Apobec2, Dhodh, Nme1]
GO Biological Process	GO:0010044	Response to aluminum ion	0.0113	4	7	[Qdpr, Glud1, Alad, Maob]
GO Biological Process	GO:0051279	Regulation of release of sequestered calcium ion into cytosol	0.0114	11	81	[Nol3, Gsto1, F2, Coro1a, Fkbp1a, Ank2, Atg5, Pkd2, Pdpk1, Snca, Dbi]
GO Biological Process	GO:0022411	Cellular component disassembly	0.0115	19	204	[Wdr1, Fis1, Cdk1, Pafah1b1, Twf1, Twf2, Etf1, Napb, Stmn1, Atg5, Lamp2, Ngef, Abce1, Cdk5rap3, Dstn, Golga2, Cfl1, Lcp1, Stx5a]
GO Biological Process	GO:0048870	Cell motility	0.0116	58	971	[Cd44, Wdr1, Kit, Cd34, Crk, Gipc1, Egfr, Pafah1b1, Itga5, Robo1, Nars, Pdgfrb, Nrp1, Tor1a, Fscn1, Coro1a, Gpm6a, Itga11, Atp1b2, Coro7, Sh3bp1, Itga2, Fut8, Sorl1, Pltp, Chl1, Gja1, Rhob, Adam17, Itgb5, Gsk3a, Ano6, Dchs1, Ntrk2, Fcer1g, Rac1, Pecam1, Gpx1, Fgfr1, Icam1, Hsp90aa1, Abcc1, Psen1, Cttn, Dstn, Rtn4, L1cam, Pdpk1, Cap1, Sord, Nrp2, Peak1, Slc12a2, Cfl1, Msn, Lcp1, Mtch2, Pdgfra]
GO Biological Process	GO:0048167	Regulation of synaptic plasticity	0.0116	20	221	[Calb2, Kit, Gipc1, Snap25, Calb1, Agt, Ntrk2, Rac1, Nptn, Stxbp1, Iqsec2, Rims1, Rasgrf2, Psen1, Rab3a, Snca, Cfl1, Dbi, Grm5, Unc13c]
GO Biological Process	GO:0006631	Fatty acid metabolic process	0.012	25	310	[Cyp2f2, Gstm1, Cyp2a5, Adh5, Acat2, Ptgds, Oxsm, Fads2, Ivd, Fam213b, Acads, Acsbg1, Faah, Degs1, Ptges3, Acox1, Amacr, Ephx2, Fabp3, Acot7, Gpx1, Snca, Ptgr2, Acot1, Gstp1]
GO Biological Process	GO:0006812	Cation transport	0.0122	51	825	[Ncs1, Plcd1, Nol3, Ada, Mcu, Ywhaz, Atp6v1c1, Mfi2, Commd9, Snap25, Armc1, Cachd1, Slc6a9, Abcg2, Fkbp4, Coro1a, Heph, Gpm6a, Atp13a1, Slc44a2, Cox7a2, Fkbp1a, Atp2c1, Atp1a1, Atp1b2, Pkd1, Cpox, Marcksl1, Atp6v1g2, Ano6, Fcer1g, Slc1a2, Kcnd2, Pkd2, Cp, Ftl1, Slc12a5, Nnt, Psen1, Slc44a1, Atox1, Plcb1, Arhgap1, Steap3, Tmem63b, Abcb8, Slc12a2, Micu1, Ralbp1, Cacna2d2, Tmem163]
GO Biological Process	GO:0045454	Cell redox homeostasis	0.0123	8	44	[Txnrd1, Txnl1, P4hb, Pdia3, Txndc12, Gsr, Gclc, Gpx1]
GO Biological Process	GO:0032886	Regulation of microtubule-based process	0.0123	22	257	[Chordc1, Fsd1, Prune, Rhot1, Pafah1b1, Stmn1, Fkbp4, Lamp1, Phldb1, Chmp4b, Eml2, Camsap2, Pkd1, Erbb2, Taok1, Rac1, Tacc2, Eml4, Clip1, Chmp3, Snca, Ranbp1]
GO Biological Process	GO:0002009	Morphogenesis of an epithelium	0.0124	36	520	[Cd44, Wdr1, Igf1r, Aldh1a3, Pfn1, Dvl2, Egfr, Pafah1b1, Vcl, Itga5, Robo1, Nrp1, Tor1a, Car2, Aldh1a2, Clic4, Pkd1, Plxnb2, Sh3bp1, Tacstd2, Tmtc3, Tgfbr2, Gja1, Agt, Rhob, Dchs1, Mpp5, Fgfr1, Pkd2, Aldh1a1, Casp3, Psen1, Slc12a2, Cfl1, Msn, Plxna1]
GO Biological Process	GO:0044092	Negative regulation of molecular function	0.0124	65	1126	[Serpinf1, Chordc1, Ace, Cd44, Igf1r, Arpp19, Nol3, Cryaa, Anxa8, Ppp1r1a, Pak2, Ahsg, Gsto1, Ppm1f, Cst3, Ambp, Stmn1, Ppp1r8, Uchl1, Anxa3, Igsf1, Fam192a, Cryab, Pin1, Fkbp1a, Phpt1, Pcsk1n, Cbl, Bag2, Vps25, Serpina3k, Zfyve1, Ppp2r4, Pebp1, Serpinf2, Stfa1, Pkd1, Gpi1, Sfn, Bag5, Fem1a, Sorl1, Agt, Gsk3a, Hp, Serpina1d, Abce1, Pecam1, Ube2o, Gpx1, Serpina1a, Pih1d1, Pkd2, Usp14, Casp3, Csta1…
GO Biological Process	GO:0032272	Negative regulation of protein polymerization	0.0127	10	69	[Pfn1, Evl, Twf1, Twf2, Stmn1, Fkbp4, Eml2, Pecam1, Capg, Snca]
GO Biological Process	GO:0006464	Cellular protein modification process	0.013	126	2524	[Mkrn2, Fkbp10, Uba1, Pnck, Uchl3, Ppp5c, Adck4, Igf1r, Kit, Adh5, Ttll12, P4ha2, Mdh2, Nrbp2, Cdk1, Herc4, Egfr, Smek2, Atxn3, Ptprg, Ngly1, Mtmr6, Fbxo4, Ywhaz, Twf1, Pak2, Kmt2d, Eif2ak2, Etf1, Pdgfrb, Otub1, P4hb, Mgea5, Nrp1, Ppm1f, Ilkap, Tor1a, Ppid, Metap1, Ddah1, Ambp, Ptp4a2, Uchl1, Fkbp4, Ppme1, Mettl10, Mst4, Man2b1, Dcun1d5, Cryab, Pin1, Mpi, Uba6, Fkbp1a, Phpt1, Obscn, Ube2r2, Tssc1…
GO Biological Process	GO:0019222	Regulation of metabolic process	0.013	270	6085	[Apoh, Tbrg4, Serpinf1, Snd1, Chordc1, Ace, Pnkp, Ppp5c, Eif2b5, Rad23a, Calr, Ndrg2, Hdgf, Cd44, Igf1r, Kit, Snf8, Aplp1, Arpp19, Gabpa, Plcd1, Pgam1, Nol3, Atp1b4, Cd34, Pfn1, Shmt1, Cryaa, Fis1, Dvl2, Gipc1, D17Wsu104e, Cdk1, Hsp90b1, Egfr, Helb, Hba-x, Smek2, Smg8, Pafah1b1, Psma6, Nova1, Atxn3, Caml, Lpcat1, Ndufs4, Anxa8, Fbxo4, Ywhaz, Hrsp12, Twf1, Itga5, Ppp1r1a, Dgat1, Tbc1d23, Mfi2, Pak…
GO Biological Process	GO:0031099	Regeneration	0.0133	17	174	[Apoh, Ace, Cdk1, Egfr, Cldn1, Tyms, Atic, Anxa3, Pkm, Cpq, Tgfbr2, Gja1, Eno3, Gpx1, Lcp1, Apod, Gstp1]
GO Biological Process	GO:0090257	Regulation of muscle system process	0.0136	21	242	[Kit, Nol3, Ada, Trip10, Ndufs4, Twf1, Sod1, Mgea5, Lmcd1, Pin1, Atp1a1, Ank2, Adk, Itga2, Agt, Glrx3, Gsk3a, Hsp90aa1, Cttn, Pi16, Ddx39b]
GO Biological Process	GO:0010611	Regulation of cardiac muscle hypertrophy	0.0139	10	70	[Trip10, Twf1, Lmcd1, Pin1, Adk, Agt, Glrx3, Gsk3a, Pi16, Ddx39b]
GO Biological Process	GO:0019438	Aromatic compound biosynthetic process	0.0141	48	769	[Gmpr2, Pnkp, Gars, Aprt, Qdpr, Adss, Ada, Shmt1, Dvl2, Helb, Rrm2, Dcakd, Tsta3, Hsp90ab1, Nme3, Nudt3, Ak3, Tyms, Nudt5, Atic, Alad, Urod, Cmpk1, Ak2, Pkm, Mpi, Nt5e, Pnp, Dnph1, Adk, Spr, Ptges3, Zfp768, Cpox, Dhodh, Ppox, Acot7, Impdh1, Mpp5, Pih1d1, Hsp90aa1, Sars2, Itpa, Idh2, Entpd1, Snca, Nme1, Lig1]
GO Biological Process	GO:0006695	Cholesterol biosynthetic process	0.0141	7	34	[Mvd, Nsdhl, Idi2, Lss, Hmgcs2, Idi1, Hmgcs1]
GO Biological Process	GO:0051260	Protein homooligomerization	0.0141	17	175	[Aldh1a3, Shmt1, Pfkl, Evl, Clybl, Cryz, Alad, Aldh1a2, Osbpl2, Jmjd6, Pfkm, Slc1a2, Kcnd2, Pkd2, Kctd15, Golga2, Micu1]
GO Biological Process	GO:0009263	Deoxyribonucleotide biosynthetic process	0.0142	5	15	[Shmt1, Rrm2, Tyms, Cmpk1, Adk]
GO Biological Process	GO:0006144	Purine nucleobase metabolic process	0.0144	6	24	[Gmpr, Gmpr2, Aprt, Ada, Shmt1, Dpyd]
GO Biological Process	GO:0010638	Positive regulation of organelle organization	0.0146	40	606	[Pnkp, Wdr1, Igf1r, Pfn1, Fis1, Mcu, Evl, Fbxo4, Pdgfrb, Fen1, Nrp1, Ppm1f, Nelfa, Fscn1, Ssbp1, Sh2b1, Pebp1, Serpinf2, Sh3bp1, Parn, Clec16a, Lnp, Gsk3a, Wbp2, Mff, Rac1, Pih1d1, Icam1, Ube2n, Cttn, Dstn, Arpc3, Cdc42ep4, Plcb1, Clip1, Snca, Ranbp1, Cfl1, Msn, Lcp1]
GO Biological Process	GO:1901799	Negative regulation of proteasomal protein catabolic process	0.015	9	58	[Gipc1, Caml, Hsp90ab1, Alad, Fam192a, Ubac2, Bag5, Clec16a, Usp14]
GO Biological Process	GO:0007005	Mitochondrion organization	0.0151	30	410	[Ndufa11, Nol3, Rhot1, Cryaa, Fis1, Ndufs4, Ywhaz, Ndufb9, Ndufa5, Ndufb8, Bcs1l, Ndufa10, Timm10, Ssbp1, Dctn6, Cox7a2, Gclc, Atcay, Pnp, Atg5, Sfn, Dnajc11, Gsk3a, Mff, Hsp90aa1, Rab3a, Apoo, Snca, Aip, Mtch2]
GO Biological Process	GO:0030335	Positive regulation of cell migration	0.0151	38	567	[Mien1, Calr, Igf1r, Kit, Crk, Pfn1, Sparc, Mcu, Egfr, Itga5, Cldn1, Tsta3, Pdgfrb, Nrp1, Ppm1f, F3, Anxa3, Coro1a, Rras, Gpi1, Itga2, Tgfbr2, Agt, Lrrc15, Rhob, Adam17, Rras2, Ano6, Rac1, Pecam1, Fgfr1, Icam1, Hdac7, Ptprz1, Abcc1, Rtn4, Pdpk1, Pdgfra]
GO Biological Process	GO:0016482	Cytosolic transport	0.0154	14	129	[Snf8, Tbc1d23, Coro1a, Lamp1, Rab6b, Tbc1d10a, Dopey2, Coro7, Ube2o, Stx16, Tmem87a, Aktip, Prepl, Stx5a]
GO Biological Process	GO:1901568	Fatty acid derivative metabolic process	0.0154	14	129	[Cyp2f2, Gstm1, Cyp2a5, Ptgds, Lta4h, Dgat1, Fam213b, Ptges3, Acox1, Acot7, Gpx1, Oxct1, Ptgr2, Gstp1]
GO Biological Process	GO:0006164	Purine nucleotide biosynthetic process	0.0154	14	129	[Aprt, Adss, Ada, Dcakd, Nme3, Ak3, Atic, Ak2, Pkm, Pnp, Adk, Acot7, Impdh1, Nme1]
GO Biological Process	GO:0061621	Canonical glycolysis	0.0155	4	8	[Pfkl, Gpi1, Pfkm, Eno1]
GO Biological Process	GO:0061439	Kidney vasculature morphogenesis	0.0155	4	8	[Pdgfrb, Nrp1, Pkd2, Pdgfra]
GO Biological Process	GO:0010977	Negative regulation of neuron projection development	0.0155	17	177	[Gdi1, Pafah1b1, Ptprg, H2-K1, Nrp1, Fkbp4, Inpp5f, Bag5, Ngef, Adam17, Gsk3a, Ntm, Lgals1, Ptprz1, Psen1, Rtn4, Stx1b]
GO Biological Process	GO:0043243	Positive regulation of protein-containing complex disassembly	0.0159	7	35	[Wdr1, Igf1r, Mgea5, Sh3bp1, Clec16a, Dstn, Cfl1]
GO Biological Process	GO:0051223	Regulation of protein transport	0.0159	41	630	[Nol3, Gdi1, Cd34, Fis1, Cdk1, Mcu, Egfr, Pfkl, Glud1, Hsp90ab1, Mgea5, Ppm1f, Ppid, Phpt1, Tssc1, Ubac2, Pacsin1, Camk4, Gpi1, Sfn, Vamp7, Erbb2, Sorl1, Pfkm, Ezr, Gja1, Agt, Gsk3a, Vsnl1, Mff, Rac1, Hsp90aa1, Psen1, Anp32b, Idh2, Oxct1, Slc12a2, Lcp1, Zpr1, Ppia, Apod]
GO Biological Process	GO:0033559	Unsaturated fatty acid metabolic process	0.0162	12	100	[Cyp2f2, Gstm1, Cyp2a5, Ptgds, Fads2, Fam213b, Ptges3, Acox1, Ephx2, Gpx1, Ptgr2, Gstp1]
GO Biological Process	GO:0007034	Vacuolar transport	0.0162	14	130	[Snf8, M6pr, Ubxn6, Lamp1, Chmp4b, Vps25, Vamp7, Lamp2, Sorl1, Clec16a, Rhob, Chmp3, Aktip, Vta1]
GO Biological Process	GO:0009142	Nucleoside triphosphate biosynthetic process	0.0163	9	59	[Nme3, Ak3, Tyms, Cmpk1, Pkm, Pnp, Adk, Impdh1, Nme1]
GO Biological Process	GO:0016197	Endosomal transport	0.0164	19	212	[Snf8, Ubxn6, Anxa8, Tbc1d23, Snap25, Rab6b, Chmp4b, Tbc1d10a, Tssc1, Vps25, Clec16a, Ube2o, Stx16, Tmem87a, Arhgap1, Chmp3, Vta1, Prepl, Stx5a]
GO Biological Process	GO:0008361	Regulation of cell size	0.0164	19	212	[Crabp2, Gdi1, Pafah1b1, Twf2, Hsp90ab1, Clns1a, Nrp1, Ano6, Rac1, Hsp90aa1, Slc12a5, Cttn, Rtn4, L1cam, Plxna4, Slc12a2, Cfl1, Msn, Islr2]
GO Biological Process	GO:1901606	Alpha-amino acid catabolic process	0.0165	11	86	[Qdpr, Shmt1, Blmh, Glud1, Got1, Ivd, Ddah1, Got2, Aldh4a1, Hibch, Ahcy]
GO Biological Process	GO:0007269	Neurotransmitter secretion	0.0165	11	86	[Snap25, Slc6a9, Pclo, Stxbp1, Rims1, Psen1, Stx1b, Rab3a, Snca, Nrxn3, Unc13c]
GO Biological Process	GO:0006972	Hyperosmotic response	0.0166	6	25	[Trip10, Cldn1, Rac1, Pdpk1, Akr1b3, Slc12a2]
GO Biological Process	GO:0006929	Substrate-dependent cell migration	0.0166	6	25	[Robo1, Nrp1, Itga11, Itga2, Fgfr1, Cttn]
GO Biological Process	GO:0051172	Negative regulation of nitrogen compound metabolic process	0.0169	116	2310	[Serpinf1, Chordc1, Pnkp, Ppp5c, Calr, Ndrg2, Hdgf, Cd44, Igf1r, Arpp19, Gabpa, Nol3, Cd34, Shmt1, Cryaa, Gipc1, Egfr, Helb, Hba-x, Pafah1b1, Caml, Lpcat1, Anxa8, Hrsp12, Ppp1r1a, Pak2, Ahsg, Kmt2d, Mospd1, Hsp90ab1, Eif2ak2, Otub1, Mgea5, Pa2g4, Tyms, Ppm1f, Fh1, F2, Cst3, Ppid, Ambp, Alad, Bag1, Ppp1r8, Nelfa, Uchl1, Lmcd1, Crym, Hbb-y, Itm2a, Fam192a, Cryab, Pin1, Gclc, Atcay, Fkbp1a, Pcsk1n, …
GO Biological Process	GO:0006103	2-oxoglutarate metabolic process	0.017	5	16	[Got1, Got2, Idh1, Idh2, Idh3a]
GO Biological Process	GO:0010810	Regulation of cell-substrate adhesion	0.017	19	213	[Calr, Crk, Atxn3, Vcl, Itga5, Tsta3, Mfi2, P4hb, Nrp1, Ppm1f, Rras, Tacstd2, Rac1, Lgals1, Ptprz1, L1cam, Peak1, Cfl1, Apod]
GO Biological Process	GO:1901292	Nucleoside phosphate catabolic process	0.0177	9	60	[Gmpr2, Ada, Nudt3, Nudt5, Nt5e, Dnph1, Acot7, Itpa, Entpd1]
GO Biological Process	GO:0006693	Prostaglandin metabolic process	0.0177	7	36	[Gstm1, Ptgds, Fam213b, Ptges3, Acox1, Ptgr2, Gstp1]
GO Biological Process	GO:0016079	Synaptic vesicle exocytosis	0.0177	9	60	[Snap25, Pclo, Stxbp1, Rims1, Psen1, Stx1b, Rab3a, Snca, Unc13c]
GO Biological Process	GO:1903829	Positive regulation of cellular protein localization	0.0181	25	322	[Fis1, Cdk1, Egfr, Hsp90ab1, F2, Camk4, Zdhhc5, Sfn, Erbb2, Sorl1, Ezr, Gsk3a, Mff, Fcer1g, Mesdc2, Hsp90aa1, Psen1, Cdk5rap3, Rtn4, Anp32b, Pdpk1, Cfl1, Msn, Dpp6, Zpr1]
GO Biological Process	GO:0034754	Cellular hormone metabolic process	0.0183	12	102	[Adh1, Crabp2, Aldh1a3, Rdh14, Dgat1, Aldh1a2, Crabp1, Rbp1, Aldh1a1, Akr1b3, Rdh11, Pdgfra]
GO Biological Process	GO:0008064	Regulation of actin polymerization or depolymerization	0.0184	17	181	[Wdr1, Pfn1, Evl, Twf1, Twf2, Coro1a, Cotl1, Sh3bp1, Rac1, Pecam1, Icam1, Cttn, Dstn, Arpc3, Cdc42ep4, Capg, Cfl1]
GO Biological Process	GO:0070201	Regulation of establishment of protein localization	0.0188	42	658	[Nol3, Gdi1, Cd34, Fis1, Cdk1, Mcu, Egfr, Pfkl, Glud1, Hsp90ab1, Mgea5, Ppm1f, Snap25, Ppid, Phpt1, Tssc1, Ubac2, Pacsin1, Camk4, Gpi1, Sfn, Vamp7, Erbb2, Sorl1, Pfkm, Ezr, Gja1, Agt, Gsk3a, Vsnl1, Mff, Rac1, Hsp90aa1, Psen1, Anp32b, Idh2, Oxct1, Slc12a2, Lcp1, Zpr1, Ppia, Apod]
GO Biological Process	GO:0007413	Axonal fasciculation	0.0191	6	26	[Nrp1, Ncam2, Ptprz1, Casp3, Rtn4, L1cam]
GO Biological Process	GO:0030900	Forebrain development	0.0191	31	438	[Eif2b5, Aplp1, Aldh1a3, Crk, Fabp7, Egfr, Pafah1b1, Robo1, Pfdn1, Nrp1, Atic, Anxa3, Aldh1a2, Uba6, Atp1b2, Pebp1, Numbl, Ntrk2, Slc1a2, Rac1, Fgfr1, Tacc2, Casp3, Psen1, Rtn4, Plcb1, Nrp2, Plxna4, Cfl1, Dbi, Nme1]
GO Biological Process	GO:0006106	Fumarate metabolic process	0.0191	3	3	[Got1, Fh1, Got2]
GO Biological Process	GO:0006221	Pyrimidine nucleotide biosynthetic process	0.0191	6	26	[Shmt1, Nme3, Tyms, Cmpk1, Dhodh, Nme1]
GO Biological Process	GO:0034248	Regulation of cellular amide metabolic process	0.0191	31	438	[Eif2b5, Calr, Aplp1, Pgam1, Shmt1, Hrsp12, Eif2ak2, Etf1, Pa2g4, Tyms, Aars, Pin1, Rbm3, Pak4, Eef2k, Plxnb2, Itga2, Erbb2, Sorl1, Fto, Gsk3a, Ptcd3, Guf1, Casp3, Cirbp, Snca, Pus7, Mettl16, Eif4a1, Grm5, Ddx39b]
GO Biological Process	GO:1902175	Regulation of oxidative stress-induced intrinsic apoptotic signaling pathway	0.0191	6	26	[Nol3, Sod1, P4hb, Bag5, Gpx1, Ralbp1]
GO Biological Process	GO:1905323	Telomerase holoenzyme complex assembly	0.0191	3	3	[Hsp90ab1, Ptges3, Hsp90aa1]
GO Biological Process	GO:0051656	Establishment of organelle localization	0.0192	25	324	[Kit, Tbcb, Rhot1, Pafah1b1, Ywhaz, Tbc1d23, Tor1a, Nudc, Pclo, Uchl1, Bccip, Map4, Chmp4b, Cbl, Vamp7, Ezr, Gja1, Ap3s2, Abce1, Tacc2, Psen1, Rab3a, Snca, Ccdc186, Ap3m2]
GO Biological Process	GO:0045859	Regulation of protein kinase activity	0.0199	46	744	[Chordc1, Ace, Igf1r, Kit, Dvl2, Egfr, Smg8, Pak2, Ahsg, Robo1, Sod1, Hsp90ab1, Eif2ak2, Prrc1, Pdgfrb, Ppm1f, Fcgr1, Uchl1, Bccip, Mst4, Pak4, Cbl, Vps25, Pkd1, Sfn, Erbb2, Taok1, Nek4, Fem1a, Sorl1, Tgfbr2, Agt, Adam17, Fgfr1, Pih1d1, Pkd2, Casp3, Hsp90aa1, Psen1, Cdk5rap3, Pdpk1, Cab39, Snca, Magi3, Grm5, Gstp1]
GO Biological Process	GO:0110095	Cellular detoxification of aldehyde	0.02	4	9	[Adh5, Esd, Akr1a1, Rdh11]
GO Biological Process	GO:0030388	Fructose 1,6-bisphosphate metabolic process	0.02	4	9	[Pfkl, Fbp2, Pfkm, Aldoc]
GO Biological Process	GO:1903363	Negative regulation of cellular protein catabolic process	0.02	11	89	[Gipc1, Caml, Hsp90ab1, Alad, Fam192a, Ubac2, Bag5, Clec16a, Usp14, Psen1, Cdk5rap3]
GO Biological Process	GO:0050877	Nervous system process	0.02	61	1066	[Serpinf1, Ace, Amph, Wdr1, Kit, Aldh1a3, Fabp7, Egfr, Nrcam, Pafah1b1, Ndufs4, Glud1, Itga5, Sod1, Fen1, Fam107b, Snap25, Calb1, Uchl1, Crym, Man2b1, Aars, Uba6, Gabrb3, Dopey2, Crygd, Camk4, Gpi1, Ptges3, Amfr, Itga2, Rlbp1, Ncam2, Chl1, Agt, Ephx2, Ntrk2, Kcnd2, Gpx1, Fgfr1, Icam1, Cryge, Col11a2, Ptprz1, Atxn1l, Casp3, Abr, Slc12a5, Psen1, Gaa, N28178, Rab3a, Plcb1, Snca, Slc12a2, Dpp6, Ugt2a…
GO Biological Process	GO:0006782	Protoporphyrinogen ix biosynthetic process	0.02	4	9	[Alad, Urod, Cpox, Ppox]
GO Biological Process	GO:0046130	Purine ribonucleoside catabolic process	0.02	4	9	[Gmpr2, Ada, Pnp, Ahcy]
GO Biological Process	GO:0043549	Regulation of kinase activity	0.02	51	850	[Chordc1, Ace, Igf1r, Kit, Dvl2, Egfr, Smg8, Pak2, Ahsg, Robo1, Sod1, Hsp90ab1, Eif2ak2, Prrc1, Pdgfrb, Ppm1f, F2, Fcgr1, Uchl1, Bccip, Mst4, Pak4, Cbl, Vps25, Pkd1, Sfn, Erbb2, Taok1, Nek4, Fem1a, Sorl1, Zfp622, Tgfbr2, Agt, Adam17, Ntrk2, Rac1, Fgfr1, Pih1d1, Pkd2, Casp3, Hsp90aa1, Psen1, Cdk5rap3, Pdpk1, Cab39, Snca, Magi3, Pdgfra, Grm5, Gstp1]
GO Biological Process	GO:1901879	Regulation of protein depolymerization	0.02	11	89	[Wdr1, Evl, Twf1, Twf2, Camsap2, Sh3bp1, Taok1, Eml4, Dstn, Capg, Cfl1]
GO Biological Process	GO:0046112	Nucleobase biosynthetic process	0.0202	5	17	[Aprt, Ada, Shmt1, Cmpk1, Dhodh]
GO Biological Process	GO:0060249	Anatomical structure homeostasis	0.0203	25	326	[Ncs1, Calb2, Cd34, Lpcat1, Fbxo4, Sod1, Hsp90ab1, Pdgfrb, Fh1, Calb1, Coro1a, Chmp4b, Cbl, Atp1b2, Ptges3, Lamp2, Taok1, Marcksl1, Pfkm, Rac1, Col11a2, Hsp90aa1, Akr1b3, Gaa, Slc12a2]
GO Biological Process	GO:0050730	Regulation of peptidyl-tyrosine phosphorylation	0.0204	22	271	[Ace, Cd44, Kit, Dvl2, Egfr, Itga5, Pak2, Ahsg, Pdgfrb, Nrp1, Fcgr1, Cbl, Vps25, Inpp5f, Agt, Adam17, Pecam1, Icam1, Ptprz1, Psen1, Pdgfra, Grm5]
GO Biological Process	GO:0032990	Cell part morphogenesis	0.0216	35	522	[Igf1r, Fis1, Egfr, Nrcam, Pafah1b1, Evl, Vcl, Alcam, Robo1, Hsp90ab1, Nrp1, Stmn1, Uchl1, Ssbp1, Gpm6a, Pacsin1, Plxnb2, Erbb2, Chl1, Gja1, Mff, Numbl, Rac1, Nptn, Ptprz1, Stxbp1, Hsp90aa1, Cttn, L1cam, Rab3a, Epb4.1l3, Nrp2, Plxna4, Pacsin2, Plxna1]
GO Biological Process	GO:1901617	Organic hydroxy compound biosynthetic process	0.0216	16	168	[Mvd, Plcd1, Qdpr, Got1, Nsdhl, Idi2, Lss, Spr, Pltp, Amacr, Hmgcs2, Akr1b3, Plcb1, Snca, Idi1, Hmgcs1]
GO Biological Process	GO:0043200	Response to amino acid	0.0216	13	120	[Igf1r, Egfr, Alad, Gclc, Dhodh, Gss, Ntrk2, Slc1a2, Casp3, Ass1, Cfl1, Pdgfra, Gstp1]
GO Biological Process	GO:0010522	Regulation of calcium ion transport into cytosol	0.0218	12	105	[Nol3, Gsto1, Mgea5, F2, Coro1a, Fkbp1a, Ank2, Atg5, Pkd2, Pdpk1, Snca, Dbi]
GO Biological Process	GO:0070507	Regulation of microtubule cytoskeleton organization	0.0218	18	202	[Chordc1, Fsd1, Prune, Pafah1b1, Stmn1, Fkbp4, Phldb1, Chmp4b, Eml2, Camsap2, Pkd1, Taok1, Rac1, Eml4, Clip1, Chmp3, Snca, Ranbp1]
GO Biological Process	GO:0043434	Response to peptide hormone	0.0219	28	385	[Uchl3, Eif2b5, Igf1r, Aprt, Plcd1, Qdpr, Crk, Sparc, Got1, Car2, Got2, Pkm, Gclc, Serpina3k, Crygd, Eef2k, Gja1, Agt, Fabp3, Gsk3a, Serpina1d, Phex, Serpina1a, Ass1, Pdpk1, Plcb1, Cfl1, Gstp1]
GO Biological Process	GO:0017157	Regulation of exocytosis	0.022	21	255	[Ncs1, Snf8, Gipc1, Napb, Pclo, Lamp1, Vamp7, Vsnl1, Fcer1g, Stxbp1, Abr, Rims1, Ddi2, Pdpk1, Stx1b, Rab3b, Rab3a, Snca, Nrxn3, Prepl, Rab3c]
GO Biological Process	GO:0030834	Regulation of actin filament depolymerization	0.0221	8	50	[Wdr1, Evl, Twf1, Twf2, Sh3bp1, Dstn, Capg, Cfl1]
GO Biological Process	GO:0040011	Locomotion	0.0222	66	1183	[Cd44, Wdr1, Kit, Cd34, Crk, Gipc1, Egfr, Nrcam, Pafah1b1, Evl, Itga5, Alcam, Robo1, Nars, Pdgfrb, Nrp1, Tor1a, Fscn1, Coro1a, Gpm6a, Itga11, Atp1b2, Coro7, Plxnb2, Sh3bp1, Itga2, Erbb2, Fut8, Sorl1, Pltp, Chl1, Gja1, Rhob, Adam17, Itgb5, Gsk3a, Ano6, Dchs1, Ntrk2, Fcer1g, Rac1, Pecam1, Gpx1, Fgfr1, Nptn, Icam1, Hsp90aa1, Abcc1, Psen1, Cttn, Dstn, Rtn4, L1cam, Pdpk1, Cap1, Sord, Nrp2, Peak1, Plxn…
GO Biological Process	GO:0048729	Tissue morphogenesis	0.0225	41	646	[Cd44, Wdr1, Igf1r, Aldh1a3, Pfn1, Dvl2, Egfr, Txnrd1, Pafah1b1, Vcl, Itga5, Robo1, Nrp1, Tor1a, Car2, Aldh1a2, Fkbp1a, Clic4, Pkd1, Gpi1, Plxnb2, Sh3bp1, Itga2, Tacstd2, Tmtc3, Tgfbr2, Gja1, Agt, Rhob, Dchs1, Mpp5, Fgfr1, Pkd2, Aldh1a1, Casp3, Psen1, Nrp2, Slc12a2, Cfl1, Msn, Plxna1]
GO Biological Process	GO:0009152	Purine ribonucleotide biosynthetic process	0.0228	13	121	[Aprt, Adss, Dcakd, Nme3, Ak3, Atic, Ak2, Pkm, Pnp, Adk, Acot7, Impdh1, Nme1]
GO Biological Process	GO:0080090	Regulation of primary metabolic process	0.0228	236	5290	[Apoh, Tbrg4, Serpinf1, Chordc1, Ace, Pnkp, Ppp5c, Eif2b5, Rad23a, Calr, Ndrg2, Hdgf, Cd44, Igf1r, Kit, Snf8, Aplp1, Arpp19, Gabpa, Plcd1, Pgam1, Nol3, Atp1b4, Pfn1, Shmt1, Cryaa, Fis1, Dvl2, Gipc1, D17Wsu104e, Hsp90b1, Egfr, Helb, Hba-x, Smek2, Smg8, Pafah1b1, Psma6, Nova1, Atxn3, Caml, Lpcat1, Ndufs4, Anxa8, Fbxo4, Ywhaz, Hrsp12, Twf1, Itga5, Ppp1r1a, Dgat1, Mfi2, Pak2, Ahsg, Robo1, Sod1, Kmt2d…
GO Biological Process	GO:1903051	Negative regulation of proteolysis involved in cellular protein catabolic process	0.0233	10	77	[Gipc1, Caml, Hsp90ab1, Alad, Fam192a, Ubac2, Bag5, Clec16a, Usp14, Psen1]
GO Biological Process	GO:0050878	Regulation of body fluid levels	0.0234	26	349	[Apoh, Aprt, Cd34, Ada, Evl, Anxa8, Cldn1, F2, F3, Stmn1, Got2, Atg5, Serpinf2, Sfn, Gja1, Lnp, Dhodh, Ano6, Fcer1g, Hrnr, Stxbp1, Akr1b3, Entpd1, Nme1, Pdgfra, Slc29a1]
GO Biological Process	GO:0048584	Positive regulation of response to stimulus	0.0238	105	2080	[Apoh, Ace, Pnkp, Ppp5c, Eif2b5, Calr, Cd44, Igf1r, Kit, Arpp19, Aldh1a3, Ada, Fis1, Dvl2, Gipc1, D17Wsu104e, Stx7, Mcu, Egfr, Pafah1b1, Atxn3, Cldn1, Pak2, Robo1, Sod1, Kmt2d, Hsp90ab1, Eif2ak2, H2-K1, Pdgfrb, Shoc2, Gsto1, Got1, Nrp1, Ppm1f, Fh1, F2, Pdia3, Fabp5, Fcgr1, F3, Rheb, Lmcd1, Sh2b1, Lamp1, Pin1, Phpt1, Atp2c1, Cbl, Pnp, Pebp1, Serpinf2, Vamp7, Itga2, Erbb2, Taok1, Sorl1, Zfp622, Crl…
GO Biological Process	GO:0072657	Protein localization to membrane	0.0241	30	427	[Mgea5, Get4, Bcs1l, Timm10, Snap25, Sec62, Chmp4b, Fcho2, Ank2, Pacsin1, Cpe, Vamp7, Ezr, Dchs1, Fcer1g, Rac1, Mpp5, Stxbp1, Hsp90aa1, Stx1b, Rab3b, Rab3a, Clip1, Epb4.1l3, Reep1, Dpp6, Ubl4, Mtch2, Prepl, Rab3c]
GO Biological Process	GO:0006825	Copper ion transport	0.0243	5	18	[Fkbp4, Heph, Cp, Atox1, Steap3]
GO Biological Process	GO:0016137	Glycoside metabolic process	0.0243	5	18	[Fuca1, Akr1a1, Abcg2, Akr7a5, Akr1b3]
GO Biological Process	GO:0042454	Ribonucleoside catabolic process	0.0243	5	18	[Gmpr2, Ada, Pnp, Apobec2, Ahcy]
GO Biological Process	GO:0006536	Glutamate metabolic process	0.0249	6	28	[Glud1, Got1, Got2, Gclc, Aldh5a1, Aldh4a1]
GO Biological Process	GO:0001889	Liver development	0.0256	15	155	[Qdpr, Ada, Egfr, Aco2, Cldn1, Tyms, Aldh1a2, Pkm, Pkd1, Itga2, Hp, Pkd2, Ass1, Ddx39b, Hmgcs1]
GO Biological Process	GO:0040013	Negative regulation of locomotion	0.0256	24	314	[Apoh, Serpinf1, Calr, Ada, Crk, Evl, Ptprg, Robo1, Nrp1, Mst4, Pin1, Clic4, Rras, Atp1b2, Tacstd2, Arhgdia, Gja1, Rhob, Abr, Idh2, Plcb1, Cfl1, Apod, Grm5]
GO Biological Process	GO:0071417	Cellular response to organonitrogen compound	0.0257	36	549	[Uchl3, Igf1r, Aprt, Aplp1, Gabpa, Crk, Shmt1, Fis1, Hsp90b1, Egfr, Sod1, Got1, Car2, Pkm, Gclc, Gabrb3, Eef2k, Sh3bp1, Ezr, Gja1, Agt, Gsk3a, Ntrk2, Icam1, Pkd2, Casp3, Abcc1, Psen1, Ass1, Pdpk1, Akr1b3, Plcb1, Cfl1, Pdgfra, Grm5, Gstp1]
GO Biological Process	GO:0048313	Golgi inheritance	0.0257	4	10	[Cdk1, Ywhaz, Golga2, Stx5a]
GO Biological Process	GO:0006183	GTP biosynthetic process	0.0257	4	10	[Nme3, Pnp, Impdh1, Nme1]
GO Biological Process	GO:1900038	Negative regulation of cellular response to hypoxia	0.0257	4	10	[Nol3, Cd34, Ddah1, Hyou1]
GO Biological Process	GO:0006836	Neurotransmitter transport	0.0257	13	123	[Snap25, Slc6a9, Pclo, Slc1a2, Stxbp1, Rims1, Psen1, Stx1b, Rab3a, Snca, Nrxn3, Slc29a1, Unc13c]
GO Biological Process	GO:1902966	Positive regulation of protein localization to early endosome	0.0257	4	10	[Egfr, Sorl1, Ezr, Msn]
GO Biological Process	GO:0032989	Cellular component morphogenesis	0.0259	39	611	[Wdr1, Igf1r, Fis1, Egfr, Nrcam, Pafah1b1, Evl, Vcl, Alcam, Robo1, Hsp90ab1, Pdgfrb, Nrp1, Stmn1, Uchl1, Ssbp1, Gpm6a, Pacsin1, Plxnb2, Erbb2, Chl1, Gja1, Mff, Numbl, Rac1, Mpp5, Nptn, Ptprz1, Stxbp1, Hsp90aa1, Cttn, L1cam, Rab3a, Epb4.1l3, Nrp2, Plxna4, Pdgfra, Pacsin2, Plxna1]
GO Biological Process	GO:0033674	Positive regulation of kinase activity	0.0259	37	570	[Ace, Igf1r, Kit, Dvl2, Egfr, Pak2, Robo1, Sod1, Hsp90ab1, Eif2ak2, Prrc1, Pdgfrb, F2, Fcgr1, Mst4, Pak4, Pkd1, Erbb2, Taok1, Nek4, Zfp622, Tgfbr2, Agt, Adam17, Ntrk2, Rac1, Fgfr1, Pih1d1, Pkd2, Hsp90aa1, Psen1, Pdpk1, Cab39, Snca, Magi3, Pdgfra, Grm5]
GO Biological Process	GO:0061097	Regulation of protein tyrosine kinase activity	0.0259	11	93	[Ace, Dvl2, Pak2, Ahsg, Fcgr1, Cbl, Vps25, Agt, Adam17, Psen1, Grm5]
GO Biological Process	GO:0007043	Cell-cell junction assembly	0.026	12	108	[Wdr1, Vcl, Cldn1, Pak2, Fscn1, Cdh15, Cdh6, Pecam1, Mpp5, Hdac7, Cgn, Epb4.1l3]
GO Biological Process	GO:0090087	Regulation of peptide transport	0.0263	42	674	[Nol3, Gdi1, Cd34, Fis1, Cdk1, Mcu, Egfr, Pfkl, Glud1, Hsp90ab1, Mgea5, Ppm1f, Car2, Ppid, Phpt1, Tssc1, Ubac2, Pacsin1, Camk4, Gpi1, Sfn, Vamp7, Erbb2, Sorl1, Pfkm, Ezr, Gja1, Agt, Gsk3a, Vsnl1, Mff, Rac1, Hsp90aa1, Psen1, Anp32b, Idh2, Oxct1, Slc12a2, Lcp1, Zpr1, Ppia, Apod]
GO Biological Process	GO:0014074	Response to purine-containing compound	0.0265	15	156	[Adss, Sparc, Hsp90b1, Ndufs4, Sod1, Fkbp1a, Eef2k, Pebp1, Sh3bp1, Ezr, Dhodh, Pkd2, Ass1, Nme1, Hmgcs1]
GO Biological Process	GO:0090174	Organelle membrane fusion	0.0267	10	79	[Stx7, Snap25, Vamp7, Eea1, Stx16, Stxbp1, Stx1b, Chmp3, Snca, Stx5a]
GO Biological Process	GO:0021761	Limbic system development	0.0268	13	124	[Eif2b5, Aldh1a3, Crk, Pafah1b1, Nrp1, Anxa3, Uba6, Pebp1, Fgfr1, Casp3, Nrp2, Cfl1, Nme1]
GO Biological Process	GO:2000146	Negative regulation of cell motility	0.027	22	279	[Apoh, Serpinf1, Calr, Ada, Crk, Evl, Ptprg, Robo1, Mst4, Pin1, Clic4, Rras, Atp1b2, Tacstd2, Arhgdia, Gja1, Rhob, Abr, Idh2, Plcb1, Cfl1, Apod]
GO Biological Process	GO:0000902	Cell morphogenesis	0.0274	45	739	[Wdr1, Igf1r, Cryaa, Egfr, Nrcam, Pafah1b1, Evl, Cap2, Vcl, Alcam, Robo1, Sod1, Hsp90ab1, Nrp1, Stmn1, Uchl1, Gpm6a, Cdh15, Cdh6, Clic4, Pacsin1, Spr, Plxnb2, Erbb2, Chl1, Gja1, Numbl, Rac1, Pecam1, Nptn, Ptprz1, Stxbp1, Hsp90aa1, Cttn, L1cam, Cap1, Cgn, Rab3a, Epb4.1l3, Nrp2, Peak1, Plxna4, Csnk1a1, Pacsin2, Plxna1]
GO Biological Process	GO:0045216	Cell-cell junction organization	0.0278	15	157	[Wdr1, Vcl, Cldn1, Pak2, Fscn1, Cdh15, Cdh6, Gja1, Numbl, Rac1, Pecam1, Mpp5, Hdac7, Cgn, Epb4.1l3]
GO Biological Process	GO:0030001	Metal ion transport	0.028	38	594	[Ncs1, Plcd1, Nol3, Mcu, Mfi2, Commd9, Snap25, Armc1, Cachd1, Slc6a9, Fkbp4, Coro1a, Heph, Gpm6a, Fkbp1a, Atp2c1, Atp1a1, Atp1b2, Pkd1, Cpox, Marcksl1, Ano6, Slc1a2, Kcnd2, Pkd2, Cp, Ftl1, Slc12a5, Psen1, Atox1, Plcb1, Arhgap1, Steap3, Abcb8, Slc12a2, Micu1, Cacna2d2, Tmem163]
GO Biological Process	GO:1901653	Cellular response to peptide	0.0285	23	299	[Uchl3, Igf1r, Aprt, Crk, Fis1, Got1, Car2, Pkm, Gclc, Eef2k, Gja1, Agt, Gsk3a, Icam1, Abcc1, Psen1, Ass1, Pdpk1, Akr1b3, Plcb1, Cfl1, Grm5, Gstp1]
GO Biological Process	GO:0045428	Regulation of nitric oxide biosynthetic process	0.0285	9	66	[Cd34, Hsp90ab1, Ddah1, Agt, Rac1, Icam1, Pkd2, Hsp90aa1, Ass1]
GO Biological Process	GO:0030043	Actin filament fragmentation	0.029	3	4	[Wdr1, Dstn, Cfl1]
GO Biological Process	GO:0035441	Cell migration involved in vasculogenesis	0.029	3	4	[Pdgfrb, Nrp1, Rtn4]
GO Biological Process	GO:0046121	Deoxyribonucleoside catabolic process	0.029	3	4	[Ada, Dpyd, Pnp]
GO Biological Process	GO:0022614	Membrane to membrane docking	0.029	3	4	[Ezr, Icam1, Msn]
GO Biological Process	GO:0120032	Regulation of plasma membrane bounded cell projection assembly	0.0293	17	192	[Mien1, Kit, Pfn1, Evl, Twf1, Twf2, Nrp1, Fscn1, Gpm6a, Map4, Atg5, Tacstd2, Rac1, Icam1, Hsp90aa1, Cdc42ep4, Cfl1]
GO Biological Process	GO:0060541	Respiratory system development	0.0293	20	245	[Ace, Aldh1a3, Ada, Sparc, Egfr, Ywhaz, Hrsp12, Pdgfrb, Aldh1a2, Jmjd6, Pkd1, Ptges3, Tmtc3, Tgfbr2, Phex, Fgfr1, Atxn1l, Ass1, Rab3a, Pdgfra]
GO Biological Process	GO:0032101	Regulation of response to external stimulus	0.0294	51	871	[Apoh, Serpinf1, Ace, Calr, Cd44, Igf1r, Cd34, Ttll12, Ada, Crk, Fabp7, Mcu, Egfr, Tbc1d23, Ahsg, Robo1, Sod1, Hsp90ab1, Pdgfrb, Nrp1, Ppm1f, F2, Fcgr1, Lamp1, Nt5e, Dak, Inpp5f, Serpinf2, Vamp7, Itga2, Fem1a, Tgfbr2, Gja1, Agt, Adam17, Ano6, Fcer1g, Ppm1b, Rac1, Gpx1, Fgfr1, Usp14, Abr, Abcc1, Rtn4, Snca, Plxna4, Slc12a2, Apod, Pdgfra, Gstp1]
GO Biological Process	GO:0043269	Regulation of ion transport	0.0297	44	722	[Ace, Wdr1, Clic1, Nol3, Clic6, Pdgfrb, Gsto1, Mgea5, Tor1a, F2, Car2, Coro1a, Fkbp1a, Atp1a1, Maob, Clic4, Ank2, Atg5, Atp1b2, Vamp7, Gja1, Agt, Fabp3, Ano6, Kcnd2, Fgfr1, Icam1, Pkd2, Stxbp1, Rasgrf2, Psen1, Rtn4, Pdpk1, Rab3b, Rab3a, Plcb1, Entpd1, Snca, Slc12a2, Cfl1, Dpp6, Dbi, Grm5, Cacna2d2]
GO Biological Process	GO:0006928	Movement of cell or subcellular component	0.0299	74	1382	[Cd44, Wdr1, Kit, Cd34, Rhot1, Crk, Gipc1, Egfr, Nrcam, Pafah1b1, Evl, Itga5, Alcam, Robo1, Sod1, Nars, Pdgfrb, Nrp1, Tor1a, Uchl1, Fscn1, Coro1a, Gpm6a, Itga11, Map4, Ank2, Atp1b2, Coro7, Plxnb2, Sh3bp1, Vamp7, Itga2, Erbb2, Fut8, Sorl1, Pltp, Chl1, Gja1, Rhob, Adam17, Itgb5, Gsk3a, Ano6, Ap3s2, Dchs1, Ntrk2, Fcer1g, Rac1, Pecam1, Gpx1, Fgfr1, Nptn, Icam1, Hsp90aa1, Abcc1, Psen1, Cttn, Dstn, Rtn…
GO Biological Process	GO:0009894	Regulation of catabolic process	0.0299	51	872	[Apoh, Tbrg4, Rad23a, Snf8, Pgam1, Gipc1, Egfr, Atxn3, Caml, Lpcat1, Hrsp12, Hsp90ab1, Cst3, Alad, Fam192a, Pin1, Gclc, Chmp4b, Pak4, Usp5, Bag2, Ubac2, Atg5, Pkd1, Bag5, Parn, Sorl1, Tmtc3, Ezr, Gja1, Clec16a, Fto, Gsk3a, Hp, Gpx1, Usp14, Hsp90aa1, Idh1, Psen1, Cttn, Cdk5rap3, Cirbp, Golga2, Snca, Ube2v2, Msn, Mettl16, Dbi, Mtch2, Csnk1a1, Stx5a]
GO Biological Process	GO:0098869	Cellular oxidant detoxification	0.0305	10	81	[Txnrd1, Hba-x, Sod1, Gsto1, Fam213b, Hbb-y, Gsr, Hp, Gpx1, Gstp1]
GO Biological Process	GO:0050773	Regulation of dendrite development	0.0305	17	193	[Crk, Pafah1b1, Robo1, Arhgap33, Camsap2, Pacsin1, Eef2k, Vamp7, Ngef, Gsk3a, Numbl, Ntrk2, Rac1, Ptprz1, Psen1, Cttn, Cfl1]
GO Biological Process	GO:0009653	Anatomical structure morphogenesis	0.0306	111	2244	[Ace, Adck4, Crabp2, Cd44, Wdr1, Igf1r, Gabpa, Plcd1, Aldh1a3, Cd34, Ada, Pfn1, Cryaa, Fis1, Dvl2, D17Wsu104e, Egfr, Txnrd1, Nrcam, Pafah1b1, Evl, Cap2, Vcl, Ywhaz, Itga5, Alcam, Robo1, Sod1, Hsp90ab1, Pdgfrb, Nrp1, Tor1a, Car2, Calb1, Stmn1, Uchl1, Ssbp1, Gpm6a, Cdh15, Cryab, Aldh1a2, Cdh6, Fkbp1a, Clic4, Rras, Pacsin1, Jmjd6, Spr, Cpe, Serpinf2, Pkd1, Gpi1, Plxnb2, Sh3bp1, Itga2, Erbb2, Phospho…
GO Biological Process	GO:0050821	Protein stabilization	0.0306	16	176	[Calr, Pfn1, Caml, Hsp90ab1, Lamp1, Cryab, Pin1, Bag2, Ank2, Atp1b2, Ptges3, Bag5, Lamp2, Stxbp1, Hsp90aa1, Rtn4]
GO Biological Process	GO:1903034	Regulation of response to wounding	0.0306	16	176	[Apoh, Igf1r, Cd34, Crk, Cldn1, F2, Inpp5f, Serpinf2, Gja1, Adam17, Ano6, Fcer1g, Rtn4, Rab3a, Slc12a2, Pdgfra]
GO Biological Process	GO:0051345	Positive regulation of hydrolase activity	0.0309	42	682	[Apoh, Gdi1, Crk, Pfn1, Fis1, Dvl2, Gipc1, Robo1, Hsp90ab1, Pdgfrb, Nrp1, Ppm1f, Tor1aip1, F3, Ssbp1, Pin1, Tbc1d10a, Arhgap33, Arhgap29, Ppp2r4, Atp1b2, Tbc1d13, Sh3bp1, Itga2, Erbb2, Arhgdia, Agt, Ngef, Fgfr1, Icam1, Abr, Anp32b, Pdpk1, Rab3a, Plcb1, Arhgap1, Rasgrp2, Snca, Ranbp1, Mtch2, Pdgfra, Ralbp1]
GO Biological Process	GO:0051171	Regulation of nitrogen compound metabolic process	0.0309	228	5126	[Tbrg4, Serpinf1, Chordc1, Ace, Pnkp, Ppp5c, Eif2b5, Rad23a, Calr, Ndrg2, Hdgf, Cd44, Igf1r, Kit, Snf8, Aplp1, Arpp19, Gabpa, Pgam1, Nol3, Atp1b4, Cd34, Pfn1, Shmt1, Cryaa, Fis1, Dvl2, Gipc1, D17Wsu104e, Hsp90b1, Egfr, Helb, Hba-x, Smg8, Pafah1b1, Psma6, Nova1, Atxn3, Caml, Lpcat1, Ndufs4, Anxa8, Fbxo4, Ywhaz, Hrsp12, Twf1, Itga5, Ppp1r1a, Mfi2, Pak2, Ahsg, Robo1, Sod1, Kmt2d, Mospd1, Hsp90ab1, G…
GO Biological Process	GO:0031330	Negative regulation of cellular catabolic process	0.0314	20	247	[Gipc1, Caml, Hsp90ab1, Cst3, Alad, Fam192a, Chmp4b, Ubac2, Bag5, Parn, Sorl1, Clec16a, Hp, Usp14, Psen1, Cdk5rap3, Cirbp, Golga2, Snca, Dbi]
GO Biological Process	GO:0034622	Cellular protein-containing complex assembly	0.0316	42	683	[Ndufa11, Calr, Nol3, Tppp3, Cryaa, Ndufs4, Ndufb9, Ndufa5, Hsp90ab1, Ndufb8, Clns1a, Bcs1l, Ndufa10, Snap25, Nasp, Fkbp4, Cryab, Cox7a2, Chmp4b, Fkbp1a, Tbca, Shprh, Fcho2, Coro7, Ptges3, Vamp7, Rac1, Sgip1, Pih1d1, Stxbp1, Hsp90aa1, Rims1, Cttn, Rtn4, Set, Anp32b, Golga2, Chmp3, Snca, Sf3a2, Ddx39b, Unc13c]
GO Biological Process	GO:0023061	Signal release	0.0316	17	194	[Ywhaz, Dgat1, Snap25, Slc6a9, Pclo, Cpe, Agt, Fcer1g, Stxbp1, Rims1, Psen1, Stx1b, Rab3a, Snca, Ccdc186, Nrxn3, Unc13c]
GO Biological Process	GO:0006107	Oxaloacetate metabolic process	0.0317	4	11	[Mdh2, Got1, Got2, Mdh1]
GO Biological Process	GO:0002446	Neutrophil mediated immunity	0.0331	5	20	[Ace, Wdr1, F2, Anxa3, Vamp7]
GO Biological Process	GO:0033145	Positive regulation of intracellular steroid hormone receptor signaling pathway	0.0331	5	20	[Ppp5c, Kmt2d, Wbp2, Ntrk2, Ube2i]
GO Biological Process	GO:0050714	Positive regulation of protein secretion	0.0331	17	195	[Cd34, Mcu, Egfr, Glud1, Mgea5, Ppid, Phpt1, Gpi1, Sorl1, Pfkm, Ezr, Gja1, Agt, Vsnl1, Rac1, Oxct1, Ppia]
GO Biological Process	GO:0009218	Pyrimidine ribonucleotide metabolic process	0.0331	5	20	[Nme3, Ak3, Cmpk1, Dhodh, Nme1]
GO Biological Process	GO:0003016	Respiratory system process	0.0331	5	20	[Adh5, Ndufs4, Ywhaz, Gaa, Rab3a]
GO Biological Process	GO:0016082	Synaptic vesicle priming	0.0331	5	20	[Snap25, Stxbp1, Rims1, Snca, Unc13c]
GO Biological Process	GO:0030324	Lung development	0.0335	18	213	[Ace, Ada, Sparc, Egfr, Ywhaz, Hrsp12, Pdgfrb, Aldh1a2, Jmjd6, Pkd1, Ptges3, Tmtc3, Tgfbr2, Phex, Fgfr1, Atxn1l, Rab3a, Pdgfra]
GO Biological Process	GO:0008283	Cell population proliferation	0.0338	35	541	[Ace, Kit, Nol3, Cd34, Dvl2, Fabp7, Cdk1, Txnrd1, Pafah1b1, Fbxo4, Pdgfrb, Ppp1r8, Uchl1, Fkbp1a, Adk, Ptges3, Plxnb2, Itga2, Gja1, Agt, Impdh1, Dchs1, Numbl, Rac1, Gpx1, Fgfr1, Tacc2, Psen1, Cdk5rap3, Cops2, Ube2l3, Msn, Dbi, Zpr1, Gstp1]
GO Biological Process	GO:0031329	Regulation of cellular catabolic process	0.0341	44	729	[Apoh, Tbrg4, Rad23a, Pgam1, Gipc1, Atxn3, Caml, Hrsp12, Hsp90ab1, Cst3, Alad, Fam192a, Gclc, Chmp4b, Pak4, Usp5, Bag2, Ubac2, Atg5, Pkd1, Bag5, Parn, Sorl1, Tmtc3, Ezr, Clec16a, Fto, Gsk3a, Hp, Gpx1, Usp14, Hsp90aa1, Idh1, Psen1, Cttn, Cdk5rap3, Cirbp, Golga2, Snca, Ube2v2, Msn, Mettl16, Dbi, Csnk1a1]
GO Biological Process	GO:0031113	Regulation of microtubule polymerization	0.0341	8	55	[Prune, Stmn1, Fkbp4, Eml2, Camsap2, Rac1, Clip1, Snca]
GO Biological Process	GO:1901137	Carbohydrate derivative biosynthetic process	0.0345	32	481	[Aprt, Adss, Ada, Shmt1, Rrm2, Dcakd, Tkt, Tsta3, Nme3, Pdgfrb, Ak3, Tyms, Atic, Cmpk1, Ak2, Pkm, Mpi, Nt5e, Fut11, Pnp, Adk, Fut8, Tmtc3, Dhodh, Pygl, Acot7, Impdh1, Serpina1a, Psen1, Golga2, Nme1, Dad1]
GO Biological Process	GO:0071326	Cellular response to monosaccharide stimulus	0.0347	10	83	[Serpinf1, Igf1r, Gclc, Gpx1, Icam1, Lgals1, Plcb1, Ccdc186, Nme1, Slc29a1]
GO Biological Process	GO:0043299	Leukocyte degranulation	0.0355	6	31	[Kit, Ywhaz, Anxa3, Coro1a, Cbl, Vamp7]
GO Biological Process	GO:0009651	Response to salt stress	0.0355	6	31	[Trip10, Cldn1, Hsp90ab1, Agt, Hsp90aa1, Akr1b3]
GO Biological Process	GO:0003008	System process	0.0358	82	1578	[Serpinf1, Ace, Amph, Tpm4, Wdr1, Kit, Adh5, Aldh1a3, Cd34, Fabp7, Egfr, Pgam2, Nrcam, Pafah1b1, Ndufs4, Glud1, Ywhaz, Itga5, Sod1, Fen1, Fam107b, Snap25, Ddah1, Calb1, Uchl1, Abcg2, Crym, Man2b1, Aars, Gclc, Uba6, Fkbp1a, Gabrb3, Atp1a1, Ank2, Dopey2, Atg5, Crygd, Inpp5f, Camk4, Serpinf2, Gpi1, Ptges3, Amfr, Itga2, Rlbp1, Ncam2, Ezr, Chl1, Gja1, Agt, Ephx2, Gsk3a, Prcp, Ntrk2, Kcnd2, Gpx1, Fgfr1…
GO Biological Process	GO:0031324	Negative regulation of cellular metabolic process	0.036	121	2497	[Serpinf1, Chordc1, Pnkp, Ppp5c, Calr, Ndrg2, Hdgf, Cd44, Igf1r, Arpp19, Gabpa, Nol3, Cd34, Shmt1, Cryaa, Gipc1, Helb, Hba-x, Pafah1b1, Caml, Lpcat1, Anxa8, Hrsp12, Ppp1r1a, Pak2, Ahsg, Kmt2d, Mospd1, Hsp90ab1, Eif2ak2, Otub1, Mgea5, Pa2g4, Tyms, Ppm1f, Fh1, F2, Cst3, Ppid, Ambp, Alad, Bag1, Ppp1r8, Nelfa, Uchl1, Lmcd1, Crym, Hbb-y, Itm2a, Fam192a, Cryab, Pin1, Gclc, Chmp4b, Atcay, Fkbp1a, Atp1a1…
GO Biological Process	GO:0006904	Vesicle docking involved in exocytosis	0.0364	7	43	[Stxbp1, Rims1, Stx1b, Rab3b, Rab3a, Rab3c, Unc13c]
GO Biological Process	GO:0007159	Leukocyte cell-cell adhesion	0.0372	8	56	[Cd44, Itga5, Nt5e, Ezr, Pecam1, Icam1, L1cam, Msn]
GO Biological Process	GO:0008219	Cell death	0.0374	52	906	[Mien1, Casp14, Kit, Aplp1, Nol3, Rhot1, Cryaa, Fis1, D17Wsu104e, Cdk1, Clptm1l, Ndufs4, Pak2, Mgea5, Ppm1f, Api5, Cst3, Ppid, Bag1, Mst4, Lamp1, Cryab, Pkm, Atcay, Pak4, Cbl, Pnp, Atg5, Sfn, Bag5, Taok1, Zfp622, Tgfbr2, Gja1, Rhob, Pygl, Gsk3a, Mff, Lgals1, Casp3, Hsp90aa1, Psen1, Cdk5rap3, Aldoc, Pdpk1, Steap3, Epb4.1l3, Snca, Aktip, Zpr1, Mtch2, Dad1]
GO Biological Process	GO:0006690	Icosanoid metabolic process	0.0374	11	99	[Cyp2f2, Gstm1, Cyp2a5, Ptgds, Lta4h, Fam213b, Ptges3, Acox1, Gpx1, Ptgr2, Gstp1]
GO Biological Process	GO:0009749	Response to glucose	0.0377	14	147	[Serpinf1, Eif2b5, Igf1r, Pfkl, Gclc, Tgfbr2, Gja1, Gpx1, Icam1, Lgals1, Casp3, Ccdc186, Nme1, Slc29a1]
GO Biological Process	GO:0009895	Negative regulation of catabolic process	0.0378	23	308	[Gipc1, Egfr, Caml, Hsp90ab1, Cst3, Alad, Fam192a, Pin1, Chmp4b, Ubac2, Bag5, Parn, Sorl1, Clec16a, Hp, Usp14, Psen1, Cdk5rap3, Cirbp, Golga2, Snca, Dbi, Mtch2]
GO Biological Process	GO:0048015	Phosphatidylinositol-mediated signaling	0.0381	9	70	[Ncs1, Igf1r, Plcd1, Pdgfrb, Inpp5f, Erbb2, Ezr, Plcb1, Pdgfra]
GO Biological Process	GO:0008037	Cell recognition	0.0383	13	131	[Nrcam, Ywhaz, Robo1, Nrp1, Fcgr1, Jmjd6, Ncam2, Nptn, Ptprz1, Casp3, Rtn4, L1cam, Msn]
GO Biological Process	GO:0009265	2-deoxyribonucleotide biosynthetic process	0.0393	4	12	[Shmt1, Tyms, Cmpk1, Adk]
GO Biological Process	GO:0007006	Mitochondrial membrane organization	0.0393	11	100	[Nol3, Rhot1, Bcs1l, Timm10, Gclc, Dnajc11, Gsk3a, Hsp90aa1, Apoo, Snca, Mtch2]
GO Biological Process	GO:2001135	Regulation of endocytic recycling	0.0393	4	12	[Tssc1, Inpp5f, Sorl1, Arhgap1]
GO Biological Process	GO:1902287	Semaphorin-plexin signaling pathway involved in axon guidance	0.0393	4	12	[Nrp1, Plxnb2, Plxna4, Plxna1]
GO Biological Process	GO:0035493	SNARE complex assembly	0.0393	4	12	[Snap25, Vamp7, Stxbp1, Snca]
GO Biological Process	GO:0035556	Intracellular signal transduction	0.0396	74	1402	[Ncs1, Rab5b, Thop1, Igf1r, Kit, Plcd1, Nol3, Gdi1, Fis1, Dvl2, Nrbp2, Mcu, Egfr, Rufy1, Ndufs4, Ywhaz, Ppp1r1a, Pak2, Twf2, Pdgfrb, Ppm1f, Pclo, Rheb, Sh2b1, Mst4, Cryab, Rab6b, Arhgap33, Pak4, Calm4, Rras, Ank2, Pnp, Arhgap29, Inpp5f, Camk4, Pebp1, Sfn, Erbb2, Taok1, Nek4, Lingo1, Zfp622, Arhgdia, Ezr, Clec16a, Agt, Rhob, Rras2, Dchs1, Ntrk2, Rac1, Pecam1, Pkd2, Rab4b, Casp3, Abr, Rasgrf2, Psen…
GO Biological Process	GO:0009145	Purine nucleoside triphosphate biosynthetic process	0.0399	7	44	[Nme3, Ak3, Pkm, Pnp, Adk, Impdh1, Nme1]
GO Biological Process	GO:0060291	Long-term synaptic potentiation	0.04	8	57	[Snap25, Ntrk2, Nptn, Rims1, Rasgrf2, Psen1, Snca, Dbi]
GO Biological Process	GO:0010517	Regulation of phospholipase activity	0.04	8	57	[Plcd1, Anxa8, Pdgfrb, Agt, Fgfr1, Pdpk1, Snca, Pdgfra]
GO Biological Process	GO:0010639	Negative regulation of organelle organization	0.0408	27	388	[Nol3, Pfn1, Evl, Twf1, Pak2, Twf2, Otub1, Fh1, Stmn1, Fkbp4, Coro1a, Gclc, Map4, Chmp4b, Eml2, Camsap2, Atg5, Taok1, Tacstd2, Clec16a, Pecam1, Gpx1, Pih1d1, Eml4, Capg, Snca, Cfl1]
GO Biological Process	GO:0006538	Glutamate catabolic process	0.0411	3	5	[Glud1, Got1, Got2]
GO Biological Process	GO:0090166	Golgi disassembly	0.0411	3	5	[Cdk1, Golga2, Stx5a]
GO Biological Process	GO:0009052	Pentose-phosphate shunt, non-oxidative branch	0.0411	3	5	[Tkt, Taldo1, Rpia]
GO Biological Process	GO:0032889	Regulation of vacuole fusion, non-autophagic	0.0411	3	5	[Eno2, Eno3, Eno1]
GO Biological Process	GO:0016051	Carbohydrate biosynthetic process	0.0417	11	101	[Pgam2, Fbp2, Gsto1, Got1, Nans, Akr1a1, Gpi1, Ptges3, Akr1b3, Sord, Gbe1]
GO Biological Process	GO:0072593	Reactive oxygen species metabolic process	0.0417	11	101	[Egfr, Txnrd1, Hba-x, Ndufs4, Sod1, Ddah1, Hbb-y, Spr, Gpx1, Hsp90aa1, Nnt]
GO Biological Process	GO:0070482	Response to oxygen levels	0.0423	24	331	[Npepps, Hmox2, Nol3, Ada, Cryaa, Hsp90b1, Ndufs4, Pdgfrb, P4hb, Cst3, Alad, Cryab, Pin1, Cbl, Eef2k, Itga2, Tgfbr2, Adam17, Hyou1, Cr1l, Kcnd2, Casp3, Rtn4, Slc29a1]
GO Biological Process	GO:0048858	Cell projection morphogenesis	0.043	32	490	[Igf1r, Egfr, Nrcam, Pafah1b1, Evl, Vcl, Alcam, Robo1, Hsp90ab1, Nrp1, Stmn1, Uchl1, Gpm6a, Pacsin1, Plxnb2, Erbb2, Chl1, Gja1, Numbl, Rac1, Nptn, Ptprz1, Stxbp1, Hsp90aa1, Cttn, L1cam, Rab3a, Epb4.1l3, Nrp2, Plxna4, Pacsin2, Plxna1]
GO Biological Process	GO:0007409	Axonogenesis	0.0433	25	351	[Igf1r, Nrcam, Pafah1b1, Evl, Vcl, Alcam, Robo1, Hsp90ab1, Nrp1, Stmn1, Uchl1, Plxnb2, Erbb2, Chl1, Numbl, Rac1, Nptn, Ptprz1, Stxbp1, Hsp90aa1, L1cam, Rab3a, Nrp2, Plxna4, Plxna1]
GO Biological Process	GO:0017156	Calcium-ion regulated exocytosis	0.0438	7	45	[Snap25, Vamp7, Stxbp1, Rims1, Stx1b, Rab3a, Unc13c]
GO Biological Process	GO:0042180	Cellular ketone metabolic process	0.0438	9	72	[Adck4, Fdxr, Glo1, Akr1a1, Got2, Gpi1, Akr7a5, Akr1b3, Oxct1]
GO Biological Process	GO:0045429	Positive regulation of nitric oxide biosynthetic process	0.0438	7	45	[Hsp90ab1, Ddah1, Agt, Icam1, Pkd2, Hsp90aa1, Ass1]
GO Biological Process	GO:0009065	Glutamine family amino acid catabolic process	0.044	5	22	[Glud1, Got1, Ddah1, Got2, Aldh4a1]
GO Biological Process	GO:0045324	Late endosome to vacuole transport	0.044	5	22	[Snf8, Chmp4b, Vps25, Chmp3, Vta1]
GO Biological Process	GO:0032509	Endosome transport via multivesicular body sorting pathway	0.0443	6	33	[Snf8, Ubxn6, Chmp4b, Vps25, Chmp3, Vta1]
GO Biological Process	GO:0061028	Establishment of endothelial barrier	0.0443	6	33	[Cldn1, Ezr, Pecam1, Icam1, Rtn4, Msn]
GO Biological Process	GO:0042743	Hydrogen peroxide metabolic process	0.0443	6	33	[Egfr, Txnrd1, Hba-x, Sod1, Hbb-y, Gpx1]
GO Biological Process	GO:0006195	Purine nucleotide catabolic process	0.0443	6	33	[Gmpr2, Ada, Nudt3, Nt5e, Acot7, Itpa]
GO Biological Process	GO:0034405	Response to fluid shear stress	0.0443	6	33	[Pdgfrb, Car2, Pkd1, Gja1, Pkd2, Ass1]
GO Biological Process	GO:0050954	Sensory perception of mechanical stimulus	0.0443	16	185	[Wdr1, Kit, Ndufs4, Sod1, Fam107b, Crym, Gabrb3, Itga2, Gpx1, Fgfr1, Icam1, Col11a2, Casp3, N28178, Rab3a, Slc12a2]
GO Biological Process	GO:0033157	Regulation of intracellular protein transport	0.0448	19	239	[Nol3, Gdi1, Fis1, Cdk1, Hsp90ab1, Ubac2, Camk4, Sfn, Vamp7, Erbb2, Sorl1, Gsk3a, Mff, Hsp90aa1, Psen1, Anp32b, Lcp1, Zpr1, Apod]
GO Biological Process	GO:0035295	Tube development	0.0448	54	961	[Ace, Cd44, Kit, Plcd1, Cd34, Ada, Pfn1, Sparc, Dvl2, D17Wsu104e, Egfr, Nrcam, Ywhaz, Hrsp12, Robo1, Pdgfrb, Tyms, Nrp1, Calb1, Aldh1a2, Clic4, Jmjd6, Serpinf2, Pkd1, Ptges3, Plxnb2, Tacstd2, Tmtc3, Tgfbr2, Gja1, Agt, Rhob, Prcp, Dchs1, Ntrk2, Phex, Pecam1, Gpx1, Fgfr1, Pkd2, Hdac7, Atxn1l, Casp3, Tmem2, Psen1, Ass1, Rtn4, Akr1b3, Rab3a, Nrp2, Slc12a2, Cfl1, Pdgfra, Nrxn3]
GO Biological Process	GO:0051271	Negative regulation of cellular component movement	0.0449	23	314	[Apoh, Serpinf1, Calr, Ada, Crk, Evl, Ptprg, Robo1, Nrp1, Mst4, Pin1, Clic4, Rras, Atp1b2, Tacstd2, Arhgdia, Gja1, Rhob, Abr, Idh2, Plcb1, Cfl1, Apod]
GO Biological Process	GO:0007423	Sensory organ development	0.0456	38	617	[Serpinf1, Uchl3, Kit, Aldh1a3, Sparc, Cryaa, Dvl2, Egfr, Pafah1b1, Lpcat1, Sod1, H2-K1, Pdgfrb, Nrp1, Cst3, Calb1, Gpm6a, Cryab, Aldh1a2, Gabrb3, Clic4, Atg5, Crygd, Jmjd6, Tgfbr2, Gja1, Dchs1, Ntrk2, Rac1, Fgfr1, Cryge, Aldh1a1, Abr, Psen1, Anp32b, Unc45b, Pvalb, Pdgfra]
GO Biological Process	GO:0019882	Antigen processing and presentation	0.0467	9	73	[Rab5b, Calr, H2-K1, Fcgr1, Atg5, Fcer1g, Icam1, Rab3b, Rab3c]
GO Biological Process	GO:0036465	Synaptic vesicle recycling	0.0467	8	59	[Amph, Canx, Napb, Fcho2, Sncb, Pacsin1, Rab3a, Snca]
GO Biological Process	GO:0006906	Vesicle fusion	0.0467	9	73	[Stx7, Snap25, Vamp7, Eea1, Stx16, Stxbp1, Stx1b, Snca, Stx5a]
GO Biological Process	GO:0071495	Cellular response to endogenous stimulus	0.047	59	1075	[Serpinf1, Uchl3, Cd44, Igf1r, Kit, Aprt, Aplp1, Gabpa, Crk, Shmt1, Fis1, Hsp90b1, Egfr, Cldn1, Sod1, Pdgfrb, Got1, Car2, Fkbp4, Coro1a, Pkm, Gclc, Gabrb3, Atp1a1, Cbl, Eef2k, Ptges3, Sh3bp1, Erbb2, Fut8, Tgfbr2, Ezr, Gja1, Agt, Itgb5, Gsk3a, Wbp2, Ntrk2, Phex, Fgfr1, Icam1, Pkd2, Casp3, Sfr1, Abcc1, Psen1, Arpc3, Ass1, Pdpk1, Akr1b3, Plcb1, Snca, Ube2l3, Cfl1, Zpr1, Pdgfra, Grm5, Gstp1, Hmgcs1]
GO Biological Process	GO:0030836	Positive regulation of actin filament depolymerization	0.0471	4	13	[Wdr1, Sh3bp1, Dstn, Cfl1]
GO Biological Process	GO:1903651	Positive regulation of cytoplasmic transport	0.0471	4	13	[Tssc1, Sorl1, Ezr, Msn]
GO Biological Process	GO:0033197	Response to vitamin e	0.0471	4	13	[Ada, Eif2ak2, Alad, Hmgcs1]
GO Biological Process	GO:0032981	Mitochondrial respiratory chain complex i assembly	0.0473	7	46	[Ndufa11, Ndufs4, Ndufb9, Ndufa5, Ndufb8, Bcs1l, Ndufa10]
GO Biological Process	GO:0046148	Pigment biosynthetic process	0.0473	7	46	[Aprt, Ada, Shmt1, Alad, Urod, Cpox, Ppox]
GO Biological Process	GO:0034614	Cellular response to reactive oxygen species	0.0482	13	136	[Ppp5c, Crk, Cdk1, Egfr, Sod1, Pdgfrb, Cst3, Crygd, Rhob, Akr1b3, Cfl1, Pdgfra, Ankzf1]
GO Biological Process	GO:0051282	Regulation of sequestering of calcium ion	0.0482	13	136	[Plcd1, Nol3, Gsto1, F2, Coro1a, Fkbp1a, Ank2, Atg5, Pkd2, Pdpk1, Plcb1, Snca, Dbi]
GO Biological Process	GO:0051205	Protein insertion into membrane	0.0488	6	34	[Get4, Bcs1l, Timm10, Hsp90aa1, Reep1, Ubl4]
GO Biological Process	GO:0009069	Serine family amino acid metabolic process	0.0488	6	34	[Shmt1, Txnrd1, Psat1, Sephs1, Gclc, Tst]
GO Biological Process	GO:0001822	Kidney development	0.0489	22	298	[Serpinf1, Ace, Cd44, Cd34, Hrsp12, Pdgfrb, Nrp1, Car2, Calb1, Aldh1a2, Jmjd6, Pkd1, Tacstd2, Agt, Dchs1, Pecam1, Fgfr1, Pkd2, Ass1, Akr1b3, Anxa4, Pdgfra]
GO Biological Process	GO:0051241	Negative regulation of multicellular organismal process	0.0489	69	1304	[Apoh, Serpinf1, Ace, Calr, Ndrg2, Cd44, Gabpa, Nol3, Ptgds, Gdi1, Cd34, Ada, Sparc, Egfr, Pafah1b1, Nova1, Evl, Ptprg, Ahsg, Robo1, Sod1, Hsp90ab1, H2-K1, Mgea5, Nrp1, F2, Cst3, Rheb, Abcg2, Fkbp4, Lnpep, Atp1a1, Inpp5f, Atp1b2, Cpe, Bag5, Erbb2, Sorl1, Lingo1, Tacstd2, Tgfbr2, Ezr, Gja1, Agt, Glrx3, Ngef, Adam17, Gsk3a, Ntm, Ppm1b, Rac1, Fgfr1, Nptn, Aldh1a1, Hdac7, Lgals1, Ptprz1, Abr, Psen1, …
GO Biological Process	GO:1902533	Positive regulation of intracellular signal transduction	0.0489	54	967	[Calr, Cd44, Igf1r, Kit, Arpp19, Ada, Fis1, Dvl2, D17Wsu104e, Egfr, Robo1, Sod1, Hsp90ab1, Eif2ak2, Pdgfrb, Shoc2, Gsto1, Nrp1, F2, F3, Rheb, Lmcd1, Atp2c1, Cbl, Pebp1, Serpinf2, Erbb2, Taok1, Zfp622, Clec16a, Agt, Adam17, Gsk3a, Ntrk2, Gpx1, Fgfr1, Pih1d1, Icam1, Pkd2, Hsp90aa1, Ube2n, Psen1, Cdk5rap3, Rtn4, L1cam, Ube2v1, Plcb1, Steap3, Magi3, Mtch2, Pdgfra, Grm5, Ralbp1, Ube2i]
GO Biological Process	GO:0007264	Small gtpase mediated signal transduction	0.0489	21	279	[Rab5b, Gdi1, Rufy1, Rheb, Rab6b, Arhgap33, Rras, Arhgdia, Rhob, Rras2, Rac1, Pecam1, Rab4b, Rasgrf2, Cdc42ep4, Rab3b, Rab3a, Arhgap1, Rasgrp2, Ralbp1, Rab3c]
GO Biological Process	GO:0071900	Regulation of protein serine/threonine kinase activity	0.0491	31	476	[Chordc1, Igf1r, Kit, Dvl2, Egfr, Robo1, Sod1, Hsp90ab1, Eif2ak2, Pdgfrb, Uchl1, Bccip, Pkd1, Sfn, Erbb2, Taok1, Fem1a, Sorl1, Agt, Adam17, Fgfr1, Pih1d1, Pkd2, Casp3, Psen1, Cdk5rap3, Cab39, Snca, Magi3, Grm5, Gstp1]
GO Biological Process	GO:0055021	Regulation of cardiac muscle tissue growth	0.0492	9	74	[Trip10, Cdk1, Pin1, Tgfbr2, Gja1, Gsk3a, Fgfr1, Pi16, Ddx39b]
GO Biological Process	GO:0006805	Xenobiotic metabolic process	0.0492	9	74	[Cyp2f2, Gstm5, Gstm1, Cyp2a5, Gsto1, Cryz, Nceh1, Aip, Gstp1]
GO Biological Process	GO:0048791	Calcium ion-regulated exocytosis of neurotransmitter	0.0494	5	23	[Snap25, Stxbp1, Rims1, Stx1b, Unc13c]
GO Biological Process	GO:0006775	Fat-soluble vitamin metabolic process	0.0494	5	23	[Crabp1, Cbr1, Rbp1, Pltp, Fgfr1]

## Sheet: GO Cellular Component
category	term name	description	FDR value	# proteins	# background proteins	gene names
GO Cellular Component	GO:0005737	Cytoplasm	7.28e-89	669	10283	[Apoh, Ncs1, Gmpr, Hddc2, Tbrg4, Rab5b, Serpinf1, Gramd1a, Ckb, Snd1, Npepps, Fkbp10, Gstt3, Ace, Uba1, Pnck, Uchl3, Gmpr2, Ndufa11, Mien1, Clpp, Pnkp, Cyp2f2, Ppp5c, Eif2b5, Amph, Gars, Tpm4, Ckm, Calb2, Adck4, Rad23a, Calr, Gstm5, Gstm1, Hmox2, Adh1, Eno2, Ndrg2, Hdgf, Crabp2, Thop1, Cd44, Wdr1, Casp14, Igf1r, Cyp2a5, Kit, Adh5, Snf8, Tbcb, Mvd, Aprt, Aplp1, Acat2, Clic1, M6pr, Arpp19, Plcd1, F…
GO Cellular Component	GO:0005622	Intracellular	9.84e-73	714	12596	[Apoh, Ncs1, Gmpr, Hddc2, Tbrg4, Rab5b, Serpinf1, Gramd1a, Ckb, Snd1, Npepps, Fkbp10, Gstt3, Ace, Uba1, Pnck, Uchl3, Gmpr2, Ndufa11, Mien1, Clpp, Pnkp, Cyp2f2, Ppp5c, Eif2b5, Amph, Gars, Tpm4, Ckm, Calb2, Adck4, Rad23a, Calr, Gstm5, Gstm1, Hmox2, Adh1, Eno2, Ndrg2, Hdgf, Crabp2, Thop1, Cd44, Wdr1, Casp14, Igf1r, Cyp2a5, Kit, Adh5, Snf8, Tbcb, Mvd, Aprt, Aplp1, Acat2, Clic1, M6pr, Arpp19, Gabpa, P…
GO Cellular Component	GO:0110165	Cellular anatomical entity	1.37e-60	773	15632	[Apoh, Ncs1, Gmpr, Hddc2, Tbrg4, Rab5b, Serpinf1, Gramd1a, Ckb, Snd1, Npepps, Fkbp10, Gstt3, Ace, Uba1, Pnck, Uchl3, Gmpr2, Ndufa11, Mien1, Clpp, Pnkp, Cyp2f2, Ppp5c, Eif2b5, Amph, Gars, Tpm4, Ckm, Calb2, Adck4, Rad23a, Calr, Gstm5, Gstm1, Hmox2, Adh1, Eno2, Ndrg2, Hdgf, Crabp2, Thop1, Cd44, Wdr1, Casp14, Igf1r, Cyp2a5, Kit, Adh5, Snf8, Tbcb, Mvd, Aprt, Aplp1, Acat2, Clic1, M6pr, Arpp19, Gabpa, P…
GO Cellular Component	GO:0005829	Cytosol	2.62e-49	318	3573	[Ncs1, Gmpr, Gramd1a, Ckb, Snd1, Npepps, Fkbp10, Uba1, Uchl3, Gmpr2, Mien1, Ppp5c, Eif2b5, Gars, Calb2, Adck4, Rad23a, Calr, Gstm5, Gstm1, Adh1, Eno2, Crabp2, Cd44, Casp14, Adh5, Snf8, Tbcb, Mvd, Aprt, Acat2, Plcd1, Pgam1, Gltp, Psmb1, Prune, Qdpr, Lta4h, Adss, Ada, Psmb6, Pfn1, Drg2, Shmt1, P4ha2, Cryaa, Dvl2, Gipc1, Ubxn6, Fabp7, Cdk1, Hsp90b1, Herc4, Txnrd1, Pfkl, Hba-x, Pgam2, Rrm2, Pafah1b1,…
GO Cellular Component	GO:0043229	Intracellular organelle	6.1e-43	613	11084	[Ncs1, Hddc2, Tbrg4, Rab5b, Serpinf1, Gramd1a, Ckb, Snd1, Npepps, Fkbp10, Ace, Uba1, Pnck, Uchl3, Ndufa11, Clpp, Pnkp, Cyp2f2, Ppp5c, Eif2b5, Amph, Gars, Tpm4, Calb2, Adck4, Rad23a, Calr, Hmox2, Adh1, Ndrg2, Hdgf, Crabp2, Thop1, Cd44, Wdr1, Casp14, Igf1r, Cyp2a5, Kit, Adh5, Snf8, Tbcb, Mvd, Aprt, Aplp1, Acat2, Clic1, M6pr, Gabpa, Plcd1, Fsd1, Pgam1, Psmb1, Nol3, Tppp3, Ptgds, Gdi1, Prune, Qdpr, L…
GO Cellular Component	GO:0043226	Organelle	9.06e-43	628	11550	[Ncs1, Hddc2, Tbrg4, Rab5b, Serpinf1, Gramd1a, Ckb, Snd1, Npepps, Fkbp10, Ace, Uba1, Pnck, Uchl3, Ndufa11, Clpp, Pnkp, Cyp2f2, Ppp5c, Eif2b5, Amph, Gars, Tpm4, Calb2, Adck4, Rad23a, Calr, Gstm5, Hmox2, Adh1, Ndrg2, Hdgf, Crabp2, Thop1, Cd44, Wdr1, Casp14, Igf1r, Cyp2a5, Kit, Adh5, Snf8, Tbcb, Mvd, Aprt, Aplp1, Acat2, Clic1, M6pr, Gabpa, Plcd1, Fsd1, Pgam1, Psmb1, Nol3, Tppp3, Ptgds, Gdi1, Prune, …
GO Cellular Component	GO:0043227	Membrane-bounded organelle	5.34e-42	586	10370	[Ncs1, Hddc2, Tbrg4, Rab5b, Serpinf1, Gramd1a, Ckb, Snd1, Npepps, Fkbp10, Ace, Uba1, Pnck, Uchl3, Ndufa11, Clpp, Pnkp, Cyp2f2, Ppp5c, Eif2b5, Amph, Gars, Calb2, Adck4, Rad23a, Calr, Hmox2, Adh1, Ndrg2, Hdgf, Crabp2, Thop1, Cd44, Casp14, Igf1r, Cyp2a5, Kit, Adh5, Snf8, Tbcb, Mvd, Aprt, Aplp1, Acat2, Clic1, M6pr, Gabpa, Plcd1, Fsd1, Pgam1, Psmb1, Nol3, Ptgds, Gdi1, Prune, Qdpr, Lta4h, Adss, Atp1b4,…
GO Cellular Component	GO:0043231	Intracellular membrane-bounded organelle	3.06e-38	546	9507	[Ncs1, Hddc2, Tbrg4, Rab5b, Gramd1a, Ckb, Snd1, Npepps, Fkbp10, Ace, Uba1, Pnck, Uchl3, Ndufa11, Clpp, Pnkp, Cyp2f2, Ppp5c, Eif2b5, Gars, Calb2, Adck4, Rad23a, Calr, Hmox2, Adh1, Ndrg2, Hdgf, Crabp2, Thop1, Cd44, Casp14, Igf1r, Cyp2a5, Kit, Adh5, Snf8, Tbcb, Mvd, Aprt, Aplp1, Acat2, Clic1, M6pr, Gabpa, Plcd1, Fsd1, Pgam1, Psmb1, Nol3, Ptgds, Gdi1, Prune, Qdpr, Lta4h, Adss, Atp1b4, Cd34, Ttll12, G…
GO Cellular Component	GO:0005739	Mitochondrion	2.44e-26	170	1776	[Hddc2, Tbrg4, Ckb, Snd1, Uba1, Ndufa11, Clpp, Pnkp, Gars, Adck4, Adh1, Thop1, Casp14, Adh5, Acat2, Clic1, Plcd1, Nol3, Qdpr, Adss, Glod4, Rhot1, Drg2, Shmt1, Fis1, Mdh2, Cdk1, Mcu, Txnrd1, Mrpl22, Rdh14, Fdxr, Dcakd, Atxn3, Pitrm1, Mp68, Ndufs4, Oxsm, Glud1, Ywhaz, Hrsp12, Ndufb9, Aco2, Sod1, Ndufa5, Hsp90ab1, Nme3, Me2, Nars, Fen1, Ak3, Cbr2, Ndufb8, Mgea5, Clybl, Tyms, Nrp1, Bcs1l, Atic, Ndufa…
GO Cellular Component	GO:0043209	Myelin sheath	1.32e-16	45	212	[Ckb, Gstm1, Eno2, Wdr1, Pgam1, Gdi1, Mdh2, Canx, Tkt, Aco2, Sod1, Stip1, Gsto1, Ndufa10, Pdia3, Snap25, Napb, Car2, Fam213b, Uchl1, Alb, Fscn1, Got2, Cryab, Pkm, Atp1a1, Pacsin1, Pebp1, Gpi1, Erbb2, Ezr, Eno1, Mpp5, Stxbp1, Hsp90aa1, Tagln3, Ass1, Rtn4, Mdh1, Akr1b3, Plcb1, Msn, Nme1, Ppia, Idh3a]
GO Cellular Component	GO:0016020	Membrane	3.25e-16	407	7623	[Apoh, Ncs1, Rab5b, Gramd1a, Fkbp10, Ace, Uba1, Ndufa11, Mien1, Cyp2f2, Ppp5c, Amph, Calb2, Adck4, Calr, Hmox2, Adh1, Eno2, Cd44, Wdr1, Igf1r, Cyp2a5, Kit, Snf8, Aplp1, Clic1, M6pr, Plcd1, Fsd1, Gltp, Nol3, Ptgds, Adss, Atp1b4, Cd34, Rhot1, Ada, Crk, Sparc, Fis1, Scrn1, Mdh2, Dvl2, Gipc1, Arhgef25, Trip10, Ubxn6, Clvs2, Stx7, Hsp90b1, Mcu, Egfr, Pfkl, Canx, Rufy1, Nrcam, Adi1, Fdxr, Hn1, Pafah1b1…
GO Cellular Component	GO:0071944	Cell periphery	1.9e-15	281	4668	[Apoh, Ncs1, Rab5b, Gramd1a, Ace, Mien1, Ppp5c, Amph, Tpm4, Calb2, Adck4, Calr, Hmox2, Adh1, Eno2, Cd44, Wdr1, Igf1r, Kit, Snf8, Tbcb, Aplp1, Clic1, Fsd1, Adss, Atp1b4, Cd34, Ada, Crk, Pfn1, Dvl2, Gipc1, Arhgef25, Trip10, Fabp7, Stx7, Hsp90b1, Egfr, Canx, Nrcam, Adi1, Pafah1b1, Cpd, Atxn3, Gng4, Cap2, Fbp2, Lpcat1, Vcl, Anxa8, Mtmr6, Atp6v1c1, Itga5, Cldn1, Dgat1, Alcam, Mfi2, Robo1, Clic6, Sod1,…
GO Cellular Component	GO:0048471	Perinuclear region of cytoplasm	2.09e-14	83	775	[Ncs1, Serpinf1, Calr, Ndrg2, Snf8, Aplp1, Clic1, M6pr, Tppp3, Ptgds, Cd34, Stx7, Hsp90b1, Egfr, Pafah1b1, Cpd, Ywhaz, Twf1, Pak2, Mospd1, Twf2, Hsp90ab1, Eif2ak2, Ppm1f, Snap25, Cst3, Bag1, Pclo, Fkbp4, Mst4, Heph, Lamp1, Aldh1a2, Atcay, Lnpep, Clic4, Cbl, Zfyve1, Ank2, Pacsin1, Ptges3, Bag5, Amfr, Vamp7, Lamp2, Itga2, Erbb2, Taok1, Sprr3, Sorl1, Ezr, Tg, Ntm, Tsnax, Ntrk2, Phex, Kcnd2, Fgfr1, M…
GO Cellular Component	GO:0012505	Endomembrane system	3.98e-14	240	3859	[Ncs1, Rab5b, Gramd1a, Fkbp10, Ace, Uba1, Cyp2f2, Amph, Gars, Calr, Hmox2, Ndrg2, Crabp2, Cd44, Cyp2a5, Kit, Snf8, Aplp1, Clic1, M6pr, Nol3, Ptgds, Gdi1, Atp1b4, Sparc, P4ha2, Fis1, Scrn1, Nrbp2, Gipc1, Trip10, Ubxn6, D17Wsu104e, Clvs2, Stx7, Hsp90b1, Egfr, Canx, Rufy1, Rdh14, Rrm2, Hn1, Pafah1b1, Cpd, Atxn3, Caml, Lpcat1, Scamp1, Anxa11, Anxa8, Tkt, Mtmr6, Itga5, Dgat1, Tbc1d23, Ahsg, Sod1, Mosp…
GO Cellular Component	GO:0005886	Plasma membrane	7.51e-13	265	4531	[Apoh, Ncs1, Rab5b, Gramd1a, Ace, Mien1, Ppp5c, Amph, Calb2, Adck4, Calr, Hmox2, Adh1, Eno2, Cd44, Wdr1, Igf1r, Kit, Snf8, Aplp1, Clic1, Fsd1, Adss, Atp1b4, Cd34, Ada, Crk, Dvl2, Arhgef25, Trip10, Stx7, Hsp90b1, Egfr, Canx, Nrcam, Adi1, Cpd, Atxn3, Gng4, Cap2, Fbp2, Lpcat1, Vcl, Anxa8, Mtmr6, Atp6v1c1, Itga5, Cldn1, Dgat1, Alcam, Mfi2, Robo1, Clic6, Sod1, Hsp90ab1, Glo1, Yipf4, Hn1l, H2-K1, Pdgfr…
GO Cellular Component	GO:0031090	Organelle membrane	1.02e-12	194	2973	[Rab5b, Gramd1a, Uba1, Ndufa11, Cyp2f2, Amph, Adck4, Calr, Cyp2a5, Snf8, Clic1, M6pr, Plcd1, Ptgds, Atp1b4, Rhot1, Sparc, Fis1, Scrn1, Mdh2, Gipc1, Ubxn6, Clvs2, Stx7, Hsp90b1, Mcu, Egfr, Canx, Rufy1, Fdxr, Hn1, Pafah1b1, Atxn3, Mp68, Lpcat1, Scamp1, Ndufs4, Glud1, Anxa8, Tkt, Atp6v1c1, Ndufb9, Dgat1, Robo1, Mospd1, Ndufa5, Hsp90ab1, H2-K1, Fads2, Tmem132a, Gsto1, Ndufb8, Sacm1l, Tyms, Nrp1, Bcs1…
GO Cellular Component	GO:0030054	Cell junction	2.22e-12	148	2050	[Ncs1, Rab5b, Uba1, Amph, Calb2, Eno2, Ndrg2, Wdr1, Kit, Prune, Ada, Pfn1, Sparc, Gipc1, Fabp7, Stx7, Egfr, Canx, Nrcam, Pafah1b1, Evl, Cap2, Fbp2, Scamp1, Vcl, Ywhaz, Twf1, Itga5, Cldn1, Pak2, Got1, Nrp1, Tor1a, Snap25, Napb, Fabp5, Calb1, Slc6a9, Akr1a1, Pclo, Rheb, Fscn1, Coro1a, Lamp1, Gpm6a, Cdh15, Cryab, Pin1, Itga11, Nt5e, Map4, Rab6b, Chmp4b, Atcay, Cdh6, Fkbp1a, Vezt, Gabrb3, Obscn, Arhg…
GO Cellular Component	GO:0030424	Axon	2.73e-12	79	791	[Ncs1, Serpinf1, Amph, Gars, Calb2, Eno2, Ndrg2, Igf1r, Tbcb, Gdi1, Canx, Nrcam, Pafah1b1, Alcam, Robo1, Sod1, Twf2, Hsp90ab1, Gsto1, Got1, Nrp1, Tor1a, Snap25, Cst3, Car2, Calb1, Pclo, Uchl1, Anxa3, Fscn1, Fkbp4, Coro1a, Gpm6a, Cryab, Map4, Atcay, Fkbp1a, Gabrb3, Cbl, Bag2, Sncb, Pacsin1, Inpp5f, Pebp1, Amfr, Itga2, Eea1, Ncam2, Ngef, Gsk3a, Ntm, Ap3s2, Ntrk2, Slc1a2, Eno1, Mpp5, Nptn, Ptprz1, S…
GO Cellular Component	GO:0043005	Neuron projection	2.05e-11	121	1583	[Ncs1, Serpinf1, Ckb, Ppp5c, Amph, Gars, Calb2, Eno2, Ndrg2, Igf1r, Tbcb, Gdi1, Qdpr, Ada, Pfn1, Gipc1, Canx, Nrcam, Pafah1b1, Alcam, Robo1, Sod1, Twf2, Hsp90ab1, Gsto1, Got1, Nrp1, Tor1a, Snap25, Cst3, Car2, Calb1, Stmn1, Pclo, Rheb, Uchl1, Anxa3, Fscn1, Fkbp4, Coro1a, Lamp1, Gpm6a, Cryab, Pin1, Map4, Gnaz, Atcay, Fkbp1a, Vezt, Gabrb3, Arhgap33, Rbm3, Cbl, Bag2, Sncb, Pacsin1, Inpp5f, Eef2k, Zdh…
GO Cellular Component	GO:0042995	Cell projection	2.58e-11	165	2472	[Ncs1, Serpinf1, Ckb, Ace, Ppp5c, Amph, Gars, Calb2, Gstm5, Eno2, Ndrg2, Cd44, Wdr1, Igf1r, Tbcb, Gdi1, Qdpr, Ada, Pfn1, Gipc1, Trip10, Fabp7, Canx, Nrcam, Pafah1b1, Evl, Mtmr6, Twf1, Itga5, Alcam, Robo1, Sod1, Twf2, Hsp90ab1, Pdgfrb, Gsto1, P4hb, Got1, Nrp1, Tor1a, Snap25, Cst3, Car2, Calb1, Ak2, Stmn1, Pclo, Rheb, Uchl1, Anxa3, Fscn1, Abcg2, Fkbp4, Coro1a, Sh2b1, Lamp1, Gpm6a, Cryab, Pin1, Pkm,…
GO Cellular Component	GO:0120025	Plasma membrane bounded cell projection	4.52e-11	160	2387	[Ncs1, Serpinf1, Ckb, Ace, Ppp5c, Amph, Gars, Calb2, Gstm5, Eno2, Ndrg2, Cd44, Igf1r, Tbcb, Gdi1, Qdpr, Ada, Pfn1, Gipc1, Canx, Nrcam, Pafah1b1, Evl, Mtmr6, Twf1, Itga5, Alcam, Robo1, Sod1, Twf2, Hsp90ab1, Pdgfrb, Gsto1, P4hb, Got1, Nrp1, Tor1a, Snap25, Cst3, Car2, Calb1, Ak2, Stmn1, Pclo, Rheb, Uchl1, Anxa3, Fscn1, Abcg2, Fkbp4, Coro1a, Sh2b1, Lamp1, Gpm6a, Cryab, Pin1, Pkm, Map4, Gnaz, Atcay, T…
GO Cellular Component	GO:0031967	Organelle envelope	7.14e-11	95	1131	[Ndufa11, Adck4, Calr, Thop1, Clic1, Plcd1, Ptgds, Atp1b4, Rhot1, Fis1, Scrn1, Mdh2, Mcu, Egfr, Rrm2, Fdxr, Hn1, Pafah1b1, Atxn3, Mp68, Ndufs4, Glud1, Anxa11, Mtmr6, Ndufb9, Sod1, Ndufa5, Ak3, Gsto1, Ndufb8, Tyms, Nrp1, Bcs1l, Ndufa10, Tor1aip1, Sephs1, Tor1a, Timm10, Pdia3, Ivd, Cst3, Ak2, Acads, Abcg2, Got2, Cox7a2, Chmp4b, Atcay, Maob, Sfxn5, Fam169a, Pebp1, Degs1, Dnajc11, Cpox, Tst, Suox, So…
GO Cellular Component	GO:0045202	Synapse	1.98e-10	113	1492	[Ncs1, Rab5b, Amph, Calb2, Eno2, Ndrg2, Pfn1, Sparc, Gipc1, Stx7, Egfr, Canx, Nrcam, Pafah1b1, Cap2, Scamp1, Ywhaz, Itga5, Pak2, Got1, Nrp1, Tor1a, Snap25, Napb, Fabp5, Calb1, Slc6a9, Akr1a1, Pclo, Rheb, Coro1a, Lamp1, Gpm6a, Cdh15, Cryab, Pin1, Nt5e, Map4, Rab6b, Chmp4b, Atcay, Fkbp1a, Gabrb3, Arhgap33, Atp1a1, Fcho2, Sncb, Ank2, Pacsin1, Camk4, Eef2k, Atp1b2, Pebp1, Cpe, Vamp7, Itga2, Erbb2, Ma…
GO Cellular Component	GO:0031982	Vesicle	2.03e-10	139	2007	[Ncs1, Rab5b, Serpinf1, Gramd1a, Snd1, Ace, Uba1, Amph, Gars, Calr, Kit, Snf8, Clic1, M6pr, Ada, Sparc, Dvl2, Gipc1, Ubxn6, Clvs2, Stx7, Hsp90b1, Egfr, Canx, Rufy1, Pafah1b1, Evl, Scamp1, Anxa11, Anxa8, Esd, Ywhaz, Atp6v1c1, Itga5, Tbc1d23, Sod1, Hsp90ab1, H2-K1, Pdgfrb, P4hb, Nrp1, Tor1a, Dpp7, Commd9, Pdia3, Snap25, Cst3, Snx7, Scamp3, Slc6a9, Ptp4a2, Pclo, Alb, Anxa3, Coro1a, Mst4, Lamp1, Acsb…
GO Cellular Component	GO:0031410	Cytoplasmic vesicle	9.65e-10	130	1872	[Ncs1, Rab5b, Serpinf1, Gramd1a, Snd1, Ace, Uba1, Amph, Gars, Calr, Kit, Snf8, M6pr, Ada, Sparc, Dvl2, Gipc1, Ubxn6, Clvs2, Stx7, Hsp90b1, Egfr, Canx, Rufy1, Evl, Scamp1, Anxa11, Anxa8, Esd, Ywhaz, Atp6v1c1, Itga5, Tbc1d23, Sod1, Hsp90ab1, H2-K1, Pdgfrb, P4hb, Nrp1, Tor1a, Dpp7, Commd9, Pdia3, Snap25, Cst3, Snx7, Scamp3, Slc6a9, Ptp4a2, Pclo, Anxa3, Coro1a, Mst4, Lamp1, Acsbg1, Spg21, Rab6b, Chmp…
GO Cellular Component	GO:0005740	Mitochondrial envelope	2.22e-09	66	697	[Ndufa11, Adck4, Thop1, Plcd1, Rhot1, Fis1, Mdh2, Mcu, Fdxr, Atxn3, Mp68, Ndufs4, Glud1, Ndufb9, Sod1, Ndufa5, Ak3, Ndufb8, Tyms, Nrp1, Bcs1l, Ndufa10, Timm10, Pdia3, Ivd, Ak2, Acads, Abcg2, Got2, Cox7a2, Atcay, Maob, Sfxn5, Pebp1, Degs1, Dnajc11, Cpox, Tst, Suox, Gja1, Suclg1, Dhodh, Ppox, Abcb10, Cox6b1, Mff, Guf1, Hmgcs2, Nnt, Psen1, Ppp1cc, Ass1, Slc44a1, Idh2, Nln, Sord, Apoo, Snca, Abcb8, C…
GO Cellular Component	GO:0031966	Mitochondrial membrane	9.1e-08	59	647	[Ndufa11, Adck4, Plcd1, Rhot1, Fis1, Mdh2, Mcu, Fdxr, Atxn3, Mp68, Ndufs4, Glud1, Ndufb9, Ndufa5, Ndufb8, Tyms, Nrp1, Bcs1l, Ndufa10, Timm10, Ivd, Ak2, Acads, Abcg2, Got2, Cox7a2, Atcay, Maob, Sfxn5, Pebp1, Degs1, Dnajc11, Cpox, Tst, Gja1, Suclg1, Dhodh, Ppox, Abcb10, Cox6b1, Mff, Guf1, Hmgcs2, Nnt, Psen1, Ppp1cc, Ass1, Slc44a1, Idh2, Sord, Apoo, Snca, Abcb8, Cfl1, Reep1, Nme1, Mtch2, Micu1, Ankz…
GO Cellular Component	GO:0036477	Somatodendritic compartment	9.1e-08	83	1080	[Ncs1, Serpinf1, Ckb, Ppp5c, Calb2, Eno2, Igf1r, Gdi1, Ada, Gipc1, Fabp7, Txnrd1, Canx, Pafah1b1, Alcam, Robo1, Sod1, Hsp90ab1, Nrp1, Snap25, Cst3, Calb1, Pclo, Rheb, Uchl1, Anxa3, Fscn1, Fkbp4, Lamp1, Gpm6a, Got2, Cryab, Gnaz, Atcay, Arhgap33, Rbm3, Bag2, Sncb, Inpp5f, Eef2k, Zdhhc5, Pebp1, Cpe, Ptges3, Amfr, Sorl1, Chl1, Glrx3, Dhodh, Negr1, Ntrk2, Slc1a2, Rac1, Kcnd2, Mpp5, Nptn, Ptprz1, Cttnb…
GO Cellular Component	GO:0005794	Golgi apparatus	9.83e-08	100	1412	[Ncs1, Calr, Ndrg2, Cd44, Aplp1, M6pr, Ptgds, Gdi1, Trip10, D17Wsu104e, Clvs2, Egfr, Cpd, Lpcat1, Scamp1, Itga5, Tbc1d23, Ahsg, Mospd1, Yipf4, H2-K1, Prrc1, Pdgfrb, Tmem132a, Sacm1l, Dpp7, Commd9, Snap25, Cst3, Scamp3, Nudc, Pclo, Rheb, Alb, Cdipt, Mst4, Itm2a, Cdh15, Cryab, Rab6b, Slc35b2, Scamp2, Tssc1, Naa25, Cpq, Atp2c1, Atp1a1, Lap3, Pcsk1n, Fut11, Faah, Cbl, Camsap2, Zfyve1, Dopey2, Pebp1, …
GO Cellular Component	GO:0098590	Plasma membrane region	1.68e-07	94	1310	[Ace, Calb2, Eno2, Cd44, Igf1r, Fsd1, Cd34, Egfr, Canx, Nrcam, Mtmr6, Itga5, Cldn1, Robo1, Hsp90ab1, Pdgfrb, Nrp1, Pdia3, Snap25, Car2, Slc6a9, Akr1a1, Fscn1, Abcg2, Mst4, Heph, Gpm6a, Cdh15, Cryab, Nt5e, Vezt, Gabrb3, Atp1a1, Fcho2, Ank2, Pacsin1, Inpp5f, Atp1b2, Cpe, Pkd1, Gpi1, Sh3bp1, Erbb2, Marcksl1, Pfkm, Tacstd2, Tgfbr2, Ezr, Gja1, Rhob, Adam17, Itgb5, Cr1l, Ntrk2, Slc4a2, Slc1a2, Rac1, Sg…
GO Cellular Component	GO:0098793	Presynapse	2.71e-07	57	636	[Ncs1, Rab5b, Amph, Calb2, Pfn1, Gipc1, Stx7, Canx, Scamp1, Got1, Tor1a, Snap25, Napb, Calb1, Slc6a9, Pclo, Lamp1, Gpm6a, Rab6b, Atcay, Fkbp1a, Gabrb3, Fcho2, Sncb, Pacsin1, Pebp1, Vamp7, Itga2, Marcksl1, Atp6v1g2, Mff, Ntrk2, Slc1a2, Sgip1, Nptn, Stx16, Cttnbp2, Stxbp1, Rab4b, Iqsec2, Rims1, Psen1, Ppp1cc, L1cam, Stx1b, Rab3b, Rab3a, Cadm3, Entpd1, Snca, Dbi, Sypl2, Nrxn3, Slc29a1, Rab3c, Unc13c…
GO Cellular Component	GO:0044297	Cell body	3.34e-07	68	836	[Serpinf1, Ckb, Ppp5c, Eno2, Igf1r, Gdi1, Ada, Fabp7, Txnrd1, Canx, Pafah1b1, Alcam, Robo1, Sod1, Hsp90ab1, Gsto1, Nrp1, Snap25, Cst3, Calb1, Pclo, Rheb, Uchl1, Anxa3, Fkbp4, Lamp1, Gpm6a, Got2, Cryab, Gnaz, Sncb, Inpp5f, Atp1b2, Pebp1, Cpe, Ptges3, Amfr, Rlbp1, Sorl1, Rbp1, Ezr, Dhodh, Negr1, Acot7, Ntrk2, Slc1a2, Kcnd2, Mpp5, Ptprz1, Casp3, Hsp90aa1, Slc12a5, Psen1, Ass1, Rtn4, L1cam, Pdpk1, En…
GO Cellular Component	GO:0005938	Cell cortex	4.48e-07	37	322	[Tpm4, Calb2, Eno2, Wdr1, Tbcb, Pfn1, Dvl2, Gipc1, Trip10, Pafah1b1, Cap2, Vcl, Calb1, Pclo, Fscn1, Coro1a, Cotl1, Phldb1, Ezr, Glrx3, Rac1, Eno1, Crip2, Pkd2, Cttnbp2, Iqsec2, Rims1, Psen1, Cttn, Dstn, Cap1, Clip1, Snca, Cfl1, Pvalb, Pdlim2, Unc13c]
GO Cellular Component	GO:0030427	Site of polarized growth	1.05e-06	30	232	[Eno2, Ndrg2, Pafah1b1, Twf2, Hsp90ab1, Nrp1, Tor1a, Snap25, Pclo, Fscn1, Fkbp4, Gpm6a, Cotl1, Atcay, Cbl, Sncb, Amfr, Ngef, Ntrk2, Eno1, Ptprz1, Hsp90aa1, Psen1, Cttn, Arpc3, Rtn4, L1cam, Snca, Cfl1, Zpr1]
GO Cellular Component	GO:0043025	Neuronal cell body	3.12e-06	60	743	[Serpinf1, Ckb, Ppp5c, Eno2, Igf1r, Gdi1, Ada, Fabp7, Txnrd1, Canx, Pafah1b1, Alcam, Robo1, Sod1, Hsp90ab1, Nrp1, Snap25, Cst3, Calb1, Pclo, Rheb, Uchl1, Anxa3, Fkbp4, Lamp1, Gpm6a, Got2, Cryab, Sncb, Inpp5f, Pebp1, Cpe, Ptges3, Amfr, Sorl1, Dhodh, Negr1, Ntrk2, Kcnd2, Mpp5, Ptprz1, Casp3, Hsp90aa1, Slc12a5, Psen1, Ass1, Rtn4, L1cam, Pdpk1, Entpd1, Golga2, Snca, Cadm2, Slc12a2, Cfl1, Pvalb, Dpp6,…
GO Cellular Component	GO:0150034	Distal axon	3.24e-06	40	399	[Ncs1, Amph, Calb2, Eno2, Ndrg2, Pafah1b1, Twf2, Hsp90ab1, Got1, Nrp1, Tor1a, Snap25, Calb1, Pclo, Fscn1, Fkbp4, Gpm6a, Atcay, Fkbp1a, Gabrb3, Cbl, Sncb, Pacsin1, Pebp1, Amfr, Itga2, Ngef, Ntrk2, Eno1, Ptprz1, Hsp90aa1, Psen1, Arpc3, Rtn4, L1cam, Rab3a, Snca, Cfl1, Zpr1, Unc13c]
GO Cellular Component	GO:0030426	Growth cone	5.36e-06	28	224	[Eno2, Ndrg2, Pafah1b1, Twf2, Hsp90ab1, Nrp1, Tor1a, Snap25, Pclo, Fscn1, Fkbp4, Gpm6a, Atcay, Cbl, Sncb, Amfr, Ngef, Ntrk2, Eno1, Ptprz1, Hsp90aa1, Psen1, Arpc3, Rtn4, L1cam, Snca, Cfl1, Zpr1]
GO Cellular Component	GO:0005634	Nucleus	6.2e-06	305	6330	[Ckb, Snd1, Npepps, Uba1, Pnck, Uchl3, Pnkp, Ppp5c, Eif2b5, Calb2, Rad23a, Calr, Adh1, Ndrg2, Hdgf, Crabp2, Cd44, Casp14, Igf1r, Kit, Adh5, Snf8, Tbcb, Aprt, Acat2, Clic1, Gabpa, Plcd1, Fsd1, Pgam1, Psmb1, Nol3, Ptgds, Prune, Lta4h, Atp1b4, Ttll12, Psmb6, Pfn1, Drg2, Sparc, Shmt1, P4ha2, Cryaa, Scrn1, Dvl2, Trip10, Ubxn6, Fabp7, Cdk1, Herc4, Egfr, Helb, Txnrd1, Rufy1, Smek2, Pgam2, Adi1, Rrm2, Hn…
GO Cellular Component	GO:0098805	Whole membrane	7.83e-06	93	1415	[Rab5b, Uba1, Amph, Eno2, Igf1r, Snf8, M6pr, Plcd1, Rhot1, Crk, Sparc, Fis1, Ubxn6, Clvs2, Stx7, Egfr, Rufy1, Scamp1, Vcl, Anxa8, Atp6v1c1, Hsp90ab1, H2-K1, Snap25, Napb, Scamp3, Fcgr1, Slc6a9, Anxa3, Abcg2, Coro1a, Lamp1, Man2b1, Cdh15, Chmp4b, Scamp2, Atp1a1, Maob, Cbl, Vps25, Efhd2, Atg5, Pebp1, Cpe, Dnajc11, Vamp7, Lamp2, Erbb2, Sorl1, Eea1, Tgfbr2, Acox1, Ezr, Gja1, Clec16a, Rhob, Adam17, At…
GO Cellular Component	GO:0098796	Membrane protein complex	2.07e-05	75	1083	[Ndufa11, Calr, Igf1r, Snf8, Clic1, Atp1b4, Cd34, Stx7, Mcu, Mp68, Gng4, Ndufs4, Atp6v1c1, Ndufb9, Itga5, Alcam, Clic6, Ndufa5, H2-K1, Ndufb8, Sacm1l, Ndufa10, Pdia3, Snap25, Napb, Cachd1, Cdh15, Itga11, Gnaz, Chmp4b, Cdh6, Fkbp1a, Gabrb3, Atp1a1, Clic4, Vps25, Gng10, Ppp2r4, Atp1b2, Emc1, Pkd1, Dnajc11, Amfr, Vamp7, Lamp2, Itga2, Erbb2, Gja1, Itgb5, Atp6v1g2, Ano6, Ubap1, Ap3s2, Cox6b1, Dchs1, F…
GO Cellular Component	GO:0031300	Intrinsic component of organelle membrane	2.87e-05	37	389	[Rab5b, Gramd1a, Calr, Rhot1, Fis1, Stx7, Mcu, Canx, Scamp1, H2-K1, Sacm1l, Pdia3, Sec62, Slc6a9, Lamp1, Slc35b2, Sfxn5, Emc1, Dnajc11, Amfr, Vamp7, Lamp2, Lnp, Atp6v1g2, Ppox, Abcb10, Mff, Pkd2, Stx16, Rab4b, Rtn4, Rab3b, Rab3a, Apoo, Micu1, Rab3c, Tmem163]
GO Cellular Component	GO:0098978	Glutamatergic synapse	4.6e-05	43	501	[Ncs1, Amph, Ndrg2, Pfn1, Sparc, Gipc1, Canx, Nrcam, Ywhaz, Pak2, Nrp1, Snap25, Napb, Calb1, Pclo, Rheb, Coro1a, Gpm6a, Pin1, Chmp4b, Pacsin1, Camk4, Ngef, Itgb5, Ntrk2, Slc1a2, Rac1, Kcnd2, Ptprz1, Cttnbp2, Stxbp1, Abr, Tpd52, Iqsec2, Rims1, Cttn, Ppp1cc, Rtn4, Plcb1, Nrp2, Cfl1, Grm5, Pacsin2]
GO Cellular Component	GO:0008021	Synaptic vesicle	6.72e-05	27	244	[Rab5b, Amph, Gipc1, Stx7, Scamp1, Tor1a, Snap25, Slc6a9, Lamp1, Pebp1, Vamp7, Marcksl1, Atp6v1g2, Mff, Stx16, Cttnbp2, Rab4b, Psen1, Rab3b, Rab3a, Entpd1, Snca, Dbi, Sypl2, Rab3c, Unc13c, Tmem163]
GO Cellular Component	GO:0032991	Protein-containing complex	7.6e-05	240	4895	[Apoh, Gmpr, Snd1, Gmpr2, Ndufa11, Clpp, Ppp5c, Eif2b5, Rad23a, Calr, Gstm1, Eno2, Hdgf, Cd44, Igf1r, Kit, Snf8, Tbcb, Clic1, Psmb1, Gdi1, Atp1b4, Cd34, Crk, Psmb6, P4ha2, Cryaa, Fis1, Ubxn6, Cdk1, Stx7, Hsp90b1, Mcu, Egfr, Helb, Pfkl, Hba-x, Canx, Smek2, Mrpl22, Rrm2, Pafah1b1, Psma6, Mp68, Gng4, Ndufs4, Vcl, Fbxo4, Ywhaz, Atp6v1c1, Ndufb9, Itga5, Cldn1, Alcam, Tbc1d23, Ahsg, Clic6, Sod1, Kmt2d,…
GO Cellular Component	GO:0097060	Synaptic membrane	9.17e-05	40	464	[Calb2, Eno2, Canx, Nrcam, Nrp1, Snap25, Slc6a9, Gpm6a, Cryab, Nt5e, Gabrb3, Fcho2, Ank2, Pacsin1, Cpe, Erbb2, Marcksl1, Itgb5, Ntrk2, Slc1a2, Eno1, Kcnd2, Nptn, Ptprz1, Stxbp1, Iqsec2, Rims1, Psen1, Cttn, Epb4.1l1, Rtn4, L1cam, Stx1b, Cadm3, Entpd1, Nrp2, Cfl1, Grm5, Nrxn3, Unc13c]
GO Cellular Component	GO:0098858	Actin-based cell projection	0.00011	26	237	[Calb2, Cd44, Pafah1b1, Twf1, Twf2, Snap25, Car2, Calb1, Fscn1, Coro1a, Gpm6a, Tbc1d10a, Vezt, Clic4, Cbr1, Vamp7, Erbb2, Ezr, Ptprz1, Akr1b3, Gamt, Cfl1, Pvalb, Msn, Lcp1, Pdgfra]
GO Cellular Component	GO:0005783	Endoplasmic reticulum	0.00012	83	1311	[Fkbp10, Uba1, Calr, Hmox2, Crabp2, Nol3, Ptgds, P4ha2, Fis1, D17Wsu104e, Hsp90b1, Canx, Rdh14, Caml, Lpcat1, Mtmr6, Itga5, Yipf4, H2-K1, Tmem132a, P4hb, Ndufb8, Sacm1l, Cnpy2, Tor1a, Pdia3, Cst3, Sec62, Txndc12, H6pd, Fam213b, Alb, Nsdhl, Ces1c, Acsbg1, Fkbp1a, Cpq, Atp2c1, Atp1a1, Reep4, Apmap, Zfyve1, Ubac2, Nceh1, Pebp1, Hspa13, Emc1, Pkd1, Cnpy3, Amfr, Sorl1, Tmtc3, Gja1, Lnp, Hyou1, Tg, Hp,…
GO Cellular Component	GO:0098563	Intrinsic component of synaptic vesicle membrane	0.00012	13	65	[Rab5b, Stx7, Scamp1, Slc6a9, Lamp1, Vamp7, Atp6v1g2, Stx16, Rab4b, Rab3b, Rab3a, Rab3c, Tmem163]
GO Cellular Component	GO:0005743	Mitochondrial inner membrane	0.00012	38	435	[Ndufa11, Adck4, Mdh2, Mcu, Fdxr, Mp68, Ndufs4, Glud1, Ndufb9, Ndufa5, Ndufb8, Tyms, Bcs1l, Ndufa10, Timm10, Ak2, Got2, Cox7a2, Maob, Sfxn5, Dnajc11, Cpox, Tst, Suclg1, Dhodh, Ppox, Abcb10, Cox6b1, Guf1, Hmgcs2, Nnt, Psen1, Idh2, Apoo, Snca, Abcb8, Mtch2, Micu1]
GO Cellular Component	GO:0019866	Organelle inner membrane	0.00013	41	492	[Ndufa11, Adck4, Atp1b4, Mdh2, Mcu, Fdxr, Mp68, Ndufs4, Glud1, Ndufb9, Ndufa5, Ndufb8, Tyms, Bcs1l, Ndufa10, Tor1aip1, Timm10, Ak2, Got2, Cox7a2, Maob, Sfxn5, Fam169a, Dnajc11, Cpox, Tst, Suclg1, Dhodh, Ppox, Abcb10, Cox6b1, Guf1, Hmgcs2, Nnt, Psen1, Idh2, Apoo, Snca, Abcb8, Mtch2, Micu1]
GO Cellular Component	GO:0009986	Cell surface	0.00016	63	913	[Apoh, Ace, Calr, Eno2, Cd44, Kit, Cd34, Ada, Sparc, Egfr, Itga5, Alcam, Mfi2, Robo1, Hsp90ab1, H2-K1, Pdgfrb, P4hb, Nrp1, F2, Pdia3, Fcgr1, F3, Ambp, Abcg2, Lamp1, Gsr, Got2, Cryab, Nt5e, Apmap, Clic4, Atp1b2, Pebp1, Serpinf2, Pkd1, Vamp7, Itga2, Sorl1, Tgfbr2, Lrrc15, Adam17, Itgb5, Ntm, Cr1l, Ntrk2, Fcer1g, Slc1a2, Pecam1, Eno1, Icam1, Lgals1, Usp14, Hsp90aa1, Psen1, L1cam, Entpd1, Anxa4, Igsf…
GO Cellular Component	GO:0042470	Melanosome	0.00016	16	102	[Rab5b, Serpinf1, Snd1, Hsp90b1, Canx, Anxa11, Ywhaz, Hsp90ab1, P4hb, Pdia3, Lamp1, Ahcy, Atp6v1g2, Rac1, Hsp90aa1, Capg]
GO Cellular Component	GO:0031984	Organelle subcompartment	0.00016	33	358	[M6pr, Clvs2, Cpd, Scamp1, Tbc1d23, H2-K1, Snap25, Scamp3, Pclo, Scamp2, Tssc1, Atp2c1, Reep4, Lap3, Pcsk1n, Fut11, Zfyve1, Dopey2, Coro7, Vamp7, Lamp2, Fut8, Sorl1, Lnp, Ap3s2, Rac1, Stx16, Tmem87a, Atp9b, Rtn4, Golga2, Reep1, Mob4]
GO Cellular Component	GO:0098794	Postsynapse	0.00017	55	761	[Ncs1, Pfn1, Gipc1, Canx, Nrcam, Cap2, Ywhaz, Pak2, Nrp1, Snap25, Napb, Fabp5, Calb1, Slc6a9, Pclo, Rheb, Gpm6a, Cryab, Pin1, Map4, Chmp4b, Gabrb3, Arhgap33, Atp1a1, Ank2, Pacsin1, Camk4, Eef2k, Erbb2, Ntrk2, Slc1a2, Rac1, Kcnd2, Nptn, Ptprz1, Cttnbp2, Stxbp1, Abr, Iqsec2, Rims1, Cttn, Epb4.1l1, Aldoc, Ppp1cc, Rtn4, Pdpk1, Plcb1, Entpd1, Epb4.1l3, Nrp2, Snca, Cfl1, Mob4, Grm5, Slc29a1]
GO Cellular Component	GO:0030863	Cortical cytoskeleton	0.00018	16	104	[Tpm4, Calb2, Wdr1, Cap2, Vcl, Calb1, Pclo, Coro1a, Cotl1, Rims1, Cttn, Dstn, Cap1, Cfl1, Pvalb, Pdlim2]
GO Cellular Component	GO:0030864	Cortical actin cytoskeleton	0.00021	13	70	[Calb2, Wdr1, Cap2, Vcl, Calb1, Coro1a, Cotl1, Cttn, Dstn, Cap1, Cfl1, Pvalb, Pdlim2]
GO Cellular Component	GO:0070161	Anchoring junction	0.00031	47	626	[Uba1, Calb2, Wdr1, Kit, Prune, Fabp7, Evl, Vcl, Twf1, Itga5, Cldn1, Pak2, Nrp1, Fscn1, Coro1a, Cdh15, Itga11, Cdh6, Vezt, Obscn, Atp1a1, Clic4, Cbl, Ank2, Sh3bp1, Itga2, Ezr, Gja1, Itgb5, Pecam1, Mpp5, Cttn, Pdpk1, Akr1b3, Cdc42ep4, Cgn, Cadm3, Epb4.1l3, Igsf5, Peak1, Tes, Cfl1, Magi3, Msn, Pdlim2, Lcp1, Pacsin2]
GO Cellular Component	GO:0098588	Bounding membrane of organelle	0.00033	96	1636	[Rab5b, Uba1, Amph, Snf8, M6pr, Rhot1, Sparc, Fis1, Ubxn6, Clvs2, Stx7, Egfr, Rufy1, Lpcat1, Scamp1, Anxa8, Atp6v1c1, Robo1, Mospd1, Hsp90ab1, H2-K1, Tmem132a, Sacm1l, Napb, Scamp3, Slc6a9, Rheb, Anxa3, Coro1a, Mst4, Lamp1, Man2b1, Rab6b, Chmp4b, Fkbp1a, Slc35b2, Scamp2, Atp2c1, Fut11, Maob, Faah, Vps25, Zfyve1, Dopey2, Pebp1, Coro7, Cpe, Gpi1, Dnajc11, Vamp7, Lamp2, Erbb2, Fut8, Sorl1, Eea1, Aco…
GO Cellular Component	GO:0012506	Vesicle membrane	0.00048	40	507	[Rab5b, Amph, Sparc, Gipc1, Stx7, Scamp1, H2-K1, Tor1a, Snx7, Slc6a9, Anxa3, Coro1a, Lamp1, Lnpep, Gabrb3, Clic4, Pacsin1, Cpe, Vamp7, Lamp2, Sorl1, Atp6v1g2, Ap3s2, Sgip1, Pkd2, Stx16, Rab4b, Rab3b, Rab3a, Clip1, Anxa4, Snca, Slc12a2, Msn, Sypl2, Ap3m2, Pacsin2, Rab3c, Unc13c, Tmem163]
GO Cellular Component	GO:0030672	Synaptic vesicle membrane	0.00052	17	129	[Rab5b, Amph, Stx7, Scamp1, Slc6a9, Lamp1, Vamp7, Atp6v1g2, Stx16, Rab4b, Rab3b, Rab3a, Snca, Sypl2, Rab3c, Unc13c, Tmem163]
GO Cellular Component	GO:0030133	Transport vesicle	0.00052	33	384	[Rab5b, Amph, Gipc1, Stx7, Scamp1, Tor1a, Snap25, Slc6a9, Pclo, Lamp1, Spg21, Scamp2, Atp2c1, Pebp1, Cpe, Vamp7, Marcksl1, Sorl1, Atp6v1g2, Mff, Stx16, Cttnbp2, Rab4b, Psen1, Rab3b, Rab3a, Entpd1, Snca, Dbi, Sypl2, Rab3c, Unc13c, Tmem163]
GO Cellular Component	GO:0031252	Cell leading edge	0.00053	36	438	[Amph, Cd44, Evl, Mtmr6, Ywhaz, Itga5, Robo1, Twf2, Pdgfrb, P4hb, Snap25, Fscn1, Coro1a, Sh2b1, Vezt, Pacsin1, Sh3bp1, Vamp7, Ezr, Itgb5, Slc1a2, Rac1, Pecam1, Pkd2, Ptprz1, Slc12a5, Cttn, Arpc3, Arhgap1, Clip1, Rasgrp2, Capg, Cfl1, Lcp1, Nme1, Pacsin2]
GO Cellular Component	GO:0099512	Supramolecular fiber	0.00056	58	861	[Tpm4, Casp14, Cyp2a5, Tbcb, Fsd1, Tppp3, Arhgef25, Trip10, Cdk1, Pafah1b1, Psma6, Fbp2, Vcl, Twf1, Twf2, Nrp1, Cst3, Stmn1, Nudc, Kntc1, Fkbp4, Coro1a, Cryab, Map4, Fkbp1a, Eml2, Obscn, Tbca, Reep4, Camsap2, Katnal1, Ank2, Ptges3, Cep170, Pgm2, Ezr, Chl1, Gja1, Glrx3, Gsk3a, Pecam1, Pkd2, Eml4, Psen1, Cttn, Cdk5rap3, Arpc3, Tpt1, Clip1, Cab39, Golga2, Snca, Reep1, Dbi, Pdlim2, Lcp1, Nme1, Csnk1a…
GO Cellular Component	GO:0031301	Integral component of organelle membrane	0.00063	31	354	[Calr, Rhot1, Fis1, Stx7, Mcu, Canx, Scamp1, H2-K1, Sacm1l, Pdia3, Sec62, Slc6a9, Lamp1, Slc35b2, Sfxn5, Emc1, Dnajc11, Amfr, Vamp7, Lamp2, Lnp, Atp6v1g2, Ppox, Abcb10, Mff, Pkd2, Stx16, Rtn4, Apoo, Micu1, Tmem163]
GO Cellular Component	GO:0005759	Mitochondrial matrix	0.00072	30	340	[Tbrg4, Clpp, Mdh2, Cdk1, Mrpl22, Atxn3, Pitrm1, Glud1, Hrsp12, Me2, Ak3, Cbr2, Tyms, Ndufa10, Iars2, Ivd, Acads, Ssbp1, Got2, Aldh4a1, Tst, Suclg1, Mrpl18, Guf1, Hmgcs2, Sars2, Oxct1, Myg1, Snca, Trmt5]
GO Cellular Component	GO:0005773	Vacuole	0.00072	42	558	[Gramd1a, Ace, Uba1, Kit, M6pr, Cd34, Ada, Trip10, Ubxn6, Stx7, Anxa11, Ywhaz, Atp6v1c1, Sod1, Hsp90ab1, Pdgfrb, Got1, Dpp7, Napb, Cst3, Fuca1, Pcyox1, Lamp1, Man2b1, Cpq, Cbl, Zfyve1, Gns, Ank2, Atg5, Vamp7, Lamp2, Gja1, Clec16a, Atp6v1g2, Prcp, Ftl1, Psen1, Ass1, Akr1b3, Gaa, Rab3a]
GO Cellular Component	GO:0030659	Cytoplasmic vesicle membrane	0.00075	38	485	[Rab5b, Amph, Sparc, Stx7, Scamp1, H2-K1, Tor1a, Snx7, Slc6a9, Anxa3, Coro1a, Lamp1, Lnpep, Gabrb3, Clic4, Pacsin1, Cpe, Vamp7, Lamp2, Sorl1, Atp6v1g2, Ap3s2, Sgip1, Pkd2, Stx16, Rab4b, Rab3b, Rab3a, Clip1, Snca, Slc12a2, Msn, Sypl2, Ap3m2, Pacsin2, Rab3c, Unc13c, Tmem163]
GO Cellular Component	GO:0030425	Dendrite	0.00075	52	753	[Ncs1, Ckb, Ppp5c, Calb2, Ada, Gipc1, Canx, Alcam, Sod1, Hsp90ab1, Calb1, Pclo, Rheb, Anxa3, Fscn1, Lamp1, Gpm6a, Cryab, Gnaz, Atcay, Arhgap33, Rbm3, Bag2, Inpp5f, Eef2k, Zdhhc5, Cpe, Amfr, Chl1, Glrx3, Negr1, Ntrk2, Slc1a2, Rac1, Kcnd2, Nptn, Ptprz1, Cttnbp2, Atxn1l, Abr, Hsp90aa1, Slc12a5, Psen1, Cttn, Ppp1cc, Rtn4, L1cam, Cfl1, Apod, Mob4, Grm5, Ube2i]
GO Cellular Component	GO:0098791	Golgi apparatus subcompartment	0.00097	29	330	[M6pr, Clvs2, Cpd, Scamp1, Tbc1d23, H2-K1, Snap25, Scamp3, Pclo, Scamp2, Tssc1, Atp2c1, Lap3, Pcsk1n, Fut11, Zfyve1, Dopey2, Coro7, Vamp7, Lamp2, Fut8, Sorl1, Ap3s2, Rac1, Stx16, Tmem87a, Atp9b, Golga2, Mob4]
GO Cellular Component	GO:0001726	Ruffle	0.00098	20	183	[Mtmr6, Itga5, Pdgfrb, Fscn1, Sh2b1, Pacsin1, Sh3bp1, Ezr, Rac1, Pecam1, Ptprz1, Cttn, Arhgap1, Clip1, Rasgrp2, Capg, Cfl1, Lcp1, Nme1, Pacsin2]
GO Cellular Component	GO:0015629	Actin cytoskeleton	0.0011	36	458	[Tpm4, Calb2, Wdr1, Crk, Cap2, Vcl, Twf1, Twf2, Snap25, Calb1, Kntc1, Fscn1, Coro1a, Dctn6, Cotl1, Cryab, Ptges3, Sh3bp1, Ezr, Adam17, Pkd2, Cttnbp2, Cttn, Dstn, Arpc3, Cap1, Cdc42ep4, Cgn, Tmem63b, Capg, Peak1, Snca, Cfl1, Pvalb, Pdlim2, Lcp1]
GO Cellular Component	GO:0005764	Lysosome	0.0011	36	458	[Ace, Uba1, Kit, M6pr, Cd34, Ada, Trip10, Ubxn6, Stx7, Anxa11, Ywhaz, Sod1, Hsp90ab1, Pdgfrb, Got1, Dpp7, Cst3, Fuca1, Pcyox1, Lamp1, Man2b1, Cpq, Cbl, Gns, Ank2, Vamp7, Lamp2, Gja1, Clec16a, Prcp, Ftl1, Psen1, Ass1, Akr1b3, Gaa, Rab3a]
GO Cellular Component	GO:0099503	Secretory vesicle	0.0011	43	592	[Ncs1, Rab5b, Amph, Gars, Calr, Kit, Sparc, Gipc1, Stx7, Scamp1, Anxa11, Sod1, Tor1a, Pdia3, Snap25, Slc6a9, Anxa3, Lamp1, Vezt, Atp2c1, Pcsk1n, Pebp1, Cpe, Vamp7, Lamp2, Marcksl1, Atp6v1g2, Mff, Stx16, Cttnbp2, Stxbp1, Rab4b, Psen1, Rab3b, Rab3a, Entpd1, Snca, Msn, Dbi, Sypl2, Rab3c, Unc13c, Tmem163]
GO Cellular Component	GO:0005802	trans-Golgi network	0.0012	22	219	[M6pr, Clvs2, Cpd, Scamp1, Tbc1d23, Snap25, Scamp3, Pclo, Scamp2, Tssc1, Atp2c1, Lap3, Pcsk1n, Dopey2, Coro7, Vamp7, Lamp2, Sorl1, Ap3s2, Rac1, Stx16, Atp9b]
GO Cellular Component	GO:0010008	Endosome membrane	0.0014	32	392	[Rab5b, Uba1, Snf8, Ubxn6, Clvs2, Stx7, Egfr, Rufy1, Scamp1, Anxa8, Scamp3, Lamp1, Chmp4b, Scamp2, Vps25, Vamp7, Lamp2, Erbb2, Sorl1, Eea1, Clec16a, Rhob, Ubap1, Ntrk2, Rac1, Psen1, Arhgap1, Steap3, Chmp3, Vta1, Pacsin2, Tmem163]
GO Cellular Component	GO:0030139	Endocytic vesicle	0.002	20	195	[Rab5b, Calr, Gipc1, Stx7, Egfr, Evl, Anxa11, H2-K1, Anxa3, Coro1a, Lamp1, Inpp5f, Zdhhc5, Vamp7, Lamp2, Sgip1, Stxbp1, Ftl1, Cdc42ep4, Capg]
GO Cellular Component	GO:0005771	Multivesicular body	0.002	10	55	[Egfr, Cst3, Lamp1, Chmp4b, Sorl1, Gja1, Tpt1, Steap3, Chmp3, Vta1]
GO Cellular Component	GO:0030658	Transport vesicle membrane	0.0037	19	189	[Rab5b, Amph, Stx7, Scamp1, Slc6a9, Lamp1, Cpe, Vamp7, Sorl1, Atp6v1g2, Stx16, Rab4b, Rab3b, Rab3a, Snca, Sypl2, Rab3c, Unc13c, Tmem163]
GO Cellular Component	GO:0045177	Apical part of cell	0.0038	34	455	[Cd44, Cd34, Dvl2, Egfr, Atp6v1c1, Cldn1, Hsp90ab1, Pdgfrb, Pdia3, Car2, Akr1a1, Abcg2, Mst4, Atp1a1, Clic4, Atp1b2, Pebp1, Vamp7, Erbb2, Pfkm, Ezr, Chl1, Gja1, Adam17, Dchs1, Slc4a2, Mpp5, Hsp90aa1, Psen1, Anxa4, Igsf5, Slc12a2, Msn, Slc29a1]
GO Cellular Component	GO:0031970	Organelle envelope lumen	0.0043	13	101	[Thop1, Sod1, Ak3, Timm10, Pdia3, Ak2, Cpox, Suox, Sorl1, Nln, Snca, Coa7, Micu1]
GO Cellular Component	GO:0005768	Endosome	0.0044	54	862	[Rab5b, Ace, Uba1, Snf8, M6pr, Ubxn6, Clvs2, Stx7, Egfr, Rufy1, Scamp1, Anxa8, Nrp1, Snap25, Cst3, Scamp3, Ptp4a2, Coro1a, Lamp1, Chmp4b, Scamp2, Atp1a1, Vps25, Ank2, Pacsin1, Dopey2, Inpp5f, Vamp7, Lamp2, Erbb2, Sorl1, Eea1, Ezr, Gja1, Clec16a, Rhob, Ubap1, Ntrk2, Rac1, Atp9b, Rab4b, Psen1, L1cam, Rab3b, Rab3a, Tpt1, Arhgap1, Clip1, Steap3, Chmp3, Vta1, Pacsin2, Rab3c, Tmem163]
GO Cellular Component	GO:0070013	Intracellular organelle lumen	0.0044	201	4279	[Tbrg4, Fkbp10, Uba1, Uchl3, Clpp, Pnkp, Rad23a, Calr, Adh1, Hdgf, Crabp2, Thop1, Casp14, Kit, Snf8, Mvd, Aprt, Acat2, Gabpa, Psmb1, Nol3, Lta4h, Ada, Psmb6, Drg2, Sparc, Shmt1, P4ha2, Cryaa, Mdh2, Dvl2, Trip10, Cdk1, Hsp90b1, Herc4, Egfr, Helb, Txnrd1, Rufy1, Smek2, Mrpl22, Hn1, Psma6, Nova1, Atxn3, Pitrm1, Fbp2, Glud1, Anxa11, Tkt, Hrsp12, Sod1, Kmt2d, Glo1, Me2, Pdgfrb, Fen1, Ak3, Shoc2, Gsto1…
GO Cellular Component	GO:0005758	Mitochondrial intermembrane space	0.0044	12	88	[Thop1, Sod1, Ak3, Timm10, Pdia3, Ak2, Cpox, Suox, Nln, Snca, Coa7, Micu1]
GO Cellular Component	GO:0098984	Neuron to neuron synapse	0.0051	33	446	[Ncs1, Nrcam, Cap2, Ywhaz, Pak2, Fabp5, Calb1, Slc6a9, Pclo, Rheb, Cryab, Map4, Chmp4b, Atp1a1, Ank2, Pacsin1, Eef2k, Atp1b2, Vamp7, Ntrk2, Kcnd2, Nptn, Ptprz1, Abr, Iqsec2, Rims1, Cttn, Epb4.1l1, Rtn4, Pdpk1, Entpd1, Epb4.1l3, Grm5]
GO Cellular Component	GO:0044306	Neuron projection terminus	0.0052	20	213	[Ncs1, Amph, Calb2, Got1, Calb1, Pclo, Uchl1, Atcay, Fkbp1a, Gabrb3, Sncb, Pacsin1, Pebp1, Itga2, Ntrk2, Mob2, L1cam, Rab3a, Snca, Unc13c]
GO Cellular Component	GO:0032587	Ruffle membrane	0.0056	12	91	[Mtmr6, Itga5, Pacsin1, Sh3bp1, Ezr, Rac1, Ptprz1, Rasgrp2, Cfl1, Lcp1, Nme1, Pacsin2]
GO Cellular Component	GO:0031256	Leading edge membrane	0.006	18	183	[Amph, Cd44, Mtmr6, Itga5, Robo1, Vezt, Pacsin1, Sh3bp1, Ezr, Slc1a2, Rac1, Ptprz1, Slc12a5, Rasgrp2, Cfl1, Lcp1, Nme1, Pacsin2]
GO Cellular Component	GO:0044309	Neuron spine	0.006	20	216	[Gipc1, Canx, Calb1, Gpm6a, Cryab, Arhgap33, Eef2k, Eea1, Ntrk2, Slc1a2, Rac1, Kcnd2, Ptprz1, Cttnbp2, Abr, Cttn, Ppp1cc, Cfl1, Mob4, Grm5]
GO Cellular Component	GO:0045178	Basal part of cell	0.0063	11	79	[Ace, Cd34, Egfr, Phldb1, Itga2, Erbb2, Tacstd2, Prcp, Pkd2, Abcc1, Slc12a2]
GO Cellular Component	GO:0045335	Phagocytic vesicle	0.0094	13	112	[Calr, Evl, Anxa11, H2-K1, Anxa3, Coro1a, Lamp1, Zdhhc5, Vamp7, Lamp2, Stxbp1, Cdc42ep4, Capg]
GO Cellular Component	GO:0005856	Cytoskeleton	0.0095	106	2060	[Amph, Tpm4, Calb2, Rad23a, Wdr1, Casp14, Cyp2a5, Tbcb, Fsd1, Tppp3, Ttll12, Crk, Pfn1, Dvl2, Trip10, Ubxn6, Cdk1, Smek2, Pafah1b1, Evl, Cap2, Vcl, Anxa11, Twf1, Twf2, P4hb, Clns1a, Nrp1, Tor1a, Snap25, Calb1, Stmn1, Nudc, Pclo, Kntc1, Acads, Fscn1, Fkbp4, Coro1a, Bccip, Wdr13, Dctn6, Cotl1, Cryab, Map4, Eml2, Tbca, Reep4, Clic4, Camsap2, Fcho2, Katnal1, Ank2, Pnp, Pacsin1, Atg5, Ptges3, Sh3bp1, …
GO Cellular Component	GO:0005925	Focal adhesion	0.0095	17	175	[Prune, Evl, Vcl, Itga5, Nrp1, Itga11, Cbl, Itga2, Ezr, Itgb5, Cttn, Pdpk1, Peak1, Tes, Cfl1, Msn, Lcp1]
GO Cellular Component	GO:0030285	Integral component of synaptic vesicle membrane	0.0104	8	46	[Stx7, Scamp1, Slc6a9, Lamp1, Vamp7, Atp6v1g2, Stx16, Tmem163]
GO Cellular Component	GO:0005902	Microvillus	0.0104	12	99	[Cd44, Car2, Fscn1, Tbc1d10a, Clic4, Cbr1, Erbb2, Ezr, Akr1b3, Gamt, Msn, Pdgfra]
GO Cellular Component	GO:0043197	Dendritic spine	0.0111	19	212	[Gipc1, Canx, Calb1, Gpm6a, Cryab, Arhgap33, Eef2k, Ntrk2, Slc1a2, Rac1, Kcnd2, Ptprz1, Cttnbp2, Abr, Cttn, Ppp1cc, Cfl1, Mob4, Grm5]
GO Cellular Component	GO:0099513	Polymeric cytoskeletal fiber	0.0111	41	631	[Tpm4, Casp14, Cyp2a5, Tbcb, Fsd1, Tppp3, Trip10, Cdk1, Pafah1b1, Twf1, Twf2, Nrp1, Stmn1, Nudc, Kntc1, Fkbp4, Coro1a, Map4, Eml2, Tbca, Reep4, Camsap2, Katnal1, Ptges3, Cep170, Ezr, Gja1, Gsk3a, Pkd2, Eml4, Cttn, Cdk5rap3, Arpc3, Tpt1, Clip1, Golga2, Reep1, Pdlim2, Lcp1, Nme1, Csnk1a1]
GO Cellular Component	GO:0014069	Postsynaptic density	0.0114	30	414	[Ncs1, Nrcam, Cap2, Ywhaz, Pak2, Fabp5, Slc6a9, Pclo, Rheb, Cryab, Map4, Chmp4b, Atp1a1, Ank2, Pacsin1, Eef2k, Ntrk2, Kcnd2, Nptn, Ptprz1, Abr, Iqsec2, Rims1, Cttn, Epb4.1l1, Rtn4, Pdpk1, Entpd1, Epb4.1l3, Grm5]
GO Cellular Component	GO:0016323	Basolateral plasma membrane	0.0116	22	266	[Ace, Cd44, Cd34, Egfr, Cldn1, Hsp90ab1, Car2, Heph, Atp1a1, Pkd1, Erbb2, Tacstd2, Ezr, Cr1l, Slc4a2, Pkd2, Hsp90aa1, Abcc1, Entpd1, Slc12a2, Msn, Slc29a1]
GO Cellular Component	GO:0043228	Non-membrane-bounded organelle	0.0116	188	4054	[Uba1, Pnkp, Amph, Tpm4, Calb2, Rad23a, Wdr1, Casp14, Cyp2a5, Kit, Tbcb, Acat2, Gabpa, Fsd1, Nol3, Tppp3, Atp1b4, Ttll12, Crk, Pfn1, Dvl2, Arhgef25, Trip10, Ubxn6, Cdk1, Herc4, Helb, Txnrd1, Canx, Smek2, Mrpl22, Hn1, Pafah1b1, Psma6, Nova1, Atxn3, Evl, Cap2, Fbp2, Lpcat1, Vcl, Anxa11, Twf1, Twf2, Fen1, P4hb, Pa2g4, Clns1a, Tyms, Nrp1, Get4, Ppp1r7, Fh1, Tor1a, Snap25, Cst3, Ppid, Calb1, Nasp, Cmp…
GO Cellular Component	GO:0005790	Smooth endoplasmic reticulum	0.0119	7	36	[Calr, Hsp90b1, Canx, Pdia3, Hyou1, Rtn1, Psen1]
GO Cellular Component	GO:0043292	Contractile fiber	0.0153	20	237	[Arhgef25, Psma6, Fbp2, Vcl, Twf1, Twf2, Cst3, Cryab, Fkbp1a, Obscn, Ank2, Pgm2, Chl1, Gja1, Glrx3, Pecam1, Psen1, Cab39, Dbi, Pdlim2]
GO Cellular Component	GO:0043232	Intracellular non-membrane-bounded organelle	0.0157	186	4035	[Uba1, Pnkp, Amph, Tpm4, Calb2, Rad23a, Wdr1, Casp14, Cyp2a5, Kit, Tbcb, Acat2, Gabpa, Fsd1, Nol3, Tppp3, Atp1b4, Ttll12, Crk, Pfn1, Dvl2, Arhgef25, Trip10, Ubxn6, Cdk1, Herc4, Helb, Txnrd1, Canx, Smek2, Mrpl22, Hn1, Pafah1b1, Psma6, Nova1, Atxn3, Evl, Cap2, Fbp2, Lpcat1, Vcl, Anxa11, Twf1, Twf2, Fen1, P4hb, Pa2g4, Clns1a, Tyms, Nrp1, Get4, Ppp1r7, Fh1, Tor1a, Snap25, Cst3, Ppid, Calb1, Nasp, Cmp…
GO Cellular Component	GO:0032592	Integral component of mitochondrial membrane	0.0176	10	78	[Rhot1, Fis1, Mcu, Sfxn5, Dnajc11, Ppox, Abcb10, Mff, Apoo, Micu1]
GO Cellular Component	GO:0005911	Cell-cell junction	0.018	33	489	[Uba1, Calb2, Wdr1, Kit, Fabp7, Vcl, Twf1, Itga5, Cldn1, Pak2, Fscn1, Coro1a, Cdh15, Cdh6, Vezt, Obscn, Atp1a1, Clic4, Ank2, Sh3bp1, Gja1, Pecam1, Mpp5, Akr1b3, Cdc42ep4, Cgn, Cadm3, Epb4.1l3, Igsf5, Cfl1, Magi3, Pdlim2, Pacsin2]
GO Cellular Component	GO:0099572	Postsynaptic specialization	0.018	31	449	[Ncs1, Nrcam, Cap2, Ywhaz, Pak2, Fabp5, Slc6a9, Pclo, Rheb, Cryab, Map4, Chmp4b, Gabrb3, Atp1a1, Ank2, Pacsin1, Eef2k, Ntrk2, Kcnd2, Nptn, Ptprz1, Abr, Iqsec2, Rims1, Cttn, Epb4.1l1, Rtn4, Pdpk1, Entpd1, Epb4.1l3, Grm5]
GO Cellular Component	GO:0031253	Cell projection membrane	0.019	26	354	[Ace, Cd44, Mtmr6, Itga5, Robo1, Hsp90ab1, Fscn1, Abcg2, Vezt, Pacsin1, Atp1b2, Gpi1, Sh3bp1, Ezr, Slc1a2, Rac1, Pkd2, Ptprz1, Hsp90aa1, Slc12a5, Rasgrp2, Cfl1, Msn, Lcp1, Nme1, Pacsin2]
GO Cellular Component	GO:0001772	Immunological synapse	0.019	7	40	[Stx7, Alcam, Coro1a, Arhgdia, Ezr, Nptn, Icam1]
GO Cellular Component	GO:0043679	Axon terminus	0.0196	17	191	[Ncs1, Amph, Calb2, Got1, Calb1, Pclo, Fkbp1a, Gabrb3, Sncb, Pacsin1, Pebp1, Itga2, Ntrk2, L1cam, Rab3a, Snca, Unc13c]
GO Cellular Component	GO:0098993	Anchored component of synaptic vesicle membrane	0.0197	5	19	[Rab5b, Rab4b, Rab3b, Rab3a, Rab3c]
GO Cellular Component	GO:0016328	Lateral plasma membrane	0.0197	9	66	[Dvl2, Cldn1, Atp1a1, Atp1b2, Pkd1, Tacstd2, Gja1, Prickle2, Slc12a2]
GO Cellular Component	GO:0000015	Phosphopyruvate hydratase complex	0.0197	3	4	[Eno2, Eno3, Eno1]
GO Cellular Component	GO:0045121	Membrane raft	0.0202	28	396	[Eno2, Igf1r, Plcd1, Crk, Egfr, Vcl, Snap25, Fcgr1, Abcg2, Cdh15, Atp1a1, Cbl, Efhd2, Cpe, Erbb2, Tgfbr2, Ezr, Gja1, Adam17, Fcer1g, Slc1a2, Pecam1, Eno1, Kcnd2, Casp3, Psen1, L1cam, Pacsin2]
GO Cellular Component	GO:0005635	Nuclear envelope	0.0202	31	455	[Calr, Clic1, Ptgds, Atp1b4, Scrn1, Egfr, Rrm2, Hn1, Pafah1b1, Anxa11, Mtmr6, Gsto1, Tor1aip1, Sephs1, Tor1a, Cst3, Chmp4b, Fam169a, Sorl1, Akr7a5, Apeh, Psen1, Rtn4, Plcb1, Clip1, Prickle2, Anxa4, Snca, Ranbp1, Pcyt1a, Ube2i]
GO Cellular Component	GO:0005777	Peroxisome	0.0202	14	142	[Mvd, Fis1, Tkt, Hrsp12, Sod1, Isoc1, Idi2, Acox1, Amacr, Ephx2, Mff, Idh1, Idh2, Idi1]
GO Cellular Component	GO:0099738	Cell cortex region	0.0206	8	54	[Eno2, Pclo, Phldb1, Eno1, Pkd2, Iqsec2, Rims1, Unc13c]
GO Cellular Component	GO:0062023	Collagen-containing extracellular matrix	0.0206	26	359	[Serpinf1, Calr, Sparc, Ngly1, Anxa11, Ahsg, Gsto1, F2, Cst3, F3, Ambp, Alb, Anxa3, Pkm, Serpina3k, Lgalsl, Serpinf2, Plxnb2, Lrrc15, Serpina1a, Col11a2, Lgals1, Ptprz1, Hsp90aa1, Entpd1, Anxa4]
GO Cellular Component	GO:0098688	Parallel fiber to purkinje cell synapse	0.0206	6	30	[Calb2, Pfn1, Slc6a9, Pclo, Cadm3, Unc13c]
GO Cellular Component	GO:0048786	Presynaptic active zone	0.0206	11	96	[Canx, Snap25, Pclo, Gpm6a, Ntrk2, Stxbp1, Iqsec2, Rims1, Stx1b, Rab3a, Unc13c]
GO Cellular Component	GO:0099080	Supramolecular complex	0.0206	64	1160	[Tpm4, Casp14, Cyp2a5, Tbcb, Fsd1, Tppp3, Arhgef25, Trip10, Cdk1, Pafah1b1, Psma6, Fbp2, Vcl, Twf1, Twf2, Nrp1, Cst3, Stmn1, Nudc, Kntc1, Fkbp4, Coro1a, Dctn6, Dcps, Cryab, Map4, Fkbp1a, Eml2, Obscn, Tbca, Reep4, Pak4, Camsap2, Katnal1, Ank2, Ptges3, Cep170, Pgm2, Ezr, Chl1, Gja1, Glrx3, Gsk3a, Rac1, Pecam1, Pkd2, Eml4, Psen1, Cttn, Cdk5rap3, Arpc3, Ppp1cc, Cirbp, Tpt1, Clip1, Cab39, Golga2, Snca…
GO Cellular Component	GO:0016324	Apical plasma membrane	0.0248	26	365	[Cd44, Cd34, Egfr, Cldn1, Hsp90ab1, Pdgfrb, Pdia3, Akr1a1, Abcg2, Mst4, Atp1a1, Atp1b2, Erbb2, Pfkm, Ezr, Gja1, Adam17, Slc4a2, Mpp5, Hsp90aa1, Psen1, Anxa4, Igsf5, Slc12a2, Msn, Slc29a1]
GO Cellular Component	GO:0044294	Dendritic growth cone	0.0263	4	12	[Hsp90ab1, Hsp90aa1, Rtn4, L1cam]
GO Cellular Component	GO:0009925	Basal plasma membrane	0.0269	8	57	[Ace, Cd34, Egfr, Erbb2, Tacstd2, Pkd2, Abcc1, Slc12a2]
GO Cellular Component	GO:0098862	Cluster of actin-based cell projections	0.0281	17	201	[Ace, Calb2, Gipc1, Pafah1b1, Vcl, Twf2, Hsp90ab1, Calb1, Abcg2, Coro1a, Vezt, Ezr, Rac1, Hsp90aa1, Ddi2, Cgn, Pvalb]
GO Cellular Component	GO:0005788	Endoplasmic reticulum lumen	0.0304	12	118	[Fkbp10, Calr, P4ha2, Hsp90b1, P4hb, Tor1a, Pdia3, Txndc12, H6pd, Ces1c, Hyou1, Sumf2]
GO Cellular Component	GO:0098552	Side of membrane	0.0304	37	595	[Gramd1a, Ace, Mien1, Calr, Cd44, Kit, Cd34, Ada, Canx, Gng4, Itga5, Alcam, H2-K1, P4hb, F2, Snap25, Fcgr1, Abcg2, Lamp1, Gsr, Gnaz, Chmp4b, Fkbp1a, Gng10, Osbpl2, Atp1b2, Itga2, Tgfbr2, Ezr, Cr1l, Fcer1g, Pecam1, Icam1, Pkd2, L1cam, Msn, Pdgfra]
GO Cellular Component	GO:0031201	SNARE complex	0.0323	7	46	[Stx7, Snap25, Napb, Vamp7, Stx16, Stx1b, Stx5a]
GO Cellular Component	GO:1990204	Oxidoreductase complex	0.0333	11	104	[Gmpr, Gmpr2, Ndufa11, P4ha2, Rrm2, Ndufs4, Ndufb9, Ndufa5, P4hb, Ndufb8, Ndufa10]
GO Cellular Component	GO:0101031	Chaperone complex	0.0339	5	23	[Ppp5c, Hsp90ab1, Stip1, Bag2, Ptges3]
GO Cellular Component	GO:0036452	ESCRT complex	0.0339	5	23	[Snf8, Chmp4b, Vps25, Ubap1, Chmp3]
GO Cellular Component	GO:0002102	Podosome	0.0371	6	35	[Tpm4, Wdr1, Vcl, Fscn1, Cttn, Lcp1]
GO Cellular Component	GO:0031838	Haptoglobin-hemoglobin complex	0.0377	3	6	[Hba-x, Hbb-y, Hp]
GO Cellular Component	GO:1990351	Transporter complex	0.0377	22	302	[Clic1, Atp1b4, Mcu, Clic6, Sacm1l, Timm10, Snap25, Cachd1, Fkbp1a, Gabrb3, Atp1a1, Clic4, Ppp2r4, Atp1b2, Pkd1, Ano6, Kcnd2, Pkd2, Cttn, Dpp6, Micu1, Cacna2d2]
GO Cellular Component	GO:0043195	Terminal bouton	0.041	10	92	[Calb2, Calb1, Pclo, Gabrb3, Sncb, Ntrk2, L1cam, Rab3a, Snca, Unc13c]
GO Cellular Component	GO:0099568	Cytoplasmic region	0.0469	20	270	[Eno2, Ada, Canx, Pafah1b1, Sod1, Pclo, Uchl1, Phldb1, Map4, Atg5, Nek4, Ap3s2, Eno1, Pkd2, Iqsec2, Rims1, Akr1b3, Ranbp1, Ap3m2, Unc13c]
GO Cellular Component	GO:0005884	Actin filament	0.0498	11	111	[Tpm4, Twf1, Twf2, Coro1a, Ptges3, Ezr, Pkd2, Cttn, Arpc3, Pdlim2, Lcp1]
GO Cellular Component	GO:0030175	Filopodium	0.0498	11	111	[Twf1, Twf2, Snap25, Fscn1, Gpm6a, Vamp7, Ezr, Ptprz1, Cfl1, Msn, Lcp1]

## Sheet: GO Molecular Function
category	term name	description	FDR value	# proteins	# background proteins	gene names
GO Molecular Function	GO:0003824	Catalytic activity	8.03e-44	388	5224	[Gmpr, Hddc2, Mkrn2, Rab5b, Ckb, Snd1, Npepps, Fkbp10, Gstt3, Ace, Uba1, Pnck, Uchl3, Gmpr2, Clpp, Pnkp, Cyp2f2, Ppp5c, Gars, Ckm, Adck4, Gstm5, Gstm1, Hmox2, Adh1, Eno2, Thop1, Casp14, Igf1r, Cyp2a5, Kit, Adh5, Srm, Mvd, Aprt, Acat2, Acyp1, Plcd1, Pgam1, Psmb1, Ptgds, Aldh1a3, Prune, Qdpr, Lta4h, Adss, Rhot1, Ada, Psmb6, Drg2, Shmt1, P4ha2, Scrn1, Mdh2, Nrbp2, Cdk1, Herc4, Egfr, Helb, Txnrd1, Pf…
GO Molecular Function	GO:0005488	Binding	1.05e-43	620	11199	[Apoh, Ncs1, Gmpr, Hddc2, Mkrn2, Rab5b, Gramd1a, Ckb, Snd1, Npepps, Fkbp10, Chordc1, Ace, Uba1, Pnck, Uchl3, Gmpr2, Clpp, Pnkp, Cyp2f2, Ppp5c, Eif2b5, Amph, Gars, Tpm4, Ckm, Calb2, Adck4, Rad23a, Calr, Gstm5, Gstm1, Hmox2, Adh1, Eno2, Hdgf, Crabp2, Thop1, Cd44, Wdr1, Igf1r, Cyp2a5, Kit, Adh5, Snf8, Tbcb, Srm, Mvd, Aprt, Aplp1, M6pr, Arpp19, Gabpa, Plcd1, Fsd1, Pgam1, Gltp, Nol3, Tppp3, Ptgds, Ald…
GO Molecular Function	GO:0005515	Protein binding	4.6e-31	422	6764	[Apoh, Ncs1, Rab5b, Ckb, Chordc1, Ace, Pnck, Uchl3, Clpp, Ppp5c, Eif2b5, Amph, Gars, Tpm4, Rad23a, Calr, Gstm5, Gstm1, Adh1, Eno2, Hdgf, Crabp2, Cd44, Wdr1, Igf1r, Cyp2a5, Kit, Adh5, Snf8, Tbcb, Srm, Mvd, Aplp1, M6pr, Arpp19, Gabpa, Plcd1, Fsd1, Pgam1, Gltp, Nol3, Tppp3, Aldh1a3, Gdi1, Prune, Qdpr, Cd34, Ttll12, Crk, Pfn1, Shmt1, Cryaa, Fis1, Mdh2, Dvl2, Gipc1, Arhgef25, Trip10, Cdk1, Stx7, Hsp90…
GO Molecular Function	GO:0043167	Ion binding	2.55e-30	363	5439	[Apoh, Ncs1, Gmpr, Hddc2, Mkrn2, Rab5b, Ckb, Npepps, Fkbp10, Chordc1, Ace, Uba1, Pnck, Gmpr2, Pnkp, Cyp2f2, Ppp5c, Amph, Gars, Tpm4, Ckm, Calb2, Adck4, Calr, Gstm5, Gstm1, Hmox2, Adh1, Eno2, Hdgf, Crabp2, Thop1, Cd44, Igf1r, Cyp2a5, Kit, Adh5, Mvd, Aprt, Aplp1, Plcd1, Gltp, Nol3, Ptgds, Aldh1a3, Prune, Qdpr, Lta4h, Adss, Cd34, Ttll12, Rhot1, Ada, Pfn1, Drg2, Sparc, Shmt1, P4ha2, Cryaa, Nrbp2, Clv…
GO Molecular Function	GO:0042802	Identical protein binding	7.34e-27	183	1962	[Apoh, Clpp, Ppp5c, Gars, Tpm4, Gstm5, Gstm1, Adh1, Eno2, Igf1r, Kit, Adh5, Snf8, Srm, Mvd, Aplp1, Fsd1, Gltp, Nol3, Aldh1a3, Qdpr, Shmt1, Cryaa, Fis1, Mdh2, Dvl2, Gipc1, Trip10, Mcu, Egfr, Txnrd1, Pfkl, Rrm2, Pafah1b1, Blmh, Atxn3, Cap2, Fbp2, Ptprg, Tkt, Esd, Fbxo4, Ywhaz, Hrsp12, Cldn1, Tsta3, Alcam, Pak2, Robo1, Clic6, Sod1, Hsp90ab1, Eif2ak2, Prrc1, Ak3, Cbr2, Tyms, Nudt5, Atic, Sephs1, Tor1…
GO Molecular Function	GO:0036094	Small molecule binding	2.63e-26	206	2406	[Rab5b, Gramd1a, Ckb, Chordc1, Uba1, Pnck, Pnkp, Cyp2f2, Ppp5c, Gars, Ckm, Adck4, Adh1, Hdgf, Crabp2, Cd44, Igf1r, Kit, Adh5, Mvd, Aprt, Plcd1, Ptgds, Aldh1a3, Qdpr, Adss, Ttll12, Rhot1, Ada, Pfn1, Drg2, Shmt1, P4ha2, Nrbp2, Fabp7, Cdk1, Hsp90b1, Egfr, Helb, Txnrd1, Pfkl, Hba-x, Fdxr, Dcakd, Glud1, Tkt, Hrsp12, Twf1, Dgat1, Chkb, Pak2, Twf2, Hsp90ab1, Eif2ak2, Nme3, Me2, Nars, Pdgfrb, Psat1, Ak3,…
GO Molecular Function	GO:0043168	Anion binding	2.04e-20	205	2678	[Apoh, Rab5b, Ckb, Chordc1, Ace, Uba1, Pnck, Pnkp, Ppp5c, Amph, Gars, Ckm, Adck4, Gstm5, Gstm1, Adh1, Hdgf, Crabp2, Cd44, Igf1r, Kit, Adh5, Mvd, Aprt, Aplp1, Plcd1, Gltp, Ptgds, Aldh1a3, Qdpr, Adss, Cd34, Ttll12, Rhot1, Pfn1, Drg2, Shmt1, P4ha2, Nrbp2, Clvs2, Fabp7, Cdk1, Hsp90b1, Egfr, Helb, Txnrd1, Pfkl, Fdxr, Dcakd, Glud1, Anxa11, Anxa8, Tkt, Hrsp12, Twf1, Dgat1, Chkb, Pak2, Twf2, Hsp90ab1, Ei…
GO Molecular Function	GO:0000166	Nucleotide binding	4.84e-16	159	2021	[Rab5b, Ckb, Chordc1, Uba1, Pnck, Pnkp, Ppp5c, Gars, Ckm, Adck4, Adh1, Hdgf, Igf1r, Kit, Mvd, Aprt, Aldh1a3, Qdpr, Adss, Ttll12, Rhot1, Pfn1, Drg2, Nrbp2, Cdk1, Hsp90b1, Egfr, Helb, Txnrd1, Pfkl, Fdxr, Dcakd, Glud1, Twf1, Chkb, Pak2, Twf2, Hsp90ab1, Eif2ak2, Nme3, Me2, Nars, Pdgfrb, Ak3, Tyms, Bcs1l, Iars2, Sephs1, Tor1a, Ivd, Cryz, Bag1, Cmpk1, Ak2, Rheb, H6pd, Acads, Abcg2, Fkbp4, Crym, Mst4, G…
GO Molecular Function	GO:0016491	Oxidoreductase activity	1.4e-14	80	710	[Gmpr, Gmpr2, Cyp2f2, Hmox2, Adh1, Cyp2a5, Adh5, Aldh1a3, Qdpr, P4ha2, Mdh2, Txnrd1, Rdh14, Adi1, Rrm2, Fdxr, Dhrs7, Ndufs4, Glud1, Tsta3, Sod1, Ndufa5, Me2, Txnl1, Fads2, Gsto1, P4hb, Cbr2, Ndufb8, Ndufa10, Pdia3, Ivd, Cryz, Txndc12, Akr1a1, H6pd, Fam213b, Acads, Pcyox1, Crym, Heph, Nsdhl, Gsr, Aldh1a2, Cox7a2, Me1, Dpyd, Maob, Aldh5a1, Aldh4a1, Jmjd6, Spr, Degs1, Cbr1, Cpox, Suox, Acox1, Glrx3,…
GO Molecular Function	GO:0043169	Cation binding	1.11e-13	228	3600	[Ncs1, Gmpr, Hddc2, Mkrn2, Npepps, Fkbp10, Chordc1, Ace, Gmpr2, Cyp2f2, Ppp5c, Tpm4, Calb2, Calr, Gstm1, Hmox2, Adh1, Eno2, Thop1, Cyp2a5, Kit, Adh5, Aprt, Aplp1, Plcd1, Nol3, Prune, Lta4h, Adss, Rhot1, Ada, Drg2, Sparc, Shmt1, P4ha2, Cryaa, Txnrd1, Pfkl, Hba-x, Canx, Rufy1, Adi1, Rrm2, Cpd, Pitrm1, Fbp2, Lpcat1, Ngly1, Glud1, Anxa11, Anxa8, Tkt, Hrsp12, Aco2, Itga5, Mfi2, Sod1, Kmt2d, Glo1, Nme3…
GO Molecular Function	GO:0016787	Hydrolase activity	2.41e-13	163	2263	[Hddc2, Rab5b, Snd1, Npepps, Ace, Uchl3, Clpp, Pnkp, Ppp5c, Gars, Thop1, Casp14, Acyp1, Plcd1, Pgam1, Psmb1, Prune, Lta4h, Rhot1, Ada, Psmb6, Drg2, Scrn1, Helb, Pgam2, Blmh, Cpd, Psma6, Atxn3, Pitrm1, Gng4, Fbp2, Ptprg, Ngly1, Mtmr6, Esd, Hrsp12, Nudt3, Fen1, Otub1, Dpp3, Mgea5, Sacm1l, Clybl, Nudt5, Inpp1, Ppm1f, Atic, Ilkap, Iars2, Tor1a, Dpp7, F2, Pdia3, Car2, Metap1, Ddah1, Fuca1, Ptp4a2, Rhe…
GO Molecular Function	GO:0046872	Metal ion binding	6.69e-13	221	3513	[Ncs1, Gmpr, Hddc2, Mkrn2, Npepps, Fkbp10, Chordc1, Ace, Gmpr2, Cyp2f2, Ppp5c, Tpm4, Calb2, Calr, Gstm1, Hmox2, Adh1, Eno2, Thop1, Cyp2a5, Kit, Adh5, Aplp1, Plcd1, Nol3, Prune, Lta4h, Adss, Rhot1, Ada, Drg2, Sparc, Shmt1, P4ha2, Cryaa, Txnrd1, Pfkl, Hba-x, Canx, Rufy1, Adi1, Rrm2, Cpd, Pitrm1, Fbp2, Lpcat1, Ngly1, Anxa11, Anxa8, Tkt, Hrsp12, Aco2, Itga5, Mfi2, Sod1, Kmt2d, Glo1, Nme3, Cuta, Nudt3…
GO Molecular Function	GO:0016853	Isomerase activity	1.99e-10	31	155	[Fkbp10, Pgam1, Ptgds, Pgam2, Tsta3, P4hb, Pdia3, Ppid, Fkbp4, Pin1, Mpi, Idi2, Fkbp1a, Galm, Katnal1, Ppp2r4, Lss, Degs1, Gpi1, Ptges3, Pgm2, Rpia, Amacr, Pgm2l1, Pgm1, Gale, Pus7, Aip, Ppia, Idi1, Hmgcs1]
GO Molecular Function	GO:0017076	Purine nucleotide binding	6.34e-10	128	1786	[Rab5b, Ckb, Chordc1, Uba1, Pnck, Pnkp, Ppp5c, Gars, Ckm, Adck4, Igf1r, Kit, Mvd, Aprt, Adss, Ttll12, Rhot1, Pfn1, Drg2, Nrbp2, Cdk1, Hsp90b1, Egfr, Helb, Pfkl, Dcakd, Glud1, Twf1, Chkb, Pak2, Twf2, Hsp90ab1, Eif2ak2, Nme3, Nars, Pdgfrb, Ak3, Bcs1l, Iars2, Sephs1, Tor1a, Bag1, Cmpk1, Ak2, Rheb, Acads, Abcg2, Fkbp4, Mst4, Atp13a1, Aars, Acsbg1, Pkm, Gclc, Rab6b, Uba6, Gnaz, Irgq, Obscn, Ube2r2, At…
GO Molecular Function	GO:0008092	Cytoskeletal protein binding	7.95e-10	83	947	[Ace, Ppp5c, Tpm4, Hdgf, Wdr1, Tbcb, Fsd1, Tppp3, Prune, Ttll12, Crk, Pfn1, Gipc1, Egfr, Nrcam, Pafah1b1, Evl, Cap2, Vcl, Anxa8, Twf1, Twf2, Hsp90ab1, P4hb, Tor1aip1, Tor1a, Snap25, Stmn1, Fscn1, Abcg2, Fkbp4, Coro1a, Bccip, Cotl1, Cryab, Tagln, Map4, Rab6b, Atcay, Eml2, Vezt, Obscn, Tbca, Atp1a1, Reep4, Camsap2, Bag2, Fcho2, Sncb, Katnal1, Pacsin1, Coro7, Taok1, Marcksl1, Ezr, Gja1, Fabp3, Sgip1…
GO Molecular Function	GO:0019899	Enzyme binding	1.24e-09	151	2277	[Ncs1, Ckb, Ace, Clpp, Eif2b5, Rad23a, Calr, Gstm5, Gstm1, Eno2, Cd44, Cyp2a5, Kit, Arpp19, Pgam1, Nol3, Gdi1, Crk, Pfn1, Dvl2, Arhgef25, Hsp90b1, Egfr, Pfkl, Cpd, Atxn3, Cap2, Caml, Glud1, Vcl, Ywhaz, Pak2, Sod1, Twf2, Hsp90ab1, Cuta, Pdgfrb, Otub1, Shoc2, P4hb, Pa2g4, Nrp1, Tor1aip1, Cst3, Ppid, Scamp3, F3, Bag1, Rheb, Uchl1, Alb, Ppme1, Sh2b1, Lamp1, Got2, Cotl1, Dcun1d5, Pin1, Tbc1d10a, Fkbp1…
GO Molecular Function	GO:0030554	Adenyl nucleotide binding	3.56e-09	109	1465	[Ckb, Chordc1, Uba1, Pnck, Pnkp, Ppp5c, Gars, Ckm, Adck4, Igf1r, Kit, Mvd, Aprt, Ttll12, Pfn1, Nrbp2, Cdk1, Hsp90b1, Egfr, Helb, Pfkl, Dcakd, Glud1, Twf1, Chkb, Pak2, Twf2, Hsp90ab1, Eif2ak2, Nme3, Nars, Pdgfrb, Ak3, Bcs1l, Iars2, Sephs1, Tor1a, Bag1, Cmpk1, Ak2, Acads, Abcg2, Fkbp4, Mst4, Atp13a1, Aars, Acsbg1, Pkm, Gclc, Uba6, Obscn, Ube2r2, Atp2c1, Shprh, Atp1a1, Pak4, Bag2, Katnal1, Dak, Camk…
GO Molecular Function	GO:0032553	Ribonucleotide binding	4.6e-09	125	1789	[Rab5b, Ckb, Chordc1, Uba1, Pnck, Pnkp, Ppp5c, Gars, Ckm, Adck4, Igf1r, Kit, Mvd, Aprt, Adss, Ttll12, Rhot1, Drg2, Nrbp2, Cdk1, Hsp90b1, Egfr, Helb, Pfkl, Dcakd, Glud1, Twf1, Chkb, Pak2, Twf2, Hsp90ab1, Eif2ak2, Nme3, Nars, Pdgfrb, Ak3, Bcs1l, Iars2, Sephs1, Tor1a, Cmpk1, Ak2, Rheb, Acads, Abcg2, Fkbp4, Mst4, Atp13a1, Aars, Acsbg1, Pkm, Gclc, Rab6b, Uba6, Gnaz, Irgq, Obscn, Ube2r2, Atp2c1, Shprh,…
GO Molecular Function	GO:0097367	Carbohydrate derivative binding	7.08e-09	139	2089	[Apoh, Rab5b, Ckb, Chordc1, Uba1, Pnck, Pnkp, Ppp5c, Gars, Ckm, Adck4, Hdgf, Cd44, Igf1r, Kit, Mvd, Aprt, Aplp1, Gltp, Adss, Ttll12, Rhot1, Ada, Drg2, Nrbp2, Cdk1, Hsp90b1, Egfr, Helb, Pfkl, Dcakd, Glud1, Twf1, Chkb, Pak2, Twf2, Hsp90ab1, Eif2ak2, Nme3, Nars, Pdgfrb, Ak3, Nrp1, Bcs1l, Iars2, Sephs1, Tor1a, F2, Cmpk1, Ak2, Rheb, Acads, Abcg2, Fkbp4, Mst4, Atp13a1, Aars, Acsbg1, Pkm, Gclc, Rab6b, U…
GO Molecular Function	GO:0032555	Purine ribonucleotide binding	9.52e-09	123	1773	[Rab5b, Ckb, Chordc1, Uba1, Pnck, Pnkp, Ppp5c, Gars, Ckm, Adck4, Igf1r, Kit, Mvd, Aprt, Adss, Ttll12, Rhot1, Drg2, Nrbp2, Cdk1, Hsp90b1, Egfr, Helb, Pfkl, Dcakd, Glud1, Twf1, Chkb, Pak2, Twf2, Hsp90ab1, Eif2ak2, Nme3, Nars, Pdgfrb, Ak3, Bcs1l, Iars2, Sephs1, Tor1a, Cmpk1, Ak2, Rheb, Acads, Abcg2, Fkbp4, Mst4, Atp13a1, Aars, Acsbg1, Pkm, Gclc, Rab6b, Uba6, Gnaz, Irgq, Obscn, Ube2r2, Atp2c1, Shprh,…
GO Molecular Function	GO:0035639	Purine ribonucleoside triphosphate binding	2.64e-08	118	1704	[Rab5b, Ckb, Chordc1, Uba1, Pnck, Pnkp, Ppp5c, Gars, Ckm, Adck4, Igf1r, Kit, Mvd, Adss, Ttll12, Rhot1, Drg2, Nrbp2, Cdk1, Hsp90b1, Egfr, Helb, Pfkl, Dcakd, Glud1, Twf1, Chkb, Pak2, Twf2, Hsp90ab1, Eif2ak2, Nme3, Nars, Pdgfrb, Ak3, Bcs1l, Iars2, Sephs1, Tor1a, Cmpk1, Ak2, Rheb, Abcg2, Fkbp4, Mst4, Atp13a1, Aars, Acsbg1, Pkm, Gclc, Rab6b, Uba6, Gnaz, Irgq, Obscn, Ube2r2, Atp2c1, Shprh, Atp1a1, Pak4…
GO Molecular Function	GO:0043177	Organic acid binding	3.94e-08	33	226	[Crabp2, Cd44, Adh5, Ptgds, Shmt1, P4ha2, Fabp7, Hba-x, Glud1, Hrsp12, Dgat1, Got1, Tyms, Fabp5, Ddah1, Alb, Hbb-y, Got2, Aars, Crabp1, Gclc, Aldh5a1, Acox1, Arhgdia, Fabp3, Pygl, Stard5, Gss, Ass1, L1cam, Snca, Gstp1, Hmgcs1]
GO Molecular Function	GO:0032559	Adenyl ribonucleotide binding	6.17e-08	104	1453	[Ckb, Chordc1, Uba1, Pnck, Pnkp, Ppp5c, Gars, Ckm, Adck4, Igf1r, Kit, Mvd, Aprt, Ttll12, Nrbp2, Cdk1, Hsp90b1, Egfr, Helb, Pfkl, Dcakd, Glud1, Twf1, Chkb, Pak2, Twf2, Hsp90ab1, Eif2ak2, Nme3, Nars, Pdgfrb, Ak3, Bcs1l, Iars2, Sephs1, Tor1a, Cmpk1, Ak2, Acads, Abcg2, Fkbp4, Mst4, Atp13a1, Aars, Acsbg1, Pkm, Gclc, Uba6, Obscn, Ube2r2, Atp2c1, Shprh, Atp1a1, Pak4, Katnal1, Dak, Camk4, Eef2k, Ppp2r4, …
GO Molecular Function	GO:0008289	Lipid binding	6.17e-08	66	744	[Apoh, Gramd1a, Amph, Gstm1, Crabp2, Adh5, Plcd1, Gltp, Ptgds, Pfn1, Trip10, Clvs2, Fabp7, Rufy1, Anxa11, Anxa8, Hrsp12, Twf1, Dgat1, Twf2, F2, Fabp5, Snx7, F3, Calb1, Pclo, Alb, Anxa3, Cdipt, Got2, Aldh1a2, Crabp1, Obscn, Arhgap33, Atp1a1, Faah, Zfyve1, Fcho2, Pacsin1, Osbpl2, Pebp1, Rlbp1, Rbp1, Eea1, Pltp, Acox1, Arhgdia, Fabp3, Pygl, Stard5, Sult2b1, Sgip1, Zranb2, Plcb1, Anxa4, Capg, Chmp3, …
GO Molecular Function	GO:0016616	Oxidoreductase activity, acting on the ch-oh group of donors, nad or nadp as acceptor	6.26e-08	24	123	[Adh1, Adh5, Mdh2, Rdh14, Tsta3, Me2, Cbr2, Akr1a1, H6pd, Fam213b, Nsdhl, Me1, Spr, Cbr1, Akr7a5, Impdh1, Idh1, Mdh1, Akr1b3, Idh2, Sord, Ptgr2, Rdh11, Idh3a]
GO Molecular Function	GO:0005524	ATP binding	1.1e-07	100	1393	[Ckb, Chordc1, Uba1, Pnck, Pnkp, Ppp5c, Gars, Ckm, Adck4, Igf1r, Kit, Mvd, Ttll12, Nrbp2, Cdk1, Hsp90b1, Egfr, Helb, Pfkl, Dcakd, Glud1, Twf1, Chkb, Pak2, Twf2, Hsp90ab1, Eif2ak2, Nme3, Nars, Pdgfrb, Ak3, Bcs1l, Iars2, Sephs1, Tor1a, Cmpk1, Ak2, Abcg2, Fkbp4, Mst4, Atp13a1, Aars, Acsbg1, Pkm, Gclc, Uba6, Obscn, Ube2r2, Atp2c1, Shprh, Atp1a1, Pak4, Katnal1, Dak, Camk4, Eef2k, Ppp2r4, Adk, Pebp1, H…
GO Molecular Function	GO:0031406	Carboxylic acid binding	6.93e-07	30	218	[Crabp2, Cd44, Adh5, Ptgds, Shmt1, P4ha2, Fabp7, Glud1, Hrsp12, Dgat1, Got1, Tyms, Fabp5, Ddah1, Alb, Got2, Aars, Crabp1, Gclc, Aldh5a1, Acox1, Arhgdia, Fabp3, Pygl, Stard5, Gss, Ass1, L1cam, Snca, Gstp1]
GO Molecular Function	GO:0000287	Magnesium ion binding	9.21e-07	29	208	[Ncs1, Eno2, Adss, Tkt, Nudt3, Fen1, Clybl, Nudt5, Rheb, Mst4, Pkm, Gclc, Sh3bp1, Pgm2, Ephx2, Eno3, Gss, Ppm1b, Eno1, Pgm1, Atp9b, Idh1, Uba2, Idh2, Snca, Nme1, Idh3a, Csnk1a1, Idi1]
GO Molecular Function	GO:0042803	Protein homodimerization activity	2.3e-06	56	647	[Tpm4, Gstm5, Kit, Snf8, Srm, Mvd, Aldh1a3, Shmt1, Mdh2, Rrm2, Tkt, Fbxo4, Hsp90ab1, Nudt5, Atic, Sephs1, Timm10, Ambp, Abcg2, Coro1a, Crym, Mst4, Cryab, Chmp4b, Cpq, Dpyd, Vps25, Dnph1, Inpp5f, Ppp2r4, Spr, Serpinf2, Sh3bp1, Cpox, Eea1, Acox1, Ephx2, Ano6, Acot7, Mff, Gss, Ntrk2, Pecam1, Eno1, Fgfr1, Pkd2, Hsp90aa1, Tpd52, Idh1, Gale, Rtn4, Cadm3, Pdgfra, Pcyt1a, Hmgcs1, Xpnpep1]
GO Molecular Function	GO:0008238	Exopeptidase activity	5.32e-06	18	90	[Npepps, Ace, Lta4h, Scrn1, Cpd, Dpp3, Dpp7, Metap1, Dpp8, Lnpep, Cpq, Lap3, Cpe, Prcp, Prep, Naalad2, Prepl, Xpnpep1]
GO Molecular Function	GO:0046914	Transition metal ion binding	5.44e-06	72	962	[Npepps, Chordc1, Ace, Cyp2f2, Calr, Gstm1, Adh1, Cyp2a5, Adh5, Aplp1, Lta4h, Ada, Shmt1, P4ha2, Txnrd1, Hba-x, Adi1, Rrm2, Cpd, Pitrm1, Hrsp12, Aco2, Mfi2, Sod1, Glo1, Cuta, Fen1, Dpp3, Car2, Ddah1, Cryz, Calb1, Alad, Urod, Alb, Lmcd1, Cdipt, Heph, Aars, Mpi, Me1, Nt5e, Lnpep, Atp2c1, Dpyd, Lap3, Usp5, Sncb, Jmjd6, Cpe, Suox, Nek4, Zfp622, Ahcy, Fto, Ppm1b, Abce1, Hrnr, Cp, Ftl1, Atox1, Sord, Cl…
GO Molecular Function	GO:0051287	NAD binding	7.63e-06	15	62	[Adh1, Aldh1a3, Qdpr, Glud1, Me2, Me1, Aldh5a1, Ahcy, Aldh1a1, Idh1, Nnt, Mdh1, Idh2, Sord, Idh3a]
GO Molecular Function	GO:0044877	Protein-containing complex binding	8.33e-06	94	1411	[Snd1, Ppp5c, Amph, Tpm4, Rad23a, Calr, Eno2, Wdr1, Igf1r, M6pr, Sparc, Fis1, Stx7, Egfr, Helb, Pafah1b1, Cpd, Vcl, Anxa8, Ywhaz, Twf1, Itga5, Twf2, H2-K1, P4hb, Fcgr1, Ambp, Alad, Nasp, Fscn1, Coro1a, Hbb-y, Dctn6, Cotl1, Cryab, Tagln, Itga11, Gclc, Gnaz, Fkbp1a, Gabrb3, Rbm3, Clic4, Camsap2, Rras, Coro7, Amfr, Itga2, Erbb2, Sorl1, Pltp, Tgfbr2, Ezr, Suclg1, Lrrc15, Adam17, Itgb5, Tg, Eno3, Tsna…
GO Molecular Function	GO:0033293	Monocarboxylic acid binding	1.65e-05	16	77	[Crabp2, Adh5, Ptgds, Fabp7, Hrsp12, Dgat1, Fabp5, Alb, Crabp1, Acox1, Arhgdia, Fabp3, Pygl, Stard5, Snca, Gstp1]
GO Molecular Function	GO:0005504	Fatty acid binding	0.00012	12	49	[Adh5, Ptgds, Fabp7, Hrsp12, Dgat1, Fabp5, Alb, Acox1, Arhgdia, Fabp3, Snca, Gstp1]
GO Molecular Function	GO:0031072	Heat shock protein binding	0.00012	20	141	[Chordc1, Ppp5c, Mvd, Cdk1, Hsp90ab1, Stip1, Ppid, Fkbp4, Fkbp1a, Bag2, Hspa13, Ptges3, Sh3bp1, Erbb2, Arhgdia, Eno1, Unc45b, Snca, Slc12a2, St13]
GO Molecular Function	GO:0051082	Unfolded protein binding	0.00015	15	82	[Calr, Cryaa, Hsp90b1, Canx, Hsp90ab1, Pfdn1, Tor1a, Nudc, Cryab, Hspa13, Ptges3, Nudcd3, Hsp90aa1, Aip, St13]
GO Molecular Function	GO:0019900	Kinase binding	0.00018	58	792	[Ncs1, Ace, Rad23a, Gstm1, Cd44, Pgam1, Nol3, Crk, Dvl2, Egfr, Pfkl, Ywhaz, Pak2, Twf2, Hsp90ab1, Pdgfrb, Nrp1, Rheb, Ppme1, Sh2b1, Pin1, Arhgap33, Atp1a1, Cbl, Pebp1, Pkd1, Sfn, Bag5, Taok1, Parn, Pfkm, Tgfbr2, Arhgdia, Ezr, Gja1, Glrx3, Gsk3a, Ntrk2, Rac1, Pih1d1, Hdac7, Stxbp1, Hsp90aa1, Rims1, Slc12a5, Cdk5rap3, Ppp1cc, Pdpk1, Stx1b, Cab39, Golga2, Slc12a2, Msn, Nme1, Zpr1, Mob4, Grm5, Gstp1]
GO Molecular Function	GO:0016740	Transferase activity	0.00018	120	2088	[Mkrn2, Ckb, Gstt3, Pnck, Pnkp, Gars, Ckm, Adck4, Gstm5, Gstm1, Igf1r, Kit, Srm, Aprt, Acat2, Shmt1, Nrbp2, Cdk1, Herc4, Egfr, Pfkl, Dcakd, Lpcat1, Oxsm, Tkt, Fbxo4, Twf1, Dgat1, Chkb, Pak2, Kmt2d, Eif2ak2, Nme3, Pdgfrb, Psat1, Ak3, Gsto1, Got1, Mgea5, Taldo1, Clybl, Tyms, Nrp1, Nudt5, Atic, Sephs1, Nans, Cmpk1, Ak2, Thumpd3, Bcat1, Cdipt, Mettl10, Mst4, Got2, Pkm, Obscn, Ube2r2, Shprh, Fut11, Pa…
GO Molecular Function	GO:0004177	Aminopeptidase activity	0.00021	11	43	[Npepps, Ace, Lta4h, Dpp3, Dpp7, Metap1, Dpp8, Lnpep, Lap3, Prcp, Xpnpep1]
GO Molecular Function	GO:0016788	Hydrolase activity, acting on ester bonds	0.00021	52	684	[Hddc2, Snd1, Pnkp, Ppp5c, Plcd1, Prune, Fbp2, Ptprg, Mtmr6, Esd, Hrsp12, Fen1, Sacm1l, Inpp1, Ppm1f, Ilkap, Iars2, Car2, Ptp4a2, H6pd, Ppme1, Ces1c, Pgls, Aars, Nt5e, Phpt1, Atp1a1, Apmap, Faah, Gns, Abhd4, Hibch, Nceh1, Inpp5f, Sh3bp1, Parn, Phospho1, Aarsd1, Ephx2, Acot7, Tsnax, Ppm1b, Ptprz1, Acp6, BC005764, Ppp1cc, Ublcp1, Plcb1, Tatdn1, Myg1, Nme1, Acot1]
GO Molecular Function	GO:0140096	Catalytic activity, acting on a protein	0.00022	117	2036	[Npepps, Fkbp10, Ace, Pnck, Uchl3, Clpp, Ppp5c, Thop1, Casp14, Igf1r, Kit, Psmb1, Lta4h, Psmb6, P4ha2, Scrn1, Nrbp2, Cdk1, Herc4, Egfr, Blmh, Cpd, Psma6, Atxn3, Pitrm1, Ptprg, Mtmr6, Fbxo4, Twf1, Pak2, Kmt2d, Eif2ak2, Pdgfrb, Otub1, Dpp3, P4hb, Nrp1, Ppm1f, Ilkap, Dpp7, F2, Pdia3, Ppid, Metap1, Ptp4a2, Uchl1, Fkbp4, Ppme1, Mettl10, Mst4, Pin1, Dpp8, Lnpep, Fkbp1a, Phpt1, Obscn, Ube2r2, Cpq, Shprh…
GO Molecular Function	GO:0046983	Protein dimerization activity	0.00033	65	951	[Gars, Tpm4, Gstm5, Kit, Snf8, Srm, Mvd, Aldh1a3, Shmt1, Mdh2, Rrm2, Tkt, Fbxo4, Hsp90ab1, Nars, P4hb, Nudt5, Atic, Sephs1, Timm10, Ambp, Abcg2, Coro1a, Crym, Mst4, Cryab, Chmp4b, Cpq, Dpyd, Atp1a1, Vps25, Dnph1, Inpp5f, Ppp2r4, Atp1b2, Spr, Serpinf2, Sh3bp1, Erbb2, Cpox, Eea1, Acox1, Ephx2, Ano6, Acot7, Mff, Gss, Ntrk2, Pecam1, Eno1, Fgfr1, Pkd2, Hsp90aa1, Tpd52, Idh1, Gale, Uba2, Rtn4, Cadm3, M…
GO Molecular Function	GO:0051087	Chaperone binding	0.00034	16	102	[Sod1, Stip1, Get4, Timm10, Bag1, Alb, Atp1a1, Bag2, Ptges3, Bag5, Amfr, Tg, Cp, Slc12a2, Ubl4, St13]
GO Molecular Function	GO:0019901	Protein kinase binding	0.00045	52	707	[Ncs1, Ace, Gstm1, Cd44, Pgam1, Crk, Dvl2, Egfr, Ywhaz, Pak2, Twf2, Hsp90ab1, Pdgfrb, Nrp1, Rheb, Ppme1, Sh2b1, Pin1, Arhgap33, Atp1a1, Cbl, Pebp1, Pkd1, Sfn, Bag5, Taok1, Parn, Tgfbr2, Arhgdia, Ezr, Gja1, Glrx3, Gsk3a, Ntrk2, Rac1, Pih1d1, Hdac7, Stxbp1, Hsp90aa1, Rims1, Slc12a5, Cdk5rap3, Ppp1cc, Pdpk1, Stx1b, Golga2, Slc12a2, Msn, Nme1, Zpr1, Grm5, Gstp1]
GO Molecular Function	GO:0097159	Organic cyclic compound binding	0.00099	233	4858	[Rab5b, Gramd1a, Ckb, Snd1, Fkbp10, Chordc1, Uba1, Pnck, Pnkp, Cyp2f2, Ppp5c, Eif2b5, Gars, Ckm, Adck4, Rad23a, Calr, Gstm1, Hmox2, Adh1, Hdgf, Igf1r, Cyp2a5, Kit, Mvd, Aprt, Gabpa, Aldh1a3, Qdpr, Adss, Ttll12, Rhot1, Ada, Pfn1, Drg2, Shmt1, Nrbp2, Cdk1, Hsp90b1, Egfr, Helb, Txnrd1, Pfkl, Hba-x, Fdxr, Dcakd, Psma6, Nova1, Atxn3, Glud1, Tkt, Hrsp12, Twf1, Chkb, Pak2, Kmt2d, Twf2, Hsp90ab1, Eif2ak2…
GO Molecular Function	GO:0016791	Phosphatase activity	0.0012	25	248	[Hddc2, Pnkp, Ppp5c, Prune, Fbp2, Ptprg, Mtmr6, Sacm1l, Inpp1, Ppm1f, Ilkap, Ptp4a2, Nt5e, Phpt1, Atp1a1, Inpp5f, Sh3bp1, Phospho1, Ephx2, Ppm1b, Ptprz1, Acp6, BC005764, Ppp1cc, Ublcp1]
GO Molecular Function	GO:0008144	Drug binding	0.0013	16	116	[Fkbp10, Ace, Adh1, Hsp90ab1, Tyms, Ppid, Alb, Fscn1, Fkbp4, Fkbp1a, Pnp, Dhodh, Pygl, Ppia, Gstp1, Hmgcs1]
GO Molecular Function	GO:0016866	Intramolecular transferase activity	0.0013	8	26	[Pgam1, Pgam2, Lss, Gpi1, Pgm2, Pgm2l1, Pgm1, Pus7]
GO Molecular Function	GO:0016667	Oxidoreductase activity, acting on a sulfur group of donors	0.0015	11	56	[Txnrd1, Txnl1, Gsto1, P4hb, Pdia3, Txndc12, Pcyox1, Gsr, Suox, Glrx3, Selenbp1]
GO Molecular Function	GO:0004030	Aldehyde dehydrogenase [nad(p)+] activity	0.0016	7	19	[Adh5, Aldh1a3, Aldh1a2, Aldh4a1, Aldh1a1, Aldh3b2, Rdh11]
GO Molecular Function	GO:0033218	Amide binding	0.0016	31	354	[Npepps, Fkbp10, Calr, Gstm5, Gstm1, Thop1, Igf1r, Gltp, Hsp90ab1, H2-K1, Tyms, Cst3, Ppid, Acads, Fkbp4, Itm2a, Gsr, Cryab, Lnpep, Fkbp1a, Itga2, Sorl1, Pltp, Acot7, Gss, Prep, Nln, Dbi, Ppia, Csnk1a1, Gstp1]
GO Molecular Function	GO:0050839	Cell adhesion molecule binding	0.0017	26	272	[Calr, Egfr, Nrcam, Caml, Itga5, P4hb, Cdh15, Itga11, Cdh6, Obscn, Cpe, Itga2, Ezr, Adam17, Itgb5, Dchs1, Numbl, Fgfr1, Nptn, Icam1, Ptprz1, Psen1, Rtn4, L1cam, Msn, Lcp1]
GO Molecular Function	GO:0005543	Phospholipid binding	0.002	35	431	[Apoh, Amph, Plcd1, Gltp, Pfn1, Clvs2, Anxa11, Anxa8, Twf1, Twf2, Snx7, F3, Pclo, Anxa3, Got2, Obscn, Arhgap33, Faah, Zfyve1, Fcho2, Pacsin1, Osbpl2, Rlbp1, Eea1, Pltp, Sgip1, Plcb1, Anxa4, Capg, Chmp3, Snca, Cfl1, Pcyt1a, Pacsin2, Unc13c]
GO Molecular Function	GO:0003779	Actin binding	0.0024	34	418	[Ace, Tpm4, Hdgf, Wdr1, Pfn1, Gipc1, Egfr, Evl, Cap2, Vcl, Anxa8, Twf1, Twf2, P4hb, Fscn1, Coro1a, Cotl1, Tagln, Coro7, Marcksl1, Ezr, Cttn, Epb4.1l1, Dstn, Arpc3, Cap1, Cgn, Epb4.1l3, Capg, Snca, Cfl1, Msn, Pdlim2, Lcp1]
GO Molecular Function	GO:0043178	Alcohol binding	0.0024	13	84	[Gramd1a, Adh1, Crabp2, Plcd1, Cdipt, Crabp1, Osbpl2, Rlbp1, Rbp1, Stard5, Sult2b1, Apod, Erlin1]
GO Molecular Function	GO:0016859	Cis-trans isomerase activity	0.0024	9	39	[Fkbp10, Ppid, Fkbp4, Pin1, Fkbp1a, Ppp2r4, Degs1, Aip, Ppia]
GO Molecular Function	GO:1901363	Heterocyclic compound binding	0.0024	226	4771	[Rab5b, Ckb, Snd1, Fkbp10, Chordc1, Uba1, Pnck, Pnkp, Cyp2f2, Ppp5c, Eif2b5, Gars, Ckm, Adck4, Rad23a, Calr, Hmox2, Adh1, Hdgf, Igf1r, Cyp2a5, Kit, Mvd, Aprt, Gabpa, Aldh1a3, Qdpr, Adss, Ttll12, Rhot1, Ada, Pfn1, Drg2, Shmt1, Nrbp2, Cdk1, Hsp90b1, Egfr, Helb, Txnrd1, Pfkl, Hba-x, Fdxr, Dcakd, Psma6, Nova1, Atxn3, Glud1, Tkt, Hrsp12, Twf1, Chkb, Pak2, Kmt2d, Twf2, Hsp90ab1, Eif2ak2, Nme3, Etf1, Me…
GO Molecular Function	GO:0050661	NADP binding	0.0024	10	49	[Qdpr, Fdxr, Cryz, H6pd, Crym, Gsr, Me1, Dpyd, Idh1, Nnt]
GO Molecular Function	GO:0008233	Peptidase activity	0.0024	43	585	[Npepps, Ace, Uchl3, Clpp, Thop1, Casp14, Psmb1, Lta4h, Psmb6, Scrn1, Blmh, Cpd, Psma6, Atxn3, Pitrm1, Otub1, Dpp3, Dpp7, F2, Pdia3, Metap1, Uchl1, Dpp8, Lnpep, Cpq, Lap3, Usp5, Cpe, Adam17, Hp, Prcp, Phex, Apeh, Usp14, Casp3, Prep, Psen1, Ddi2, Nln, Dpp6, Naalad2, Prepl, Xpnpep1]
GO Molecular Function	GO:0016772	Transferase activity, transferring phosphorus-containing groups	0.0024	56	843	[Ckb, Pnck, Pnkp, Ckm, Adck4, Igf1r, Kit, Nrbp2, Cdk1, Egfr, Pfkl, Dcakd, Twf1, Chkb, Pak2, Eif2ak2, Nme3, Pdgfrb, Ak3, Nrp1, Nudt5, Sephs1, Cmpk1, Ak2, Cdipt, Mst4, Pkm, Obscn, Pak4, Dak, Camk4, Eef2k, Adk, Ptges3, Erbb2, Taok1, Nek4, Pfkm, Trnt1, Tgfbr2, Gsk3a, Ntrk2, Mpp5, Selo, Fgfr1, Pgm2l1, Ugp2, Pdpk1, Cab39, Nrp2, Peak1, Nme1, Pgs1, Pdgfra, Csnk1a1, Pcyt1a]
GO Molecular Function	GO:0005527	Macrolide binding	0.003	5	8	[Fkbp10, Ppid, Alb, Fkbp4, Fkbp1a]
GO Molecular Function	GO:0016620	Oxidoreductase activity, acting on the aldehyde or oxo group of donors, nad or nadp as acceptor	0.0031	9	41	[Adh5, Aldh1a3, Aldh1a2, Aldh5a1, Aldh4a1, Aldh1a1, Akr1b3, Aldh3b2, Rdh11]
GO Molecular Function	GO:0008235	Metalloexopeptidase activity	0.0037	10	53	[Npepps, Ace, Lta4h, Cpd, Metap1, Lnpep, Cpq, Lap3, Cpe, Xpnpep1]
GO Molecular Function	GO:0030234	Enzyme regulator activity	0.0041	59	927	[Apoh, Serpinf1, Arpp19, Nol3, Gdi1, Pfn1, Gipc1, Egfr, Ppp1r1a, Pak2, Ahsg, Hsp90ab1, Nrp1, Tor1aip1, F2, Cst3, Ambp, Bag1, Ppp1r8, Anxa3, Bccip, Tbc1d10a, Arhgap33, Pcsk1n, Calm4, Bag2, Serpina3k, Arhgap29, Ppp2r4, Atp1b2, Pebp1, Tbc1d13, Serpinf2, Stfa1, Sh3bp1, Taok1, Arhgdia, Agt, Serpina1d, Abce1, Ube2o, Serpina1a, Usp14, Casp3, Abr, Hsp90aa1, Csta1, Pdpk1, Rab3a, Plcb1, Arhgap1, Cab39, Snc…
GO Molecular Function	GO:0005506	Iron ion binding	0.0041	18	162	[Cyp2f2, Calr, Cyp2a5, P4ha2, Hba-x, Adi1, Rrm2, Aco2, Mfi2, Urod, Heph, Nt5e, Dpyd, Jmjd6, Fto, Abce1, Ftl1, Snca]
GO Molecular Function	GO:0016868	Intramolecular transferase activity, phosphotransferases	0.0042	5	9	[Pgam1, Pgam2, Pgm2, Pgm2l1, Pgm1]
GO Molecular Function	GO:1902936	Phosphatidylinositol bisphosphate binding	0.0043	15	119	[Plcd1, Pfn1, Clvs2, Anxa8, Twf1, Twf2, Obscn, Zfyve1, Fcho2, Osbpl2, Rlbp1, Plcb1, Capg, Chmp3, Cfl1]
GO Molecular Function	GO:0016829	Lyase activity	0.0044	19	179	[Eno2, Mvd, Shmt1, Aco2, Glo1, Me2, Got1, Clybl, Fh1, Car2, Alad, Urod, Me1, Npl, Apmap, Dak, Eno3, Eno1, Aldoc]
GO Molecular Function	GO:0019842	Vitamin binding	0.0044	16	134	[Crabp2, Shmt1, P4ha2, Tkt, Psat1, Got1, Tyms, Calb1, Alb, Prosc, Got2, Aldh1a2, Crabp1, Rlbp1, Rbp1, Pygl]
GO Molecular Function	GO:0003755	Peptidyl-prolyl cis-trans isomerase activity	0.0046	8	34	[Fkbp10, Ppid, Fkbp4, Pin1, Fkbp1a, Ppp2r4, Aip, Ppia]
GO Molecular Function	GO:0016301	Kinase activity	0.0052	48	714	[Ckb, Pnck, Pnkp, Ckm, Adck4, Igf1r, Kit, Nrbp2, Cdk1, Egfr, Pfkl, Dcakd, Twf1, Chkb, Pak2, Eif2ak2, Nme3, Pdgfrb, Ak3, Nrp1, Sephs1, Cmpk1, Ak2, Mst4, Pkm, Obscn, Pak4, Dak, Camk4, Eef2k, Adk, Erbb2, Taok1, Nek4, Pfkm, Tgfbr2, Gsk3a, Ntrk2, Mpp5, Fgfr1, Pgm2l1, Pdpk1, Cab39, Nrp2, Peak1, Nme1, Pdgfra, Csnk1a1]
GO Molecular Function	GO:0004029	Aldehyde dehydrogenase (nad+) activity	0.0053	6	17	[Adh5, Aldh1a3, Aldh1a2, Aldh4a1, Aldh1a1, Aldh3b2]
GO Molecular Function	GO:0019205	Nucleobase-containing compound kinase activity	0.0053	8	35	[Pnkp, Nme3, Ak3, Cmpk1, Ak2, Adk, Mpp5, Nme1]
GO Molecular Function	GO:0015631	Tubulin binding	0.0053	29	352	[Ppp5c, Hdgf, Tbcb, Fsd1, Tppp3, Prune, Ttll12, Pafah1b1, Stmn1, Bccip, Cryab, Map4, Eml2, Tbca, Reep4, Camsap2, Sncb, Katnal1, Taok1, Ezr, Gja1, Sgip1, Eml4, Cgn, Clip1, Golga2, Snca, Reep1, Nme1]
GO Molecular Function	GO:0016818	Hydrolase activity, acting on acid anhydrides, in phosphorus-containing anhydrides	0.0055	49	738	[Rab5b, Clpp, Gars, Acyp1, Prune, Rhot1, Drg2, Helb, Gng4, Nudt3, Nudt5, Tor1a, Rheb, Abcg2, Atp13a1, Dcps, Pin1, Rab6b, Gnaz, Atcay, Atp2c1, Shprh, Rras, Gng10, Katnal1, Ppp2r4, Hspa13, Diras2, Phospho1, Rhob, Atp6v1g2, Rras2, Abcb10, Abce1, Rac1, Guf1, Rab4b, Hsp90aa1, Abcc1, Itpa, Rab3b, Cgn, Ddx24, Rab3a, Entpd1, Abcb8, Eif4a1, Rab3c, Ddx39b]
GO Molecular Function	GO:0016830	Carbon-carbon lyase activity	0.0072	9	48	[Mvd, Shmt1, Me2, Got1, Clybl, Urod, Me1, Npl, Aldoc]
GO Molecular Function	GO:0051879	Hsp90 protein binding	0.0072	9	48	[Chordc1, Ppp5c, Stip1, Ppid, Ptges3, Erbb2, Arhgdia, Unc45b, Slc12a2]
GO Molecular Function	GO:0002054	Nucleobase binding	0.0072	4	5	[Aprt, Dpyd, Pnp, Pygl]
GO Molecular Function	GO:0016874	Ligase activity	0.0086	17	160	[Uba1, Gars, Adss, Nars, Iars2, Uchl1, Aars, Acsbg1, Gclc, Uba6, Suclg1, Aarsd1, Gss, Sars2, Uba2, Ass1, Lig1]
GO Molecular Function	GO:0016462	Pyrophosphatase activity	0.0086	48	735	[Rab5b, Clpp, Gars, Prune, Rhot1, Drg2, Helb, Gng4, Nudt3, Nudt5, Tor1a, Rheb, Abcg2, Atp13a1, Dcps, Pin1, Rab6b, Gnaz, Atcay, Atp2c1, Shprh, Rras, Gng10, Katnal1, Ppp2r4, Hspa13, Diras2, Phospho1, Rhob, Atp6v1g2, Rras2, Abcb10, Abce1, Rac1, Guf1, Rab4b, Hsp90aa1, Abcc1, Itpa, Rab3b, Cgn, Ddx24, Rab3a, Entpd1, Abcb8, Eif4a1, Rab3c, Ddx39b]
GO Molecular Function	GO:0015037	Peptide disulfide oxidoreductase activity	0.0096	5	12	[Gsto1, P4hb, Pdia3, Txndc12, Gsr]
GO Molecular Function	GO:0017154	Semaphorin receptor activity	0.0096	5	12	[Nrp1, Plxnb2, Nrp2, Plxna4, Plxna1]
GO Molecular Function	GO:0042578	Phosphoric ester hydrolase activity	0.0099	27	333	[Hddc2, Pnkp, Ppp5c, Plcd1, Prune, Fbp2, Ptprg, Mtmr6, Sacm1l, Inpp1, Ppm1f, Ilkap, Ptp4a2, Nt5e, Phpt1, Atp1a1, Inpp5f, Sh3bp1, Phospho1, Ephx2, Ppm1b, Ptprz1, Acp6, BC005764, Ppp1cc, Ublcp1, Plcb1]
GO Molecular Function	GO:0015036	Disulfide oxidoreductase activity	0.0101	8	40	[Txnrd1, Txnl1, Gsto1, P4hb, Pdia3, Txndc12, Gsr, Glrx3]
GO Molecular Function	GO:0030246	Carbohydrate binding	0.0104	23	264	[Calr, Cd34, P4ha2, Pfkl, Canx, Tkt, Taldo1, Fuca1, H6pd, Cdipt, Man2b1, Pgls, Galm, Lgalsl, Pkd1, Gpi1, Pfkm, Rpia, Pygl, Lgals1, Ugp2, Gaa, Gbe1]
GO Molecular Function	GO:0005528	FK506 binding	0.0104	4	6	[Fkbp10, Ppid, Fkbp4, Fkbp1a]
GO Molecular Function	GO:0061650	Ubiquitin-like protein conjugating enzyme activity	0.0113	8	41	[Ube2r2, Ube2o, Ube2n, Ube2h, Ube2l3, Ube2v2, Aktip, Ube2i]
GO Molecular Function	GO:0016860	Intramolecular oxidoreductase activity	0.0119	9	53	[Ptgds, P4hb, Pdia3, Mpi, Idi2, Gpi1, Ptges3, Rpia, Idi1]
GO Molecular Function	GO:0051015	Actin filament binding	0.0121	19	200	[Tpm4, Wdr1, Egfr, Vcl, Anxa8, Twf1, Twf2, Fscn1, Coro1a, Cotl1, Tagln, Coro7, Ezr, Cttn, Dstn, Arpc3, Capg, Cfl1, Lcp1]
GO Molecular Function	GO:0016776	Phosphotransferase activity, phosphate group as acceptor	0.0121	7	31	[Pnkp, Nme3, Ak3, Cmpk1, Ak2, Mpp5, Nme1]
GO Molecular Function	GO:0005501	Retinoid binding	0.0121	7	31	[Crabp2, Ptgds, Fabp5, Aldh1a2, Crabp1, Rlbp1, Rbp1]
GO Molecular Function	GO:0030414	Peptidase inhibitor activity	0.0123	18	184	[Serpinf1, Nol3, Ahsg, Cst3, Ambp, Pcsk1n, Serpina3k, Pebp1, Serpinf2, Stfa1, Agt, Serpina1d, Ube2o, Serpina1a, Usp14, Csta1, Snca, Pi16]
GO Molecular Function	GO:0004714	Transmembrane receptor protein tyrosine kinase activity	0.0123	10	66	[Igf1r, Kit, Egfr, Pdgfrb, Nrp1, Erbb2, Ntrk2, Fgfr1, Nrp2, Pdgfra]
GO Molecular Function	GO:0042626	ATPase-coupled transmembrane transporter activity	0.0124	12	93	[Atp6v1c1, Abcg2, Pcyox1, Atp2c1, Atp1a1, Atp1b2, Cpox, Atp6v1g2, Abcb10, Abcc1, Abcb8, Ralbp1]
GO Molecular Function	GO:0019904	Protein domain specific binding	0.0135	49	778	[Kit, M6pr, Nol3, Crk, Dvl2, Gipc1, Rufy1, Evl, Scamp1, Ywhaz, Robo1, Hsp90ab1, Snap25, Lamp1, Tbc1d10a, Atp1a1, Cbl, Arhgap29, Cpe, Pkd1, Sh3bp1, Lamp2, Fut8, Acox1, Ezr, Gja1, Tceal5, Adam17, Sgip1, Mpp5, Gpx1, Fgfr1, Tacc2, Pkd2, Cttnbp2, Stxbp1, Hsp90aa1, Rims1, Psen1, Ppp1cc, L1cam, Stx1b, Arhgap1, Igsf5, Capg, Snca, Aip, St13, Ube2i]
GO Molecular Function	GO:0052689	Carboxylic ester hydrolase activity	0.014	15	139	[Esd, Iars2, Car2, H6pd, Ppme1, Ces1c, Pgls, Aars, Apmap, Faah, Abhd4, Nceh1, Aarsd1, Acot7, Acot1]
GO Molecular Function	GO:0016615	Malate dehydrogenase activity	0.014	4	7	[Mdh2, Me2, Me1, Mdh1]
GO Molecular Function	GO:0008237	Metallopeptidase activity	0.014	17	171	[Npepps, Ace, Thop1, Lta4h, Cpd, Pitrm1, Dpp3, Metap1, Lnpep, Cpq, Lap3, Cpe, Adam17, Phex, Nln, Naalad2, Xpnpep1]
GO Molecular Function	GO:0048029	Monosaccharide binding	0.014	11	81	[P4ha2, Pfkl, Tkt, Taldo1, Man2b1, Pgls, Gpi1, Pfkm, Rpia, Lgals1, Ugp2]
GO Molecular Function	GO:0005509	Calcium ion binding	0.0149	40	599	[Ncs1, Fkbp10, Calb2, Calr, Plcd1, Nol3, Rhot1, Sparc, Canx, Lpcat1, Anxa11, Anxa8, F2, Calb1, Pclo, Anxa3, Cdh15, Cdh6, Atp2c1, Calm4, Cbl, Sncb, Efhd2, Eef2k, Vsnl1, Dchs1, Pkd2, Hrnr, Tpd52, Tmem2, Plcb1, Tpt1, Cab39, Rasgrp2, Anxa4, Snca, Pvalb, Lcp1, Micu1, Unc13c]
GO Molecular Function	GO:0016651	Oxidoreductase activity, acting on nad(p)h	0.0149	11	82	[Gmpr, Gmpr2, Txnrd1, Ndufs4, Ndufa5, Ndufb8, Ndufa10, Cryz, Gsr, Cbr1, Nnt]
GO Molecular Function	GO:0019199	Transmembrane receptor protein kinase activity	0.0162	11	83	[Igf1r, Kit, Egfr, Pdgfrb, Nrp1, Erbb2, Tgfbr2, Ntrk2, Fgfr1, Nrp2, Pdgfra]
GO Molecular Function	GO:0017022	Myosin binding	0.0168	10	70	[Gipc1, Snap25, Coro1a, Rab6b, Vezt, Taok1, Rab3b, Rab3a, Pdlim2, Rab3c]
GO Molecular Function	GO:0016918	Retinal binding	0.0171	5	15	[Crabp2, Aldh1a2, Crabp1, Rlbp1, Rbp1]
GO Molecular Function	GO:0030742	GTP-dependent protein binding	0.0173	6	24	[Rab5b, Eea1, Rac1, Rab3b, Rab3a, Rab3c]
GO Molecular Function	GO:0004028	3-chloroallyl aldehyde dehydrogenase activity	0.0185	4	8	[Aldh1a3, Aldh1a2, Aldh1a1, Aldh3b2]
GO Molecular Function	GO:0019992	Diacylglycerol binding	0.0185	4	8	[Dgat1, Cdipt, Pltp, Unc13c]
GO Molecular Function	GO:0004866	Endopeptidase inhibitor activity	0.0193	17	178	[Serpinf1, Nol3, Ahsg, Cst3, Ambp, Pcsk1n, Serpina3k, Pebp1, Serpinf2, Stfa1, Agt, Serpina1d, Ube2o, Serpina1a, Usp14, Csta1, Snca]
GO Molecular Function	GO:0051219	Phosphoprotein binding	0.0208	12	101	[Cd44, Crk, Pafah1b1, Bag1, Fkbp4, Pin1, Cbl, Sfn, Pih1d1, Pkd2, Snca, Csnk1a1]
GO Molecular Function	GO:0005546	phosphatidylinositol-4,5-bisphosphate binding	0.0213	11	87	[Plcd1, Pfn1, Anxa8, Twf1, Twf2, Obscn, Fcho2, Osbpl2, Plcb1, Capg, Chmp3]
GO Molecular Function	GO:0001882	Nucleoside binding	0.0222	27	360	[Rab5b, Adss, Rhot1, Ada, Drg2, Glud1, Hsp90ab1, Ak3, Rheb, Fkbp4, Rab6b, Gnaz, Irgq, Rras, Pnp, Diras2, Suclg1, Rhob, Rras2, Rac1, Guf1, Rab4b, Hsp90aa1, Rab3b, Rab3a, Nme1, Rab3c]
GO Molecular Function	GO:0002060	Purine nucleobase binding	0.0229	3	3	[Aprt, Pnp, Pygl]
GO Molecular Function	GO:0001758	Retinal dehydrogenase activity	0.0243	4	9	[Aldh1a3, Aldh1a2, Aldh1a1, Akr1b3]
GO Molecular Function	GO:0050145	Nucleoside monophosphate kinase activity	0.0246	5	17	[Pnkp, Ak3, Cmpk1, Ak2, Mpp5]
GO Molecular Function	GO:0008198	Ferrous iron binding	0.0266	6	27	[Urod, Heph, Nt5e, Fto, Ftl1, Snca]
GO Molecular Function	GO:0061631	Ubiquitin conjugating enzyme activity	0.0266	7	38	[Ube2r2, Ube2o, Ube2n, Ube2h, Ube2l3, Ube2v2, Aktip]
GO Molecular Function	GO:0030145	Manganese ion binding	0.033	9	65	[Fen1, Cdipt, Me1, Atp2c1, Lap3, Nek4, Ppm1b, Idi1, Xpnpep1]
GO Molecular Function	GO:0001883	Purine nucleoside binding	0.033	26	353	[Rab5b, Adss, Rhot1, Ada, Drg2, Glud1, Hsp90ab1, Ak3, Rheb, Fkbp4, Rab6b, Gnaz, Irgq, Rras, Diras2, Suclg1, Rhob, Rras2, Rac1, Guf1, Rab4b, Hsp90aa1, Rab3b, Rab3a, Nme1, Rab3c]
GO Molecular Function	GO:0008106	Alcohol dehydrogenase (nadp+) activity	0.0357	5	19	[Rdh14, Akr1a1, Akr7a5, Akr1b3, Rdh11]
GO Molecular Function	GO:0032564	dATP binding	0.0357	3	4	[Hsp90ab1, Hsp90aa1, St13]
GO Molecular Function	GO:0043295	Glutathione binding	0.0357	5	19	[Gstm5, Gstm1, Gsr, Gss, Gstp1]
GO Molecular Function	GO:0004634	Phosphopyruvate hydratase activity	0.0357	3	4	[Eno2, Eno3, Eno1]
GO Molecular Function	GO:0044389	Ubiquitin-like protein ligase binding	0.0357	24	318	[Ckb, Calr, Egfr, Atxn3, Caml, Vcl, Ywhaz, Hsp90ab1, Otub1, Pa2g4, Scamp3, Bag1, Uchl1, Shprh, Bag2, Gpi1, Bag5, Erbb2, Hsp90aa1, Ube2n, Cdk5rap3, Rtn4, Ube2l3, Erlin1]
GO Molecular Function	GO:0051117	ATPase binding	0.0359	11	95	[Clpp, Atxn3, Tor1aip1, Ank2, Atp1b2, Ezr, Rac1, Pih1d1, Pkd2, Atox1, Rab3a]
GO Molecular Function	GO:0042277	Peptide binding	0.038	22	283	[Npepps, Calr, Gstm5, Gstm1, Thop1, Igf1r, Hsp90ab1, H2-K1, Cst3, Ppid, Itm2a, Gsr, Cryab, Lnpep, Itga2, Sorl1, Gss, Prep, Nln, Ppia, Csnk1a1, Gstp1]
GO Molecular Function	GO:0070008	Serine-type exopeptidase activity	0.0392	4	11	[Ace, Cpd, Prep, Prepl]
GO Molecular Function	GO:0031625	Ubiquitin protein ligase binding	0.0396	23	303	[Ckb, Calr, Egfr, Atxn3, Caml, Vcl, Ywhaz, Hsp90ab1, Otub1, Pa2g4, Scamp3, Bag1, Uchl1, Shprh, Bag2, Gpi1, Bag5, Erbb2, Hsp90aa1, Ube2n, Rtn4, Ube2l3, Erlin1]
GO Molecular Function	GO:0070006	Metalloaminopeptidase activity	0.0403	5	20	[Npepps, Lta4h, Metap1, Lnpep, Xpnpep1]
GO Molecular Function	GO:0031489	Myosin v binding	0.0403	5	20	[Rab6b, Taok1, Rab3b, Rab3a, Rab3c]
GO Molecular Function	GO:0017124	SH3 domain binding	0.0403	13	128	[Crk, Rufy1, Evl, Cbl, Sh3bp1, Fut8, Gja1, Adam17, Sgip1, Gpx1, Cttnbp2, Rims1, Arhgap1]
GO Molecular Function	GO:0000149	SNARE binding	0.0442	12	114	[Stx7, Snap25, Napb, Vamp7, Stx16, Stxbp1, Stx1b, Golga2, Snca, Sypl2, Stx5a, Unc13c]
GO Molecular Function	GO:0016801	Hydrolase activity, acting on ether bonds	0.0479	4	12	[Lta4h, Ahcy, Ephx2, Akr7a5]
GO Molecular Function	GO:0016627	Oxidoreductase activity, acting on the ch-ch group of donors	0.0491	8	57	[Ivd, Acads, Dpyd, Cpox, Acox1, Dhodh, Ppox, Ptgr2]
GO Molecular Function	GO:0004448	Isocitrate dehydrogenase activity	0.0499	3	5	[Idh1, Idh2, Idh3a]
GO Molecular Function	GO:0032550	Purine ribonucleoside binding	0.0499	25	349	[Rab5b, Adss, Rhot1, Drg2, Glud1, Hsp90ab1, Ak3, Rheb, Fkbp4, Rab6b, Gnaz, Irgq, Rras, Diras2, Suclg1, Rhob, Rras2, Rac1, Guf1, Rab4b, Hsp90aa1, Rab3b, Rab3a, Nme1, Rab3c]
GO Molecular Function	GO:0032557	Pyrimidine ribonucleotide binding	0.0499	3	5	[Hsp90ab1, Hsp90aa1, Ugp2]
GO Molecular Function	GO:0046912	Transferase activity, transferring acyl groups, acyl groups converted into alkyl on transfer	0.0499	3	5	[Clybl, Hmgcs2, Hmgcs1]

## Sheet: KEGG pathways
category	term name	description	FDR value	# proteins	# background proteins	gene names
KEGG Pathways	mmu01100	Metabolic pathways	3.42e-36	176	1536	[Gmpr, Ckb, Gstt3, Gmpr2, Ndufa11, Ckm, Gstm5, Gstm1, Hmox2, Adh1, Eno2, Cyp2a5, Adh5, Srm, Mvd, Aprt, Acat2, Acyp1, Plcd1, Pgam1, Ptgds, Aldh1a3, Prune, Qdpr, Lta4h, Adss, Ada, Shmt1, P4ha2, Mdh2, Pfkl, Pgam2, Adi1, Rrm2, Pafah1b1, Fbp2, Lpcat1, Ndufs4, Oxsm, Glud1, Tkt, Mtmr6, Esd, Atp6v1c1, Ndufb9, Aco2, Dgat1, Tsta3, Chkb, Kmt2d, Ndufa5, Glo1, Nme3, Psat1, Fads2, Gsto1, Cbr2, Got1, Ndufb8, Sa…
KEGG Pathways	mmu01200	Carbon metabolism	1.18e-18	38	122	[Eno2, Adh5, Acat2, Pgam1, Shmt1, Mdh2, Pfkl, Pgam2, Fbp2, Glud1, Tkt, Esd, Aco2, Me2, Psat1, Got1, Taldo1, Fh1, H6pd, Acads, Got2, Pgls, Pkm, Me1, Dak, Hibch, Gpi1, Pfkm, Acox1, Rpia, Suclg1, Eno3, Pgk1, Idh1, Aldoc, Mdh1, Idh2, Idh3a]
KEGG Pathways	mmu01230	Biosynthesis of amino acids	5.47e-10	22	77	[Eno2, Pgam1, Shmt1, Pfkl, Pgam2, Tkt, Aco2, Psat1, Got1, Taldo1, Bcat1, Got2, Pkm, Pfkm, Rpia, Eno3, Pgk1, Idh1, Aldoc, Ass1, Idh2, Idh3a]
KEGG Pathways	mmu00010	Glycolysis / Gluconeogenesis	5.44e-08	18	65	[Adh1, Eno2, Adh5, Pgam1, Pfkl, Pgam2, Fbp2, Akr1a1, Pkm, Galm, Gpi1, Pfkm, Pgm2, Eno3, Pgk1, Pgm1, Aldoc, Aldh3b2]
KEGG Pathways	mmu00230	Purine metabolism	1.51e-07	24	134	[Gmpr, Gmpr2, Aprt, Prune, Adss, Ada, Rrm2, Nme3, Ak3, Nudt5, Atic, Ak2, Pkm, Nt5e, Entpd3, Pnp, Adk, Pgm2, Impdh1, Pgm1, Itpa, Entpd1, Nme1, Ppat]
KEGG Pathways	mmu00030	Pentose phosphate pathway	2.2e-06	12	33	[Pfkl, Fbp2, Tkt, Taldo1, H6pd, Pgls, Gpi1, Pfkm, Pgm2, Rpia, Pgm1, Aldoc]
KEGG Pathways	mmu00480	Glutathione metabolism	2.35e-06	16	69	[Gstt3, Gstm5, Gstm1, Srm, Rrm2, Gsto1, Txndc12, Gsr, Gclc, Lap3, Gss, Gpx1, Idh1, Idh2, Sms, Gstp1]
KEGG Pathways	mmu00270	Cysteine and methionine metabolism	1.2e-05	13	50	[Srm, Mdh2, Adi1, Psat1, Got1, Bcat1, Got2, Gclc, Tst, Ahcy, Gss, Mdh1, Sms]
KEGG Pathways	mmu00052	Galactose metabolism	6.3e-05	10	32	[Pfkl, Akr1b10, Galm, Pfkm, Pgm2, Pgm1, Gale, Ugp2, Akr1b3, Gaa]
KEGG Pathways	mmu00051	Fructose and mannose metabolism	0.00014	10	36	[Pfkl, Fbp2, Tsta3, Mpi, Akr1b10, Dak, Pfkm, Aldoc, Akr1b3, Sord]
KEGG Pathways	mmu05230	Central carbon metabolism in cancer	0.0002	13	69	[Kit, Pgam1, Egfr, Pfkl, Pgam2, Pdgfrb, Pkm, Erbb2, Pfkm, Fgfr1, Idh1, Idh2, Pdgfra]
KEGG Pathways	mmu00980	Metabolism of xenobiotics by cytochrome P450	0.00021	13	70	[Gstt3, Cyp2f2, Gstm5, Gstm1, Adh1, Adh5, Gsto1, Cbr2, Cbr1, Akr7a5, Ugt2a1, Aldh3b2, Gstp1]
KEGG Pathways	mmu00330	Arginine and proline metabolism	0.00037	11	53	[Ckb, Ckm, Srm, P4ha2, Got1, Got2, Lap3, Maob, Aldh4a1, Gamt, Sms]
KEGG Pathways	mmu04141	Protein processing in endoplasmic reticulum	0.00037	20	168	[Rad23a, Calr, Cryaa, Ubxn6, Hsp90b1, Canx, Atxn3, Ngly1, Hsp90ab1, Eif2ak2, P4hb, Pdia3, Sec62, Bag1, Cryab, Bag2, Amfr, Hyou1, Hsp90aa1, Dad1]
KEGG Pathways	mmu00983	Drug metabolism - other enzymes	0.00041	14	89	[Gstt3, Gstm5, Gstm1, Rrm2, Nme3, Gsto1, Cmpk1, Ces1c, Dpyd, Impdh1, Itpa, Ugt2a1, Nme1, Gstp1]
KEGG Pathways	mmu00240	Pyrimidine metabolism	0.00057	11	57	[Rrm2, Nme3, Tyms, Cmpk1, Nt5e, Entpd3, Dpyd, Pnp, Dhodh, Entpd1, Nme1]
KEGG Pathways	mmu01210	2-Oxocarboxylic acid metabolism	0.00068	7	20	[Aco2, Got1, Bcat1, Got2, Idh1, Idh2, Idh3a]
KEGG Pathways	mmu00620	Pyruvate metabolism	0.00082	9	39	[Acat2, Acyp1, Mdh2, Glo1, Me2, Fh1, Pkm, Me1, Mdh1]
KEGG Pathways	mmu00500	Starch and sucrose metabolism	0.001	8	31	[Gpi1, Pgm2, Pygl, Pgm2l1, Pgm1, Ugp2, Gaa, Gbe1]
KEGG Pathways	mmu00020	Citrate cycle (TCA cycle)	0.0012	8	32	[Mdh2, Aco2, Fh1, Suclg1, Idh1, Mdh1, Idh2, Idh3a]
KEGG Pathways	mmu00900	Terpenoid backbone biosynthesis	0.0012	7	23	[Mvd, Acat2, Pcyox1, Idi2, Hmgcs2, Idi1, Hmgcs1]
KEGG Pathways	mmu04810	Regulation of actin cytoskeleton	0.0016	21	212	[Crk, Pfn1, Egfr, Vcl, Itga5, Pak2, Pdgfrb, F2, Itga11, Rras, Itga2, Ezr, Itgb5, Rras2, Rac1, Fgfr1, Arpc3, Ppp1cc, Cfl1, Msn, Pdgfra]
KEGG Pathways	mmu00250	Alanine, aspartate and glutamate metabolism	0.0025	8	37	[Adss, Glud1, Got1, Got2, Aldh5a1, Aldh4a1, Ass1, Ppat]
KEGG Pathways	mmu00520	Amino sugar and nucleotide sugar metabolism	0.0028	9	49	[Tsta3, Nans, Mpi, Npl, Gpi1, Pgm2, Pgm1, Gale, Ugp2]
KEGG Pathways	mmu03320	PPAR signaling pathway	0.0029	12	87	[Fabp7, Fads2, Fabp5, Acsbg1, Me1, Pltp, Acox1, Fabp3, Hmgcs2, Pdpk1, Dbi, Hmgcs1]
KEGG Pathways	mmu00860	Porphyrin and chlorophyll metabolism	0.0041	8	41	[Hmox2, Alad, Urod, Heph, Cpox, Ppox, Cp, Ugt2a1]
KEGG Pathways	mmu05205	Proteoglycans in cancer	0.0042	19	199	[Cd44, Igf1r, Egfr, Itga5, Cbl, Rras, Ank2, Itga2, Erbb2, Ezr, Itgb5, Rras2, Rac1, Fgfr1, Casp3, Cttn, Ppp1cc, Pdpk1, Msn]
KEGG Pathways	mmu04964	Proximal tubule bicarbonate reclamation	0.0047	6	22	[Atp1b4, Glud1, Car2, Atp1a1, Atp1b2, Mdh1]
KEGG Pathways	mmu00982	Drug metabolism - cytochrome P450	0.0052	10	68	[Gstt3, Gstm5, Gstm1, Adh1, Adh5, Gsto1, Maob, Ugt2a1, Aldh3b2, Gstp1]
KEGG Pathways	mmu04145	Phagosome	0.0077	16	162	[Rab5b, Calr, M6pr, Stx7, Canx, Atp6v1c1, Itga5, H2-K1, Fcgr1, Coro1a, Lamp1, Itga2, Eea1, Itgb5, Atp6v1g2, Rac1]
KEGG Pathways	mmu04614	Renin-angiotensin system	0.0081	7	36	[Ace, Thop1, Lnpep, Agt, Prcp, Prep, Nln]
KEGG Pathways	mmu04918	Thyroid hormone synthesis	0.0081	10	73	[Atp1b4, Hsp90b1, Canx, Alb, Gsr, Atp1a1, Atp1b2, Tg, Gpx1, Plcb1]
KEGG Pathways	mmu00650	Butanoate metabolism	0.0119	6	28	[Acat2, Acads, Aldh5a1, Hmgcs2, Oxct1, Hmgcs1]
KEGG Pathways	mmu04120	Ubiquitin mediated proteolysis	0.0154	14	143	[Uba1, Herc4, Fbxo4, Uba6, Ube2r2, Cbl, Ube2o, Ube2n, Uba2, Ube2h, Ube2l3, Ube4a, Ube2i, Tceb1]
KEGG Pathways	mmu00280	Valine, leucine and isoleucine degradation	0.0168	8	55	[Acat2, Ivd, Acads, Bcat1, Hibch, Hmgcs2, Oxct1, Hmgcs1]
KEGG Pathways	mmu04922	Glucagon signaling pathway	0.0183	11	99	[Pgam1, Pfkl, Smek2, Pgam2, Fbp2, Pkm, Calm4, Pfkm, Pygl, Plcb1, Smek1]
KEGG Pathways	mmu05215	Prostate cancer	0.0183	11	99	[Igf1r, Hsp90b1, Egfr, Hsp90ab1, Pdgfrb, Erbb2, Fgfr1, Hsp90aa1, Pdpk1, Pdgfra, Gstp1]
KEGG Pathways	mmu00072	Synthesis and degradation of ketone bodies	0.0184	4	12	[Acat2, Hmgcs2, Oxct1, Hmgcs1]
KEGG Pathways	mmu05012	Parkinson disease	0.0214	19	239	[Uba1, Ndufa11, Psmb1, Psmb6, Mcu, Psma6, Ndufs4, Ndufb9, Ndufa5, Ndufb8, Ndufa10, Uchl1, Cox7a2, Maob, Calm4, Cox6b1, Casp3, Snca, Ube2l3]
KEGG Pathways	mmu00040	Pentose and glucuronate interconversions	0.0233	6	34	[Akr1a1, Akr1b10, Ugp2, Akr1b3, Sord, Ugt2a1]
KEGG Pathways	mmu04014	Ras signaling pathway	0.0234	18	224	[Rab5b, Igf1r, Kit, Egfr, Gng4, Pak2, Pdgfrb, Shoc2, Calm4, Rras, Gng10, Rras2, Ntrk2, Rac1, Fgfr1, Rasgrp2, Pdgfra, Ralbp1]
KEGG Pathways	mmu04514	Cell adhesion molecules	0.0247	14	155	[Cd34, Nrcam, Cldn1, Alcam, H2-K1, Cdh15, Pvr, Ncam2, Negr1, Pecam1, Icam1, L1cam, Cadm3, Nrxn3]
KEGG Pathways	mmu05418	Fluid shear stress and atherosclerosis	0.0284	13	141	[Gstt3, Gstm5, Gstm1, Hsp90b1, Hsp90ab1, Gsto1, Calm4, Rac1, Pecam1, Icam1, Hsp90aa1, Ass1, Gstp1]
KEGG Pathways	mmu00790	Folate biosynthesis	0.0292	5	25	[Qdpr, Akr1b10, Spr, Cbr1, Akr1b3]
KEGG Pathways	mmu05200	Pathways in cancer	0.0292	33	528	[Gstt3, Gstm5, Gstm1, Igf1r, Kit, Crk, Dvl2, Hsp90b1, Egfr, Txnrd1, Gng4, Hsp90ab1, Pdgfrb, Gsto1, Fh1, F2, Calm4, Cbl, Gng10, Itga2, Erbb2, Tgfbr2, Agt, Rac1, Fgfr1, Casp3, Hsp90aa1, Plcb1, Rasgrp2, Pdgfra, Ralbp1, Gstp1, Tceb1]
KEGG Pathways	mmu04010	MAPK signaling pathway	0.0298	21	289	[Ppp5c, Igf1r, Kit, Crk, Egfr, Pak2, Pdgfrb, Stmn1, Rras, Erbb2, Taok1, Tgfbr2, Rras2, Ntrk2, Ppm1b, Rac1, Fgfr1, Casp3, Rasgrp2, Pdgfra, Cacna2d2]
KEGG Pathways	mmu04970	Salivary secretion	0.03	9	79	[Atp1b4, Cst3, Atp1a1, Calm4, Atp1b2, Slc4a2, Atp2b3, Plcb1, Slc12a2]
KEGG Pathways	mmu05204	Chemical carcinogenesis	0.0345	10	97	[Gstt3, Gstm5, Gstm1, Adh1, Adh5, Gsto1, Cbr1, Ugt2a1, Aldh3b2, Gstp1]
KEGG Pathways	mmu05231	Choline metabolism in cancer	0.0345	10	97	[Egfr, Chkb, Pdgfrb, Rheb, Slc44a2, Rac1, Slc44a1, Pdpk1, Pdgfra, Pcyt1a]
KEGG Pathways	mmu00260	Glycine, serine and threonine metabolism	0.0345	6	39	[Pgam1, Shmt1, Pgam2, Psat1, Maob, Gamt]
KEGG Pathways	mmu04978	Mineral absorption	0.0345	7	52	[Hmox2, Atp1b4, Heph, Atp1a1, Atp1b2, Atp2b3, Atox1]
KEGG Pathways	mmu00350	Tyrosine metabolism	0.0345	6	39	[Adh1, Adh5, Got1, Got2, Maob, Aldh3b2]
KEGG Pathways	mmu04971	Gastric acid secretion	0.0422	8	70	[Atp1b4, Car2, Atp1a1, Calm4, Atp1b2, Ezr, Slc4a2, Plcb1]
KEGG Pathways	mmu01523	Antifolate resistance	0.0477	5	30	[Shmt1, Tyms, Atic, Abcg2, Abcc1]
KEGG Pathways	mmu00410	beta-Alanine metabolism	0.0477	5	30	[Acads, Dpyd, Hibch, Acox1, Aldh3b2]
KEGG Pathways	mmu04144	Endocytosis	0.0477	18	249	[Rab5b, Amph, Igf1r, Snf8, Egfr, Rufy1, H2-K1, Spg21, Chmp4b, Cbl, Vps25, Eea1, Tgfbr2, Iqsec2, Arpc3, Chmp3, Vta1, Pdgfra]
KEGG Pathways	mmu04721	Synaptic vesicle cycle	0.0477	8	72	[Atp6v1c1, Slc6a9, Atp6v1g2, Slc1a2, Stxbp1, Stx1b, Rab3a, Unc13c]

## Sheet: Reactome pathways
category	term name	description	FDR value	# proteins	# background proteins	gene names
Reactome Pathways	MMU-1430728	Metabolism	6.01e-36	192	1779	[Gmpr, Ckb, Gmpr2, Ndufa11, Cyp2f2, Ckm, Gstm5, Gstm1, Hmox2, Adh1, Eno2, Cd44, Cyp2a5, Adh5, Srm, Mvd, Aprt, Acat2, Plcd1, Pgam1, Psmb1, Ptgds, Qdpr, Lta4h, Adss, Ada, Psmb6, Shmt1, Mdh2, Fabp7, Txnrd1, Pfkl, Rufy1, Pgam2, Adi1, Rrm2, Fdxr, Psma6, Gng4, Fbp2, Lpcat1, Ndufs4, Glud1, Tkt, Mtmr6, Esd, Hrsp12, Ndufb9, Aco2, Dgat1, Chkb, Ndufa5, Hsp90ab1, Glo1, Nme3, Nudt3, Me2, Psat1, Fads2, Gsto1, …
Reactome Pathways	MMU-15869	Metabolism of nucleotides	2.58e-11	27	97	[Gmpr, Gmpr2, Aprt, Adss, Ada, Txnrd1, Rrm2, Nme3, Tyms, Nudt5, Atic, Cmpk1, Ak2, Gsr, Nt5e, Entpd3, Dpyd, Pnp, Dnph1, Adk, Dhodh, Impdh1, Gpx1, Itpa, Entpd1, Nme1, Ppat]
Reactome Pathways	MMU-6798695	Neutrophil degranulation	2.72e-10	59	519	[Rab5b, Hmox2, Cd44, Aprt, Pgam1, Psmb1, Lta4h, Pfkl, Lpcat1, Scamp1, Vcl, Dgat1, Ahsg, Hsp90ab1, H2-K1, Pa2g4, Serpinb3a, Dpp7, Commd9, Snap25, Cst3, Fabp5, Alad, Fuca1, Lamp1, Man2b1, Cotl1, Slc44a2, Pkm, Calm4, Gns, Pnp, Degs1, Gpi1, Lamp2, Pgm2, Mettl7a1, Pygl, Ano6, Hp, Prcp, Impdh1, Fcer1g, Rac1, Pecam1, Apeh, Pgm1, Hrnr, Rab4b, Hsp90aa1, Idh1, Psen1, Aldoc, Cap1, Gaa, Rab3a, Cab39, Ppia, G…
Reactome Pathways	MMU-71387	Metabolism of carbohydrates	7.38e-09	38	264	[Eno2, Cd44, Pgam1, Mdh2, Pfkl, Pgam2, Fbp2, Tkt, Got1, Taldo1, Akr1a1, Got2, Man2b1, Pgls, Pkm, Slc35b2, Fut11, Gns, Dak, Gpi1, Pfkm, Pgm2, Rpia, Pygl, Eno3, Eno1, Pgm2l1, Pgm1, Aldh1a1, Aldoc, Gale, Mdh1, Ugp2, Akr1b3, Gaa, Sord, Chpf2, Gbe1]
Reactome Pathways	MMU-168256	Immune System	4.02e-07	111	1621	[Rab5b, Npepps, Uba1, Calr, Hmox2, Thop1, Cd44, Aprt, Pgam1, Psmb1, Lta4h, Crk, Psmb6, Hsp90b1, Herc4, Pfkl, Canx, Blmh, Psma6, Lpcat1, Scamp1, Vcl, Fbxo4, Ywhaz, Atp6v1c1, Dgat1, Pak2, Ahsg, Hsp90ab1, Eif2ak2, H2-K1, P4hb, Pa2g4, Serpinb3a, Dpp7, Commd9, F2, Pdia3, Snap25, Cst3, Fabp5, Fcgr1, Alad, Fuca1, Sh2b1, Lamp1, Dctn6, Man2b1, Cotl1, Pin1, Slc44a2, Pkm, Uba6, Lnpep, Fkbp1a, Ube2r2, Pvr, C…
Reactome Pathways	MMU-168249	Innate Immune System	4.19e-07	76	949	[Rab5b, Hmox2, Cd44, Aprt, Pgam1, Psmb1, Lta4h, Crk, Psmb6, Hsp90b1, Pfkl, Psma6, Lpcat1, Scamp1, Vcl, Atp6v1c1, Dgat1, Pak2, Ahsg, Hsp90ab1, H2-K1, Pa2g4, Serpinb3a, Dpp7, Commd9, F2, Snap25, Cst3, Fabp5, Fcgr1, Alad, Fuca1, Lamp1, Man2b1, Cotl1, Pin1, Slc44a2, Pkm, Calm4, Gns, Pnp, Degs1, Gpi1, Cnpy3, Lamp2, Pgm2, Eea1, Mettl7a1, Atp6v1g2, Pygl, Ano6, Hp, Prcp, Impdh1, Fcer1g, Rac1, Pecam1, Ape…
Reactome Pathways	MMU-70263	Gluconeogenesis	9.22e-06	12	33	[Eno2, Pgam1, Mdh2, Pgam2, Fbp2, Got1, Got2, Gpi1, Eno3, Eno1, Aldoc, Mdh1]
Reactome Pathways	MMU-556833	Metabolism of lipids	1.77e-05	52	605	[Mvd, Acat2, Ptgds, Lta4h, Fabp7, Rufy1, Fdxr, Lpcat1, Mtmr6, Dgat1, Chkb, Fads2, Sacm1l, Fabp5, Alb, Acads, Cdipt, Nsdhl, Slc44a2, Acsbg1, Idi2, Akr1b10, Faah, Abhd4, Inpp5f, Osbpl2, Lss, Degs1, Cbr1, Ptges3, Phospho1, Acox1, Amacr, Ephx2, Fabp3, Acot7, Stard5, Gpx1, Hmgcs2, Acp6, Abcc1, Slc44a1, Akr1b3, Oxct1, Dbi, Aldh3b2, Sumf2, Acot1, Pcyt1a, Idi1, Ube2i, Hmgcs1]
Reactome Pathways	MMU-70326	Glucose metabolism	4.47e-05	16	79	[Eno2, Pgam1, Mdh2, Pfkl, Pgam2, Fbp2, Got1, Got2, Pkm, Gpi1, Pfkm, Eno3, Eno1, Pgm2l1, Aldoc, Mdh1]
Reactome Pathways	MMU-71291	Metabolism of amino acids and derivatives	0.00015	28	250	[Ckb, Ckm, Srm, Psmb1, Qdpr, Psmb6, Shmt1, Txnrd1, Adi1, Psma6, Glud1, Hrsp12, Psat1, Got1, Ivd, Bcat1, Crym, Got2, Aldh4a1, Hibch, Tst, Suox, Ahcy, Ass1, Slc44a1, Gamt, Sms, Naalad2]
Reactome Pathways	MMU-211859	Biological oxidations	0.00024	25	213	[Cyp2f2, Gstm5, Gstm1, Adh1, Cyp2a5, Adh5, Fdxr, Esd, Hsp90ab1, Gsto1, Akr1a1, Gclc, Slc35b2, Abhd14b, Maob, Bphl, Ptges3, Ahcy, Akr7a5, Sult2b1, Gss, Aldh1a1, Ugp2, Aip, Gstp1]
Reactome Pathways	MMU-399954	Sema3A PAK dependent Axon repulsion	0.0011	7	15	[Pak2, Hsp90ab1, Nrp1, Rac1, Hsp90aa1, Plxna4, Plxna1]
Reactome Pathways	MMU-8982491	Glycogen metabolism	0.0025	7	18	[Pgm2, Pygl, Pgm2l1, Pgm1, Ugp2, Gaa, Gbe1]
Reactome Pathways	MMU-8956319	Nucleobase catabolism	0.0025	9	35	[Nudt5, Nt5e, Entpd3, Dpyd, Pnp, Dnph1, Gpx1, Itpa, Entpd1]
Reactome Pathways	MMU-189445	Metabolism of porphyrins	0.0028	8	27	[Hmox2, Alad, Urod, Alb, Abcg2, Cpox, Ppox, Abcc1]
Reactome Pathways	MMU-5653656	Vesicle-mediated transport	0.0029	44	594	[Rab5b, Amph, Calr, Snf8, M6pr, Gdi1, Sparc, Dvl2, Trip10, Clvs2, Hsp90b1, Egfr, Pafah1b1, Cpd, Tor1a, Napb, Ambp, Alb, Dctn6, Rab6b, Chmp4b, Tbc1d10a, Cbl, Vps25, Fcho2, Gns, Pacsin1, Tbc1d13, Gja1, Ubap1, Hp, Sgip1, Stx16, Tpd52, Cttn, Arpc3, Rab3a, Cops2, Golga2, Chmp3, Gps1, Vta1, Pacsin2, Stx5a]
Reactome Pathways	MMU-499943	Interconversion of nucleotide di- and triphosphates	0.0031	8	28	[Txnrd1, Rrm2, Nme3, Tyms, Cmpk1, Ak2, Gsr, Nme1]
Reactome Pathways	MMU-74217	Purine salvage	0.0034	6	13	[Gmpr, Gmpr2, Aprt, Ada, Pnp, Adk]
Reactome Pathways	MMU-70171	Glycolysis	0.0036	11	60	[Eno2, Pgam1, Pfkl, Pgam2, Pkm, Gpi1, Pfkm, Eno3, Eno1, Pgm2l1, Aldoc]
Reactome Pathways	MMU-71403	Citric acid cycle (TCA cycle)	0.0037	7	21	[Mdh2, Aco2, Me2, Fh1, Suclg1, Idh2, Idh3a]
Reactome Pathways	MMU-5365859	RA biosynthesis pathway	0.0037	7	21	[Adh1, Aldh1a3, Rdh14, Aldh1a2, Crabp1, Aldh1a1, Rdh11]
Reactome Pathways	MMU-189451	Heme biosynthesis	0.0038	6	14	[Alad, Urod, Alb, Abcg2, Cpox, Ppox]
Reactome Pathways	MMU-9006931	Signaling by Nuclear Receptors	0.0039	20	186	[Ppp5c, Adh1, Crabp2, Igf1r, Aldh1a3, Egfr, Rdh14, Gng4, Hsp90ab1, Fabp5, Ppid, Fkbp4, Aldh1a2, Crabp1, Gng10, Ptges3, Aldh1a1, Hsp90aa1, Pdpk1, Rdh11]
Reactome Pathways	MMU-3322077	Glycogen synthesis	0.004	5	8	[Pgm2, Pgm2l1, Pgm1, Ugp2, Gbe1]
Reactome Pathways	MMU-373755	Semaphorin interactions	0.0042	10	52	[Pak2, Hsp90ab1, Nrp1, Rras, Erbb2, Rhob, Rac1, Hsp90aa1, Plxna4, Plxna1]
Reactome Pathways	MMU-5362517	Signaling by Retinoic Acid	0.0046	9	42	[Adh1, Crabp2, Aldh1a3, Rdh14, Fabp5, Aldh1a2, Crabp1, Aldh1a1, Rdh11]
Reactome Pathways	MMU-8957322	Metabolism of steroids	0.0047	15	117	[Mvd, Acat2, Fdxr, Alb, Nsdhl, Idi2, Akr1b10, Osbpl2, Lss, Amacr, Stard5, Akr1b3, Idi1, Ube2i, Hmgcs1]
Reactome Pathways	MMU-156590	Glutathione conjugation	0.0061	8	34	[Gstm5, Gstm1, Esd, Gsto1, Akr1a1, Gclc, Gss, Gstp1]
Reactome Pathways	MMU-191273	Cholesterol biosynthesis	0.0063	7	25	[Mvd, Acat2, Nsdhl, Idi2, Lss, Idi1, Hmgcs1]
Reactome Pathways	MMU-156580	Phase II - Conjugation of compounds	0.007	13	95	[Gstm5, Gstm1, Esd, Gsto1, Akr1a1, Gclc, Slc35b2, Abhd14b, Ahcy, Sult2b1, Gss, Ugp2, Gstp1]
Reactome Pathways	MMU-74259	Purine catabolism	0.0084	6	18	[Nudt5, Nt5e, Pnp, Dnph1, Gpx1, Itpa]
Reactome Pathways	MMU-8856828	Clathrin-mediated endocytosis	0.0099	16	143	[Rab5b, Amph, M6pr, Dvl2, Trip10, Egfr, Tor1a, Cbl, Fcho2, Pacsin1, Sgip1, Cttn, Arpc3, Cops2, Gps1, Pacsin2]
Reactome Pathways	MMU-71406	Pyruvate metabolism and Citric Acid (TCA) cycle	0.0131	9	51	[Mdh2, Aco2, Glo1, Me2, Fh1, Me1, Suclg1, Idh2, Idh3a]
Reactome Pathways	MMU-8866652	Synthesis of active ubiquitin: roles of E1 and E2 enzymes	0.0141	7	30	[Uba1, Uchl3, Uba6, Ube2r2, Usp5, Ube2h, Ube2l3]
Reactome Pathways	MMU-445144	Signal transduction by L1	0.0149	6	21	[Egfr, Itga5, Nrp1, Rac1, Fgfr1, L1cam]
Reactome Pathways	MMU-8852135	Protein ubiquitination	0.0167	10	66	[Uba1, Uchl3, Uba6, Ube2r2, Shprh, Usp5, Ube2n, Ube2h, Ube2l3, Ube2v2]
Reactome Pathways	MMU-194315	Signaling by Rho GTPases	0.0185	29	381	[Rhot1, Pfn1, Dvl2, Trip10, Pafah1b1, Evl, Ywhaz, Pak2, Hsp90ab1, Nudc, Kntc1, Pin1, Arhgap33, Arhgap29, Sfn, Taok1, Arhgdia, Ngef, Rhob, Rac1, Abr, Hsp90aa1, Rasgrf2, Arpc3, Ppp1cc, Pdpk1, Arhgap1, Clip1, Ralbp1]
Reactome Pathways	MMU-5652084	Fructose metabolism	0.0188	4	7	[Dak, Aldh1a1, Akr1b3, Sord]
Reactome Pathways	MMU-199991	Membrane Trafficking	0.0203	38	560	[Rab5b, Amph, Snf8, M6pr, Gdi1, Dvl2, Trip10, Clvs2, Egfr, Pafah1b1, Cpd, Tor1a, Napb, Dctn6, Rab6b, Chmp4b, Tbc1d10a, Cbl, Vps25, Fcho2, Gns, Pacsin1, Tbc1d13, Gja1, Ubap1, Sgip1, Stx16, Tpd52, Cttn, Arpc3, Rab3a, Cops2, Golga2, Chmp3, Gps1, Vta1, Pacsin2, Stx5a]
Reactome Pathways	MMU-532668	N-glycan trimming in the ER and Calnexin/Calreticulin cycle	0.0228	5	15	[Calr, Canx, Ngly1, Pdia3, Amfr]
Reactome Pathways	MMU-8956320	Nucleobase biosynthesis	0.0228	5	15	[Adss, Atic, Dhodh, Impdh1, Ppat]
Reactome Pathways	MMU-71336	Pentose phosphate pathway	0.0228	5	15	[Tkt, Taldo1, Pgls, Rpia, Pgm1]
Reactome Pathways	MMU-983169	Class I MHC mediated antigen processing & presentation	0.0245	27	355	[Npepps, Uba1, Calr, Thop1, Psmb1, Psmb6, Herc4, Canx, Blmh, Psma6, Fbxo4, H2-K1, Pdia3, Fcgr1, Uba6, Lnpep, Ube2r2, Itgb5, Ube2o, Ube2n, Ube2h, Ube2v1, Pja1, Ube2l3, Ube2v2, Ube4a, Tceb1]
Reactome Pathways	MMU-597592	Post-translational protein modification	0.026	70	1254	[Rab5b, Uba1, Uchl3, Rad23a, Calr, Mvd, Psmb1, Ttll12, Rhot1, Psmb6, Cdk1, Hsp90b1, Canx, Psma6, Atxn3, Ngly1, Fbxo4, Tsta3, Mfi2, Ahsg, Tmem132a, Otub1, P4hb, Commd9, F2, Pdia3, Napb, Cst3, Nans, Fuca1, Ptp4a2, Uchl1, Alb, Mettl10, Dctn6, Dcun1d5, Mpi, Rab6b, Uba6, Npl, Ube2r2, Shprh, Usp5, Amfr, Fut8, Fem1a, Commd4, Negr1, Ntm, Hdac7, Lgals1, Cp, Usp14, Rab4b, Ube2n, Uba2, Ube2h, Rab3b, Rab3a, …
Reactome Pathways	MMU-1483191	Synthesis of PC	0.0298	6	26	[Lpcat1, Chkb, Slc44a2, Phospho1, Slc44a1, Pcyt1a]
Reactome Pathways	MMU-76002	Platelet activation, signaling and aggregation	0.0321	21	253	[Apoh, Wdr1, Crk, Sparc, Gng4, Vcl, Ywhaz, Ahsg, Sod1, F2, Alb, Gng10, Serpinf2, Lamp2, Rhob, Fcer1g, Rac1, Pecam1, Pdpk1, Tagln2, Rasgrp2]
Reactome Pathways	MMU-1428517	The citric acid (TCA) cycle and respiratory electron transport	0.0321	16	167	[Ndufa11, Mdh2, Ndufs4, Ndufb9, Aco2, Ndufa5, Glo1, Me2, Ndufb8, Ndufa10, Fh1, Me1, Suclg1, Cox6b1, Idh2, Idh3a]
Reactome Pathways	MMU-422475	Axon guidance	0.0419	22	278	[Pfn1, Egfr, Evl, Itga5, Pak2, Robo1, Hsp90ab1, Nrp1, Rras, Erbb2, Ezr, Ngef, Rhob, Rac1, Fgfr1, Hsp90aa1, Psen1, Arpc3, L1cam, Plxna4, Msn, Plxna1]
Reactome Pathways	MMU-8978868	Fatty acid metabolism	0.0427	16	173	[Ptgds, Lta4h, Fads2, Acads, Acsbg1, Faah, Cbr1, Ptges3, Acox1, Amacr, Ephx2, Acot7, Gpx1, Abcc1, Dbi, Acot1]
Reactome Pathways	MMU-917729	Endosomal Sorting Complex Required For Transport (ESCRT)	0.0431	6	29	[Snf8, Chmp4b, Vps25, Ubap1, Chmp3, Vta1]
Reactome Pathways	MMU-888590	GABA synthesis, release, reuptake and degradation	0.0431	5	19	[Snap25, Aldh5a1, Stxbp1, Rims1, Rab3a]

## Sheet: Wikipathways
category	term name	description	FDR value	# proteins	# background proteins	gene names
WikiPathways	WP662	Amino acid metabolism	3.18e-08	22	95	[Adh1, Adh5, Srm, P4ha2, Mdh2, Glud1, Aco2, Got1, Fh1, Bcat1, Gsr, Got2, Pkm, Hibch, Suclg1, Gss, Aldh1a1, Hmgcs2, Idh1, Ass1, Mdh1, Sms]
WikiPathways	WP157	Glycolysis and gluconeogenesis	5.54e-07	15	49	[Eno2, Pgam1, Mdh2, Pfkl, Pgam2, Fbp2, Got1, Got2, Pkm, Gpi1, Pfkm, Eno3, Pgk1, Aldoc, Mdh1]
WikiPathways	WP4466	Oxidative stress and redox pathway	2.19e-05	17	92	[Gstt3, Gstm5, Cd44, Txnrd1, Sod1, Gsto1, Slc6a9, Gsr, Gclc, Lap3, Gss, Slc1a2, Rac1, Gpx1, Idh1, Idh2, Gstp1]
WikiPathways	WP2185	Purine metabolism	2.34e-05	23	170	[Gmpr, Gmpr2, Aprt, Prune, Adss, Ada, Rrm2, Nme3, Nudt5, Atic, Ak2, Pkm, Nt5e, Entpd3, Pnp, Adk, Pgm2, Impdh1, Pgm1, Itpa, Entpd1, Nme1, Ppat]
WikiPathways	WP1259	Retinol metabolism	0.0018	9	39	[Adh1, Crabp2, Aldh1a3, Aldh1a2, Crabp1, Rlbp1, Rbp1, Sult2b1, Aldh1a1]
WikiPathways	WP4346	Cholesterol metabolism with Bloch and Kandutsch-Russell pathways	0.0022	10	52	[Mvd, Acat2, Fads2, Nsdhl, Idi2, Lss, Hmgcs2, Acot1, Idi1, Hmgcs1]
WikiPathways	WP1770	One-carbon metabolism and related pathways	0.0022	10	52	[Shmt1, Chkb, Sod1, Tyms, Bcat1, Gsr, Gclc, Gss, Gpx1, Pcyt1a]
WikiPathways	WP730	Glutathione and one-carbon metabolism	0.0087	7	31	[Shmt1, Gsr, Gclc, Ahcy, Gss, Gpx1, Idh1]
WikiPathways	WP63	Pentose phosphate pathway	0.0087	4	7	[Tkt, Taldo1, Pgls, Rpia]
WikiPathways	WP2316	PPAR signaling pathway	0.0087	11	81	[Fabp7, Fads2, Fabp5, Acsbg1, Me1, Pltp, Acox1, Fabp3, Hmgcs2, Pdpk1, Dbi]
WikiPathways	WP434	TCA cycle	0.0087	7	31	[Mdh2, Aco2, Fh1, Suclg1, Mdh1, Idh2, Idh3a]
WikiPathways	WP103	Cholesterol biosynthesis	0.0095	5	15	[Mvd, Nsdhl, Lss, Idi1, Hmgcs1]
WikiPathways	WP18	Heme biosynthesis	0.0137	4	9	[Alad, Urod, Cpox, Ppox]
WikiPathways	WP523	Regulation of actin cytoskeleton	0.0137	15	150	[Crk, Pfn1, Egfr, Vcl, Pak2, Pdgfrb, F2, Rras, Ezr, Rras2, Rac1, Fgfr1, Cfl1, Msn, Pdgfra]
WikiPathways	WP164	Glutathione metabolism	0.0185	5	19	[Gsr, Gclc, Gss, Gpx1, Idh1]
WikiPathways	WP317	Glycogen metabolism	0.0266	6	32	[Ppp2r4, Pgm2, Pygl, Gsk3a, Ugp2, Gbe1]
WikiPathways	WP1273	Folic acid network	0.0336	5	23	[Ptgds, Txnrd1, Fads2, Gsr, Gpx1]
WikiPathways	WP1251	Metapathway biotransformation	0.0362	13	139	[Cyp2f2, Gstm5, Gsto1, Akr1a1, Gsr, Akr1b10, Ephx2, Akr7a5, Sult2b1, Gss, Gpx1, Akr1b3, Gstp1]
WikiPathways	WP1241	Glucuronidation	0.0429	4	15	[Pgm2, Pgm1, Ugp2, Ugt2a1]

## Sheet: InterPro Domains
category	term name	description	FDR value	# proteins	# background proteins	gene names
InterPro Domains	IPR036291	NAD(P)-binding domain superfamily	2.55e-05	26	162	[Adh1, Adh5, Qdpr, Mdh2, Rdh14, Dhrs7, Glud1, Tsta3, Me2, Cbr2, Cryz, H6pd, Crym, Nsdhl, Me1, Spr, Cbr1, Ahcy, Suclg1, Nnt, Gale, Mdh1, Sord, Steap3, Ptgr2, Rdh11]
InterPro Domains	IPR029058	Alpha/Beta hydrolase fold	0.006	20	144	[Ndrg2, Esd, Dpp7, Ppme1, Ces1c, Spg21, Dpp8, Abhd14b, Abhd4, Nceh1, Bphl, Ephx2, Ndrg3, Tg, Prcp, Apeh, Prep, Dpp6, Acot1, Prepl]
