# Supplementary material for: In vivo Polycystin-1 interactome using a novel Pkd1 knock-in mouse model
Source: PLoS One. 2023 Aug 4;18(8):e0289778. doi: 10.1371/journal.pone.0289778 (PMC10403143; doi:10.1371/journal.pone.0289778)
Supplement: S4 Table — (XLSX) [file pone.0289778.s008.xlsx]

## Sheet: S4Table
ID	Body.Weight.g.	Left.kidney.g.	Right.kidney.g.	KW.BW	Heart.Weight	Sex	Nnt	cko	KspCre	Dam	Sire	Age	litter.size	litter.ID	Pkd1gen	Cre	Group
022821_1-1	3.66	0.11	0.125	0.0642	0.036	M	Nnt-/-	cko/cko	+	12047	927	p8	5	1	cko/cko	KspCre+	Mutant
022821_1-2	3.89	0.115	0.111	0.0581	0.038	M	Nnt-/-	cko/cko	+	12047	927	p8	5	1	cko/cko	KspCre+	Mutant
022821_1-3	3.55	0.026	0.025	0.0144	0.027	F	Nnt-/-	cko/cko	-	12047	927	p8	5	1	cko/cko	KspCre-	Control
022821_1-4	3.46	0.023	0.027	0.0145	0.028	F	Nnt-/-	cko/+	+	12047	927	p8	5	1	cko/+	KspCre+	Control
022821_1-5	3.46	0.023	0.027	0.0145	0.026	M	Nnt-/-	cko/+	+	12047	927	p8	5	1	cko/+	KspCre+	Control
031621_1-1	5.2	0.0378	0.04	0.015	0.047	M	Nnt-/-	cko/cko	-	923	394	p8	6	4	cko/cko	KspCre-	Control
031621_1-2	4.71	0.03	0.038	0.0144	0.035	F	Nnt-/-	cko/+	+	923	394	p8	6	4	cko/+	KspCre+	Control
031621_1-3	5.16	0.234	0.221	0.0882	0.042	M	Nnt-/-	cko/cko	+	923	394	p8	6	4	cko/cko	KspCre+	Mutant
031621_1-4	3.9	0.023	0.024	0.0121	0.027	M	Nnt-/-	cko/+	-	923	394	p8	6	4	cko/+	KspCre-	Control
031621_1-5	4.65	0.027	0.032	0.0127	0.038	F	Nnt-/-	cko/+	+	923	394	p8	6	4	cko/+	KspCre+	Control
031621_1-6	5.43	0.037	0.043	0.0147	0.051	M	Nnt-/-	cko/cko	-	923	394	p8	6	4	cko/cko	KspCre-	Control
032021_1-1	4.33	0.031	0.0647	0.0221	0.036	F	Nnt-/-	cko/cko	-	12048	927	p8	6	6	cko/cko	KspCre-	Control
032021_1-2	4.48	0.028	0.024	0.0116	0.033	M	Nnt-/-	cko/+	+	12048	927	p8	6	6	cko/+	KspCre+	Control
032021_1-3	3.87	0.023	0.02	0.0111	0.026	F	Nnt-/-	cko/+	-	12048	927	p8	6	6	cko/+	KspCre-	Control
032021_1-4	4.04	0.024	0.026	0.0124	0.03	M	Nnt-/-	cko/+	+	12048	927	p8	6	6	cko/+	KspCre+	Control
040821_1	5.95	0.043	0.032	0.0126	0.048	F	Nnt-/-	cko/+	+	12174	394	p8	3	8	NA	NA	Control
040821_2	5.18	0.036	0.038	0.0143	0.057	M	Nnt-/-	cko/cko	-	12174	394	p8	3	8	NA	NA	Control
040821_3	5.93	0.313	0.266	0.0976	0.063	M	Nnt-/-	cko/cko	+	12174	394	p8	3	8	NA	NA	Mutant
041021_1	4.47	0.03	0.03	0.0134	0.03	F	Nnt-/-	cko/+	-	12047	927	p8	8	10	NA	NA	Control
041021_2	4.8	0.155	0.175	0.0688	0.038	M	Nnt-/-	cko/cko	+	12047	927	p8	8	10	NA	NA	Mutant
041021_3	4.63	0.028	0.028	0.0121	0.029	F	Nnt-/-	cko/+	+	12047	927	p8	8	10	NA	NA	Control
041021_4	4.4	0.029	0.026	0.0125	0.035	F	Nnt-/-	cko/+	-	12047	927	p8	8	10	NA	NA	Control
041021_5	4.62	0.027	0.027	0.0117	0.033	M	Nnt-/-	cko/+	-	12047	927	p8	8	10	NA	NA	Control
041021_6	3.89	0.025	0.025	0.0129	0.025	F	Nnt-/-	cko/+	-	12047	927	p8	8	10	NA	NA	Control
041021_7	4.47	0.154	0.154	0.0689	0.047	F	Nnt-/-	cko/cko	+	12047	927	p8	8	10	NA	NA	Mutant
041021_8	4.9	0.031	0.031	0.0127	0.047	M	Nnt-/-	cko/+	-	12047	927	p8	8	10	NA	NA	Control
042021_1-1	5.48	0.176	0.186	0.0661	0.049	M	Nnt-/-	cko/cko	+	923	394	p8	5	13	NA	NA	Mutant
042021_1-2	4.45	0.158	0.178	0.0755	0.052	M	Nnt-/-	cko/cko	+	923	394	p8	5	13	NA	NA	Mutant
042021_1-3	4.88	0.043	0.04	0.017	0.051	F	Nnt-/-	cko/cko	-	923	394	p8	5	13	NA	NA	Control
042021_1-4	4.7	0.035	0.034	0.0147	0.032	F	Nnt-/-	cko/+	+	923	394	p8	5	13	NA	NA	Control
042021_1-5	4.36	0.032	0.036	0.0156	0.043	F	Nnt-/-	cko/+	-	923	394	p8	5	13	NA	NA	Control
042221_1	4	0.025	0.023	0.012	0.031	F	Nnt-/-	wt	+	12048	12404	p8	8	15	NA	NA	Control
042221_2	4.37	0.026	0.032	0.0133	0.029	M	Nnt-/-	cko/+	+	12048	12404	p8	8	15	NA	NA	Control
042221_3	4.5	0.032	0.03	0.0138	0.045	F	Nnt-/-	cko/+	+	12048	12404	p8	8	15	NA	NA	Control
042221_4	3.6	0.019	0.022	0.0114	0.02	M	Nnt-/-	cko/+	-	12048	12404	p8	8	15	NA	NA	Control
042221_5	4	0.029	0.029	0.0145	0.03	F	Nnt-/-	cko/+	+	12048	12404	p8	8	15	NA	NA	Control
042221_6	4.36	0.029	0.029	0.0133	0.04	F	Nnt-/-	wt	+	12048	12404	p8	8	15	NA	NA	Control
042221_7	4.27	0.024	0.029	0.0124	0.291	M	Nnt-/-	wt	-	12048	12404	p8	8	15	NA	NA	Control
042221_8	4.33	0.024	0.024	0.0111	0.032	F	Nnt-/-	wt	-	12048	12404	p8	8	15	NA	NA	Control
042921_1-1	4.64	0.03	0.033	0.0136	0.03	F	Nnt+/+	cko/cko	-	12548	525	p8	5	17	NA	NA	Control
042921_1-2	4.7	0.035	0.032	0.0143	0.03	F	Nnt+/+	cko/+	+	12548	525	p8	5	17	NA	NA	Control
042921_1-3	4.9	0.15	0.16	0.0633	0.036	F	Nnt+/+	cko/cko	+	12548	525	p8	5	17	NA	NA	Mutant
042921_1-4	4.74	0.028	0.035	0.0133	0.036	M	Nnt+/+	cko/cko	-	12548	525	p8	5	17	NA	NA	Control
050221_4-1	3.84	0.024	0.02	0.0115	0.033	M	Nnt-/-	cko/cko	-	12275	927	p8	7	19	cko/cko	KspCre-	Control
050221_4-2	3.78	0.127	0.16	0.0759	0.033	M	Nnt-/-	cko/cko	+	12275	927	p8	7	19	cko/cko	KspCre+	Mutant
050221_4-3	4.02	0.027	0.033	0.0149	0.04	F	Nnt-/-	cko/cko	-	12275	927	p8	7	19	cko/cko	KspCre-	Control
050221_4-4	4.25	0.03	0.026	0.0132	0.03	M	Nnt-/-	cko/+	-	12275	927	p8	7	19	cko/+	KspCre-	Control
050221_4-5	4.34	0.026	0.03	0.0129	0.03	F	Nnt-/-	cko/+	+	12275	927	p8	7	19	cko/+	KspCre+	Control
050221_4-6	3.88	0.104	0.101	0.0528	0.03	F	Nnt-/-	cko/cko	+	12275	927	p8	7	19	cko/cko	KspCre+	Mutant
050221_4-7	4.2	0.03	0.026	0.0133	0.032	M	Nnt-/-	cko/cko	-	12275	927	p8	7	19	cko/cko	KspCre-	Control
052221_1-1	5.6	0.208	0.21	0.0746	0.042	M	Nnt+/+	cko/cko	+	12548	525	p8	6	22	cko/cko	KspCre+	Mutant
052221_1-2	5.8	0.255	0.248	0.0867	0.048	M	Nnt+/+	cko/cko	+	12548	525	p8	6	22	cko/cko	KspCre+	Mutant
052221_1-3	5.58	0.038	0.041	0.0142	0.041	F	Nnt+/+	cko/+	-	12548	525	p8	6	22	cko/+	KspCre-	Control
052221_1-5	5.88	0.217	0.238	0.0774	0.047	F	Nnt+/+	cko/cko	+	12548	525	p8	6	22	cko/cko	KspCre+	Mutant
052221_1-6	5.24	0.03	0.037	0.0128	0.039	M	Nnt+/+	cko/+	+	12548	525	p8	6	22	cko/+	KspCre+	Control
052221_2-1	5.84	0.043	0.042	0.0146	0.056	F	Nnt+/+	cko/+	+	427	12172	p8	1	23	cko/+	KspCre+	Control
052621_1	6.97	0.046	0.051	0.0139	0.054	F	Nnt+/+	cko/cko	-	12218	12550	p8	5	24	NA	NA	Control
052621_2	7.23	0.052	0.057	0.0151	0.056	M	Nnt+/+	cko/cko	-	12218	12550	p8	5	24	NA	NA	Control
052621_3	5.87	0.038	0.042	0.0136	0.049	F	Nnt+/+	cko/cko	-	12218	12550	p8	5	24	NA	NA	Control
052621_4	7.63	0.541	0.594	0.1488	0.054	M	Nnt+/+	cko/cko	+	12218	12550	p8	5	24	NA	NA	Mutant
052621_5	6.4	0.042	0.045	0.0136	0.055	M	Nnt+/+	cko/cko	-	12218	12550	p8	5	24	NA	NA	Control
060121_1	2.76	0.066	0.072	0.05	0.021	F	Nnt+/+	cko/cko	+	12168	12172	p8	7	27	NA	NA	Mutant
060121_2	2.5	0.019	0.021	0.016	0.018	M	Nnt+/+	cko/cko	-	12168	12172	p8	7	27	NA	NA	Control
060121_3	2.45	0.018	0.019	0.0151	0.017	F	Nnt+/+	cko/cko	-	12168	12172	p8	7	27	NA	NA	Control
060121_4	2.76	0.019	0.016	0.0127	0.016	F	Nnt+/+	cko/cko	-	12168	12172	p8	7	27	NA	NA	Control
060121_5	2.59	0.08	0.092	0.0664	0.035	M	Nnt+/+	cko/cko	+	12168	12172	p8	7	27	NA	NA	Mutant
060121_6	2.74	0.016	0.02	0.0131	0.016	M	Nnt+/+	cko/+	+	12168	12172	p8	7	27	NA	NA	Control
060121_7	2.67	0.07	0.072	0.0532	0.02	M	Nnt+/+	cko/cko	+	12168	12172	p8	7	27	NA	NA	Mutant
061421_1	6.03	0.038	0.039	0.0128	0.045	F	Nnt+/+	cko/+	-	12469	525	p8	6	29	NA	NA	Control
061421_2	6.1	0.042	0.039	0.0133	0.049	F	Nnt+/+	cko/+	-	12469	525	p8	6	29	NA	NA	Control
061421_3	5.41	0.036	0.036	0.0133	0.037	M	Nnt+/+	cko/+	-	12469	525	p8	6	29	NA	NA	Control
061421_4	5.74	0.037	0.038	0.0131	0.045	M	Nnt+/+	cko/cko	-	12469	525	p8	6	29	NA	NA	Control
061421_6	5.7	0.036	0.036	0.0126	0.045	F	Nnt+/+	cko/+	-	12469	525	p8	6	29	NA	NA	Control
062221_1	5	0.206	0.225	0.0862	0.047	M	Nnt+/+	cko/cko	+	12475	12172	p8	4	30	NA	NA	Mutant
062221_2	4.99	0.037	0.04	0.0154	0.045	F	Nnt+/+	cko/+	+	12475	12172	p8	4	30	NA	NA	Control
062221_3	5.34	0.23	0.247	0.0893	0.047	F	Nnt+/+	cko/cko	+	12475	12172	p8	4	30	NA	NA	Mutant
062221_4	5.48	0.042	0.042	0.0153	0.052	F	Nnt+/+	cko/+	-	12475	12172	p8	4	30	NA	NA	Control
070621_1-1	5.3	0.258	0.266	0.0989	0.0385	M	Nnt+/+	cko/cko	+	12548	525	p8	10	31	cko/cko	KspCre+	Mutant
070621_1-10	3.91	0.195	0.212	0.1041	0.028	F	Nnt+/+	cko/cko	+	12548	525	p8	10	31	cko/cko	KspCre+	Mutant
070621_1-2	5.24	0.275	0.315	0.1126	0.0481	M	Nnt+/+	cko/cko	+	12548	525	p8	10	31	cko/cko	KspCre+	Mutant
070621_1-3	5.26	0.032	0.036	0.0129	0.049	F	Nnt+/+	cko/+	+	12548	525	p8	10	31	cko/+	KspCre+	Control
070621_1-4	5.26	0.036	0.034	0.0133	0.039	F	Nnt+/+	cko/cko	-	12548	525	p8	10	31	cko/cko	KspCre-	Control
070621_1-5	5.71	0.035	0.036	0.0124	0.043	M	Nnt+/+	cko/+	-	12548	525	p8	10	31	cko/+	KspCre-	Control
070621_1-6	5.55	0.033	0.034	0.0121	0.045	M	Nnt+/+	cko/cko	-	12548	525	p8	10	31	cko/cko	KspCre-	Control
070621_1-7	4.88	0.029	0.032	0.0125	0.039	M	Nnt+/+	cko/+	-	12548	525	p8	10	31	cko/+	KspCre-	Control
070621_1-8	5.48	0.037	0.035	0.0131	0.049	F	Nnt+/+	cko/cko	-	12548	525	p8	10	31	cko/cko	KspCre-	Control
070621_1-9	4.99	0.029	0.029	0.0116	0.039	M	Nnt+/+	cko/+	-	12548	525	p8	10	31	cko/+	KspCre-	Control
070821_1	4.62	0.151	0.162	0.0677	0.033	F	Nnt+/+	cko/cko	+	12218	12550	p8	7	34	NA	NA	Mutant
070821_2	4.18	0.026	0.029	0.0132	0.035	M	Nnt+/+	cko/+	-	12218	12550	p8	7	34	NA	NA	Control
070821_3	4.45	0.028	0.027	0.0124	0.032	M	Nnt+/+	cko/+	-	12218	12550	p8	7	34	NA	NA	Control
070821_4	4.38	0.025	0.03	0.0126	0.03	F	Nnt+/+	cko/cko	-	12218	12550	p8	7	34	NA	NA	Control
070821_5	4.72	0.139	0.159	0.0631	0.036	F	Nnt+/+	cko/cko	+	12218	12550	p8	7	34	NA	NA	Mutant
070821_6	4.42	0.029	0.026	0.0124	0.031	F	Nnt+/+	cko/+		12218	12550	p8	7	34	NA	NA	Control
070821_7	4.31	0.11	0.12	0.0534	0.031	F	Nnt+/+	cko/cko	+	12218	12550	p8	7	34	NA	NA	Mutant
072821_1	4.39	0.027	0.029	0.0128	0.028	F	Nnt+/+	cko/cko	-	12548	525	p8	10	35	NA	NA	Control
072821_10	4.28	0.028	0.028	0.0131	0.031	M	Nnt+/+	cko/cko	-	12548	525	p8	10	35	NA	NA	Control
072821_2	4.5	0.156	0.159	0.07	0.028	F	Nnt+/+	cko/cko	+	12548	525	p8	10	35	NA	NA	Mutant
072821_3	4.1	0.158	0.171	0.0802	0.029	F	Nnt+/+	cko/cko	+	12548	525	p8	10	35	NA	NA	Mutant
072821_4	4.1	0.028	0.027	0.0134	0.03	M	Nnt+/+	cko/+	+	12548	525	p8	10	35	NA	NA	Control
072821_5	4.7	0.164	0.186	0.0745	0.04	F	Nnt+/+	cko/cko	+	12548	525	p8	10	35	NA	NA	Mutant
072821_6	4.32	0.027	0.028	0.0127	0.032	F	Nnt+/+	cko/+	+	12548	525	p8	10	35	NA	NA	Control
072821_7	3.52	0.09	0.106	0.0557	0.033	M	Nnt+/+	cko/cko	+	12548	525	p8	10	35	NA	NA	Mutant
072821_8	4.07	0.128	0.114	0.0595	0.039	F	Nnt+/+	cko/cko	+	12548	525	p8	10	35	NA	NA	Mutant
072821_9	4.31	0.029	0.032	0.0142	0.03	M	Nnt+/+	cko/+	-	12548	525	p8	10	35	NA	NA	Control
081121_1	5.57	0.17	0.227	0.0713	0.052	M	Nnt+/+	cko/cko	+	12218	12172	p8	5	36	NA	NA	Mutant
081121_3	5.72	0.032	0.034	0.0115	0.039	M	Nnt+/+	cko/+	-	12218	12173	p8	5	36	NA	NA	Control
081121_4	5.67	0.136	0.146	0.0497	0.053	M	Nnt+/+	cko/cko	+	12218	12174	p8	5	36	NA	NA	Mutant
081121_5	6.17	0.04	0.044	0.0136	0.032	M	Nnt+/+	cko/+	+	12218	12175	p8	5	36	NA	NA	Control
082421-2_1	6.34	0.3683	0.4174	0.1239	0.0766	F	Nnt+/+	cko/cko	+	12548	525	p8	6	43	NA	NA	Mutant
082421-2_2	6.62	0.4534	0.3733	0.1249	0.0669	F	Nnt+/+	cko/cko	+	12548	525	p8	6	43	NA	NA	Mutant
082421-2_3	6.5	0.0419	0.0437	0.0132	0.0644	M	Nnt+/+	cko/+	-	12548	525	p8	6	43	NA	NA	Control
082421-2_4	6.33	0.3643	0.4202	0.1239	0.066	M	Nnt+/+	cko/cko	+	12548	525	p8	6	43	NA	NA	Mutant
082421-2_5	5.93	0.0401	0.0399	0.0135	0.0505	F	Nnt+/+	cko/+	+	12548	525	p8	6	43	NA	NA	Control
082421-2_6	5.22	0.2702	0.3354	0.116	0.0547	M	Nnt+/+	cko/cko	+	12548	525	p8	6	43	NA	NA	Mutant
082621-1_1	4.24	0.0283	0.027	0.013	0.0448	F	Nnt+/+	cko/+	+	12475	12172	p8	6	43	NA	NA	Control
082621-1_2	3.49	0.0228	0.0202	0.0123	0.0246	F	Nnt+/+	cko/cko	-	12475	12172	p8	NA	NA	NA	NA	Control
082621-1_3	3.97	0.1012	0.0881	0.0477	0.0423	F	Nnt+/+	cko/cko	+	12475	12172	p8	NA	NA	NA	NA	Mutant
082621-1_4	4.02	0.1283	0.1107	0.0595	0.0577	M	Nnt+/+	cko/cko	+	12475	12172	p8	NA	NA	NA	NA	Mutant
082621-1_5	3.86	0.0267	0.0254	0.0135	0.0447	F	Nnt+/+	cko/cko	-	12475	12172	p8	NA	NA	NA	NA	Control
082621-1_6	4.09	0.026	0.0248	0.0124	0.0396	M	Nnt+/+	cko/+	+	12475	12172	p8	NA	NA	NA	NA	Control
082621-2_1	5.29	0.2635	0.1987	0.0874	0.0398	M	Nnt+/+	cko/cko	+	427	12172	p8	NA	NA	NA	NA	Mutant
082621-2_10	4.69	0.0307	0.0286	0.0126	0.0322	F	Nnt+/+	cko/cko	-	427	12172	p8	NA	NA	NA	NA	Control
082621-2_2	4.99	0.2413	0.211	0.0906	0.0345	M	Nnt+/+	cko/cko	+	427	12172	p8	NA	NA	NA	NA	Mutant
082621-2_3	4.7	0.2262	0.1752	0.0854	0.0344	M	Nnt+/+	cko/cko	+	427	12172	p8	NA	NA	NA	NA	Mutant
082621-2_4	3.7	0.1434	0.1322	0.0745	0.0304	F	Nnt+/+	cko/cko	+	427	12172	p8	NA	NA	NA	NA	Mutant
082621-2_5	4.17	0.161	0.1747	0.0805	0.0354	M	Nnt+/+	cko/cko	+	427	12172	p8	NA	NA	NA	NA	Mutant
082621-2_6	3.91	0.0242	0.0222	0.0119	0.03	F	Nnt+/+	cko/+	-	427	12172	p8	NA	NA	NA	NA	Control
082621-2_7	4.16	0.0248	0.0265	0.0123	0.0321	M	Nnt+/+	cko/+	+	427	12172	p8	NA	NA	NA	NA	Control
082621-2_8	4.27	0.0271	0.0271	0.0127	0.0278	F	Nnt+/+	cko/+	-	427	12172	p8	NA	NA	NA	NA	Control
082621-2_9	3.99	0.0274	0.0245	0.013	0.0307	F	Nnt+/+	cko/+	-	427	12172	p8	NA	NA	NA	NA	Control
090321_1	5.41	0.036	0.04	0.014	0.033	M	Nnt+/+	cko/+	-	12218	12172	p8	NA	NA	NA	NA	Control
090321_2	5.96	0.046	0.034	0.0134	0.042	F	Nnt+/+	cko/+	+	12218	12172	p8	NA	NA	NA	NA	Control
090321_3	5.73	0.043	0.043	0.015	0.052	F	Nnt+/+	cko/+	-	12218	12172	p8	NA	NA	NA	NA	Control
