# Supplementary material for: In vivo Polycystin-1 interactome using a novel Pkd1 knock-in mouse model
Source: PLoS One. 2023 Aug 4;18(8):e0289778. doi: 10.1371/journal.pone.0289778 (PMC10403143; doi:10.1371/journal.pone.0289778)
Supplement: S5 Table — (XLS) [file pone.0289778.s009.xls]

## Sheet: S5Table
SampleNo.	Model	Genotype	InductionAge.days.	Sex	TargetHarvestAge.days.	AgeHarvested	DOB	Date.of.induction	Nnt	DateHarvested	AnimalID	BodyWeight	LeftKidneyWeight	RightKidneyWeight	LiverWeight
121	Pkd1cko/cko;TamCre	Cre+	40	Male	180	180	2021-04-13	2021-05-23	wt	2021-10-10	13002	40.12	0.36	0.37	1.94
122	Pkd1cko/cko;TamCre	Cre+	40	Male	180	180	2021-04-13	2021-05-23	wt	2021-10-10	13003	34.88	1.25	1.1	1.56
123	Pkd1cko/cko;TamCre	Cre+	43	Male	180	181	2021-04-16	2021-05-29	mt	2021-10-14	13056	35.91	0.19	0.22	1.69
124	Pkd1cko/cko;TamCre	Cre+	43	Male	180	181	2021-04-16	2021-05-29	mt	2021-10-14	13057	33.49	0.73	0.65	2.57
126	Pkd1cko/cko;TamCre	Cre-	43	Male	180	181	2021-04-16	2021-05-29	mt	2021-10-14	13055	41.55	0.2	0.19	1.66
127	Pkd1cko/cko;TamCre	Cre-	43	Male	180	181	2021-04-16	2021-05-29	mt	2021-10-14	13058	43.65	0.22	0.24	1.81
128	Pkd1cko/cko;TamCre	Cre-	43	Male	180	181	2021-04-16	2021-05-29	mt	2021-10-14	13059	36.46	0.19	0.2	1.24
129	Pkd1cko/cko;TamCre	Cre-	39	Male	180	179	2021-06-25	2021-08-03	wt	2021-12-21	13445	29.8	0.22	0.32	1.31
NA	Pkd1cko/cko;TamCre	Cre-	39	Male	180	179	2021-06-25	2021-08-03	wt	2021-12-21	13447	34.72	0.18	0.2	1.61
130	Pkd1cko/cko;TamCre	Cre-	39	Male	180	179	2021-06-25	2021-08-03	wt	2021-12-21	13448	34.76	0.14	0.18	1.41
NA	Pkd1cko/cko;TamCre	Cre+	42	Female	180	184	2021-05-06	2021-06-17	wt	2021-11-06	13140	22.96	0.18	0.15	1.17
131	Pkd1cko/cko;TamCre	Cre+	42	Female	180	184	2021-05-06	2021-06-17	wt	2021-11-06	13138	24.6	0.15	0.16	1.16
132	Pkd1cko/cko;TamCre	Cre+	43	Female	180	181	2021-04-16	2021-05-29	mt	2021-10-14	13052	17.14	NA	NA	NA
133	Pkd1cko/cko;TamCre	Cre+	40	Female	180	180	2021-04-13	2021-05-23	wt	2021-10-10	13001	25.74	0.77	0.65	1.38
134	Pkd1cko/cko;TamCre	Cre+	40	Female	180	180	2021-04-13	2021-05-23	wt	2021-10-10	13000	26.05	0.22	0.24	1.26
135	Pkd1cko/cko;TamCre	Cre+	40	Female	180	181	2021-04-03	2021-05-13	mt	2021-10-01	12892	22.06	0.36	0.37	1.16
136	Pkd1cko/cko;TamCre	Cre-	42	Female	180	184	2021-05-06	2021-06-17	wt	2021-11-06	13139	24.81	0.13	0.14	0.96
137	Pkd1cko/cko;TamCre	Cre-	42	Female	180	184	2021-05-06	2021-06-17	wt	2021-11-06	13141	20.43	0.1	0.1	0.8
138	Pkd1cko/cko;TamCre	Cre-	39	Female	180	179	2021-06-25	2021-08-03	wt	2021-12-21	13439	23.33	0.2	0.2	1.17
NA	Pkd1cko/cko;TamCre	Cre-	39	Female	180	179	2021-06-25	2021-08-03	wt	2021-12-21	13440	24.27	0.14	0.16	1.24
139	Pkd1cko/cko;TamCre	Cre-	39	Female	180	179	2021-06-25	2021-08-03	wt	2021-12-21	13442	19.85	0.13	0.14	0.94
140	Pkd1cko/cko;TamCre	Cre-	40	Female	180	181	2021-04-03	2021-05-13	mt	2021-10-01	12890	22.98	0.16	0.15	1.02
NA	Pkd1cko/cko;TamCre	Cre+	42	Male	200	201	2020-12-12	2021-01-23	wt	2021-07-01	12348	27.09	0.34	0.33	1.3
NA	Pkd1cko/cko;TamCre	Cre+	42	Male	200	201	2020-12-12	2021-01-23	wt	2021-07-01	12347	32.19	0.28	0.26	1.35
141	Pkd1cko/cko;TamCre	Cre+	42	Male	200	201	2020-12-12	2021-01-23	wt	2021-07-01	12346	30.53	0.38	0.34	1.29
142	Pkd1cko/cko;TamCre	Cre+	41	Male	200	201	2020-12-06	2021-01-16	mt	2021-06-25	12228	27.92	0.4	0.51	1.52
143	Pkd1cko/cko;TamCre	Cre+	41	Male	200	202	2020-11-29	2021-01-09	mt	2021-06-19	12109	36.72	0.8	0.84	2.87
144	Pkd1cko/cko;TamCre	Cre+	41	Male	200	202	2020-11-29	2021-01-09	mt	2021-06-19	12112	34.84	0.76	0.81	3.11
145	Pkd1cko/cko;TamCre	Cre+	39	Male	200	206	2020-11-11	2020-12-20	mt	2021-06-05	897	28.71	1	1.04	1.89
146	Pkd1cko/cko;TamCre	Cre-	39	Male	200	206	2020-11-11	2020-12-20	mt	2021-06-05	896	29.7	0.22	0.21	1.23
147	Pkd1cko/cko;TamCre	Cre-	41	Male	200	202	2020-11-29	2021-01-09	mt	2021-06-19	12110	54.16	0.25	0.29	1.84
148	Pkd1cko/cko;TamCre	Cre-	41	Male	200	202	2020-11-29	2021-01-09	mt	2021-06-19	12111	48.61	0.25	0.29	1.84
149	Pkd1cko/cko;TamCre	Cre-	41	Male	200	201	2020-12-06	2021-01-16	mt	2021-06-25	12229	36.05	0.21	0.22	1.61
150	Pkd1cko/cko;TamCre	Cre-	41	Male	200	201	2020-12-06	2021-01-16	mt	2021-06-25	12230	28.27	0.18	0.19	1.28
151	Pkd1cko/cko;TamCre	Cre+	39	Female	200	206	2020-11-11	2020-12-20	mt	2021-06-05	890	23.64	0.42	0.41	2.07
152	Pkd1cko/cko;TamCre	Cre+	38	Female	200	205	2020-11-12	2020-12-20	mt	2021-06-05	974	24.6	0.62	0.57	2.86
153	Pkd1cko/cko;TamCre	Cre+	43	Female	200	203	2020-12-04	2021-01-16	mt	2021-06-25	12183	22.64	0.34	0.35	1.54
154	Pkd1cko/cko;TamCre	Cre+	43	Female	200	203	2020-12-04	2021-01-16	mt	2021-06-25	12185	22.81	0.24	0.27	1.79
155	Pkd1cko/cko;TamCre	Cre+	41	Female	200	202	2020-11-29	2021-01-09	mt	2021-06-19	12103	30.99	0.44	0.59	2.6
156	Pkd1cko/cko;TamCre	Cre-	38	Female	200	205	2020-11-12	2020-12-20	mt	2021-06-05	973	27.69	0.16	0.19	1.12
157	Pkd1cko/cko;TamCre	Cre-	38	Female	200	205	2020-11-12	2020-12-20	mt	2021-06-05	975	34.83	0.18	0.19	1.3
158	Pkd1cko/cko;TamCre	Cre-	43	Female	200	203	2020-12-04	2021-01-16	mt	2021-06-25	12182	25.07	0.14	0.13	1.11
159	Pkd1cko/cko;TamCre	Cre-	43	Female	200	203	2020-12-04	2021-01-16	mt	2021-06-25	12186	20.71	0.12	0.13	0.81
160	Pkd1cko/cko;TamCre	Cre-	41	Female	200	202	2020-11-29	2021-01-09	mt	2021-06-19	12101	32.33	0.16	0.15	1.22
NA	Pkd1cko/cko;TamCre	Cre+	36	Female	200	216	2021-02-27	2021-04-04	wt	2021-10-01	12687	23.76	1.34	1.36	1.01
NA	Pkd1cko/cko;TamCre	Cre+	36	Female	200	216	2021-02-27	2021-04-04	wt	2021-10-01	12688	20.64	0.42	0.4	1.23
NA	Pkd1cko/cko;TamCre	Cre+	36	Male	200	216	2021-02-27	2021-04-04	wt	2021-10-01	12690	25.94	1.44	1.47	1.31
NA	Pkd1cko/cko;TamCre	Cre+	41	Male	200	193	2021-03-22	2021-05-02	wt	2021-10-01	12792	36.11	0.49	0.48	1.26
