# Supplementary material for: In vivo Polycystin-1 interactome using a novel Pkd1 knock-in mouse model
Source: PLoS One. 2023 Aug 4;18(8):e0289778. doi: 10.1371/journal.pone.0289778 (PMC10403143; doi:10.1371/journal.pone.0289778)
Supplement: S6 Table — (XLSX) [file pone.0289778.s010.xlsx]

## Sheet: Tab.2.With_textmining
Supplementary Table 6. Previously published Polycystin-1 interactors.
Protein Names	Gene Names	Included in the current database	Organism	Reference	confidence score
Dishevelled-2	dvl2	Yes	xenopus	Kim et al, Nat Cell Biol. 2016
Protein kinase C and casein kinase substrate in neurons protein 1	Pacsin1	Yes	mouse	STRING database low confidence	0.275
Protein kinase C and casein kinase substrate in neurons protein 2	PACSIN2	Yes	human	STRING database low confidence	0.395
Protein kinase C and casein kinase substrate in neurons protein 2	Pacsin2	Yes	mouse	STRING database medium confidence	0.412
Polycystin-2	PKD2	Yes	human	STRING database high confidence	0.998
Polycystin-2	Pkd2	Yes	mouse	STRING database high confidence; Qian et al, Nat Genet. 1997	0.999
Receptor-type tyrosine-protein phosphatase gamma	PTPRG	Yes	human	STRING database low confidence	0.271
Tropomyosin alpha-4 chain	Tpm4	Yes	mouse	Nigro et al, Sci Rep. 2019
Vinculin	VCL	Yes	human	STRING database high confidence; Geng et al, Biochim Biophys Acta. 2000	0.756
Vinculin	Vcl	Yes	mouse	STRING database high confidence	0.761
Actin, aortic smooth muscle	Acta2	N/A	mouse	Nigro et al, Sci Rep. 2019
Actin, cytoplasmic 1	Actb	N/A	mouse	STRING database low confidence	0.211
Beta-actin-like protein 2	Actbl2	N/A	mouse	Nigro et al, Sci Rep. 2019
Actin, cytoplasmic 2	Actg1	N/A	mouse	Nigro et al, Sci Rep. 2019
α-actinin	ACTN1	N/A	human	Geng et al, Biochim Biophys Acta. 2000
Alpha-actinin-4	Actn4	N/A	mouse	Nigro et al, Sci Rep. 2019
Annexin A5	ANXA5	N/A	human	STRING database medium confidence	0.463
Annexin A5	Anxa5	N/A	mouse	STRING database medium confidence	0.489
ADP-ribosylation factor 4	ARF4	N/A	human	STRING database high confidence	0.703
Arf-GAP with SH3 domain, ANK repeat and PH domain-containing protein 1	ASAP1	N/A	human	STRING database medium confidence	0.631
Arf-GAP with SH3 domain, ANK repeat and PH domain-containing protein 1	Asap1	N/A	mouse	STRING database low confidence	0.25
Bardet–Biedl syndrome 1 protein	BBS1	N/A	human	STRING database low confidence	0.28
Bardet–Biedl syndrome 1 protein	Bbs1	N/A	mouse	STRING database low confidence
p130Cas	BCAR1	N/A	human	Geng et al, Biochim Biophys Acta. 2000
Putative uncharacterized protein	Cald1	N/A	mouse	Nigro et al, Sci Rep. 2019
Calmodulin-1	Calm1	N/A	mouse	Nigro et al, Sci Rep. 2019
F-actin-capping protein subunit alpha-1	Capza1	N/A	mouse	Nigro et al, Sci Rep. 2019
F-actin-capping protein subunit beta	Capzb	N/A	mouse	Nigro et al, Sci Rep. 2019
Coiled-coil domain-containing protein 25	Ccdc25	N/A	mouse	STRING database low confidence	0.15
Cadherin-1	CDH1	N/A	human	STRING database high confidence	0.904
Cadherin-1	Cdh1	N/A	mouse	STRING database high confidence	0.849
Cadherin-3	Cdh3	N/A	mouse	STRING database low confidence	0.164
Collagen, type I, alpha 1	COL1A1	N/A	human	STRING database low confidence; Weston et al, Biochim Biophys Acta. 2001	0.27
Collagen, type II, alpha 1	COL2A1	N/A	human	STRING database low confidence; Weston et al, Biochim Biophys Acta. 2001	0.27
Collagen, type IV	COL4A	N/A	human	Weston et al, Biochim Biophys Acta. 2001
Catenin beta-1	CTNNB1	N/A	human	STRING database medium confidence	0.674
Catenin beta-1	Ctnnb1	N/A	mouse	STRING database medium confidence	0.523
Interleukin-8	CXCL8	N/A	human	STRING database low confidence	0.284
desmin	DES	N/A	human	Xu et al, J Biol Chem. 2001
Exocyst complex component 1	EXOC1	N/A	human	STRING database medium confidence	0.6
Exocyst complex component 2	EXOC2	N/A	human	STRING database medium confidence	0.6
Exocyst complex component 3	EXOC3	N/A	human	STRING database medium confidence	0.6
Exocyst complex component 4	EXOC4	N/A	human	STRING database medium confidence	0.6
Exocyst complex component 5	EXOC5	N/A	human	STRING database medium confidence	0.629
Exocyst complex component 6	EXOC6	N/A	human	STRING database medium confidence	0.6
Exocyst complex component 7	EXOC7	N/A	human	STRING database medium confidence	0.6
Exocyst complex component 8	EXOC8	N/A	human	STRING database medium confidence	0.6
Filamin, alpha	Flna	N/A	mouse	Nigro et al, Sci Rep. 2019
Flotillin-2	FLOT2	N/A	human	STRING database medium confidence	0.465
Flotillin-2	Flot2	N/A	mouse	STRING database medium confidence	0.444
Fibronectin 1	FN1	N/A	human	STRING database medium confidence	0.537
Fibronectin 1	Fn1	N/A	mouse	STRING database medium confidence	0.411
Tyrosine-protein kinase FRK	Frk	N/A	mouse	STRING database low confidence	0.158
Tyrosine-protein kinase Fyn	Fyn	N/A	mouse	STRING database low confidence	0.158
Guanine nucleotide-binding protein subunit alpha-12	Gna12	N/A	mouse	Wu et al, J Cell Sci. 2016
Guanine nucleotide-binding protein G(i) subunit alpha-1	Gnai1	N/A	mouse	Parnell et al, Biochem Biophys Res Commun. 1998
Guanine nucleotide-binding protein G(i), alpha-2 subunit	Gnai2	N/A	mouse	Nigro et al, Sci Rep. 2019; Parnell et al, Biochem Biophys Res Commun. 1998
Guanine nucleotide-binding protein G(k) subunit alpha	Gnai3	N/A	mouse	Parnell et al, Biochem Biophys Res Commun. 1998
Guanine nucleotide-binding protein G(o) subunit alpha	Gnao1	N/A	mouse	Parnell et al, Biochem Biophys Res Commun. 1998
Guanine nucleotide-binding protein G(i)/G(S)/G(T) subunit beta-1	Gnb1	N/A	mouse	Parnell et al, Biochem Biophys Res Commun. 1998
Phospholipid hydroperoxide glutathione peroxidase	Gpx4	N/A	mouse	Nigro et al, Sci Rep. 2019
Histone deacetylase 9	HDAC9	N/A	human	STRING database medium confidence	0.483
DNA-binding protein inhibitor ID-2	Id2	N/A	mouse	STRING database medium confidence	0.433
Intraflagellar transport protein 20 homolog	Ift20	N/A	mouse	STRING database low confidence	0.165
Inverted formin-2	Inf2	N/A	mouse	Nigro et al, Sci Rep. 2019
Inositol 1,4,5-trisphosphate receptor type 1	ITPR1	N/A	human	STRING database low confidence	0.292
Inositol 1,4,5-trisphosphate receptor type 3	Itpr3	N/A	mouse	STRING database low confidence	0.188
Protein Jade-1	JADE1	N/A	human	STRING database low confidence; Foy et al,Hum Mol Genet. 2012	0.27
Janus kinase 2	Jak2	N/A	mouse	STRING database medium confidence	0.433
Protein virilizer homolog	KIAA1429	N/A	human	STRING database low confidence	0.27
Kinesin-like protein KIF2A	Kif2a	N/A	mouse	Nigro et al, Sci Rep. 2019
cytokeratins K18	KRT18	N/A	human	STRING database low confidence; Xu et al, J Biol Chem. 2001	0.27
cytokeratins K8	KRT8	N/A	human	Xu et al, J Biol Chem. 2001
LIM domain and actin-binding protein 1	Lima1	N/A	mouse	Nigro et al, Sci Rep. 2019
Adhesion G protein-coupled receptor L1	Lphn1	N/A	mouse	STRING database low confidence	0.191
Leucine-rich repeat serine/threonine-protein kinase 2	LRRK2	N/A	human	STRING database low confidence	0.27
Myosin phosphatase Rho-interacting protein	Mprip	N/A	mouse	Nigro et al, Sci Rep. 2019
Myosin, heavy polypeptide 13, skeletal muscle	Myh13	N/A	mouse	Nigro et al, Sci Rep. 2019
Myosin-14	Myh14	N/A	mouse	Nigro et al, Sci Rep. 2019
Myosin-Ic	Myo1c	N/A	mouse	Nigro et al, Sci Rep. 2019
Neutrophil cytosolic factor 1	NCF1	N/A	human	STRING database low confidence	0.27
Cytoplasmic protein NCK2	NCK2	N/A	human	STRING database low confidence	0.27
Nephrocystin-1	NPHP1	N/A	human	STRING database medium confidence	0.614
Nephrocystin-1	Nphp1	N/A	mouse	STRING database medium confidence	0.433
Oral-facial-digital syndrome 1 protein homolog	Ofd1	N/A	mouse	STRING database low confidence	0.195
Pleckstrin homology-like domain family B member 2	Phldb2	N/A	mouse	Nigro et al, Sci Rep. 2019
Polycystic kidney disease 2-like 1 protein	PKD2L1	N/A	human	STRING database medium confidence	0.403
Polycystic kidney disease 2-like 1 protein	Pkd2l1	N/A	mouse	STRING database medium confidence	0.628
Fibrocystin	PKHD1	N/A	human	STRING database medium confidence	0.578
Fibrocystin	Pkhd1	N/A	mouse	STRING database medium confidence	0.596
Plectin-1	Plec1	N/A	mouse	Nigro et al, Sci Rep. 2019
Serine/threonine-protein phosphatase PP1-beta catalytic subunit	Ppp1cb	N/A	mouse	Nigro et al, Sci Rep. 2019
Protein phosphatase 1 regulatory subunit 12A	Ppp1r12a	N/A	mouse	Nigro et al, Sci Rep. 2019
Focal adhesion kinase 1; pp125FAK	PTK2	N/A	human	STRING database high confidence; Geng et al, Biochim Biophys Acta. 2000	0.787
Focal adhesion kinase 1; pp125FAK	Ptk2	N/A	mouse	STRING database medium confidence	0.69
Protein-tyrosine kinase 2-beta	Ptk2b	N/A	mouse	STRING database low confidence	0.307
Receptor-type tyrosine-protein phosphatase S	PTPRS	N/A	human	STRING database low confidence	0.273
paxillin	PXN	N/A	human	Geng et al, Biochim Biophys Acta. 2000
Ras-related protein Rab-11A	RAB11A	N/A	human	STRING database medium confidence	0.6
Rab11 family-interacting protein 3	RAB11FIP3	N/A	human	STRING database medium confidence	0.6
Rab-3A-interacting protein	RAB3IP	N/A	human	STRING database medium confidence	0.6
Ras-related protein Rab-8A	RAB8A	N/A	human	STRING database medium confidence	0.6
Ankycorbin;Ankyrin repeat and coiled-coil structure-containing protein	Rai14	N/A	mouse	Nigro et al, Sci Rep. 2019
Regulator of G-protein signaling 7	RGS7	N/A	human	STRING database medium confidence	0.543
Regulator of G-protein signaling 7	Rgs7	N/A	mouse	STRING database medium confidence	0.482
E3 ubiquitin-protein ligase RNF123	RNF123	N/A	human	STRING database low confidence	0.27
Ryanodine receptor 1	Ryr1	N/A	mouse	STRING database low confidence	0.153
Ryanodine receptor 2	RYR2	N/A	human	STRING database low confidence	0.301
Ryanodine receptor 2	Ryr2	N/A	mouse	STRING database low confidence	0.163
E3 ubiquitin-protein ligase SIAH1	SIAH1	N/A	human	STRING database low confidence	0.27
Spectrin alpha 2	Spna2	N/A	mouse	Nigro et al, Sci Rep. 2019
Spectrin beta chain, brain 1	Sptbn1	N/A	mouse	Nigro et al, Sci Rep. 2019
Proto-oncogene tyrosine-protein kinase Src; pp60src	SRC	N/A	human	STRING database medium confidence; Geng et al, Biochim Biophys Acta. 2000	0.573
Neuronal proto-oncogene tyrosine-protein kinase Src	Src	N/A	mouse	STRING database low confidence	0.271
Signal transducer and activator of transcription 6	STAT6	N/A	human	STRING database low confidence	0.356
Signal transducer and activator of transcription 6	Stat6	N/A	mouse	STRING database low confidence	0.345
Stromal interaction molecule 1	STIM1	N/A	human	STRING database low confidence	0.295
Stromal interaction molecule 1	Stim1	N/A	mouse	STRING database low confidence	0.325
Serine/threonine-protein kinase STK11	STK11	N/A	human	STRING database low confidence	0.279
Serine/threonine-protein kinase STK11	Stk11	N/A	mouse	STRING database low confidence	0.28
Talin-1	Tln1	N/A	mouse	STRING database low confidence	0.226
talin	TLN2	N/A	human	Geng et al, Biochim Biophys Acta. 2000
Tropomodulin-3	Tmod3	N/A	mouse	Nigro et al, Sci Rep. 2019
Tropomyosin alpha-3 chain	Tpm3	N/A	mouse	Nigro et al, Sci Rep. 2019
Short transient receptor potential channel 1	TRPC1	N/A	human	STRING database medium confidence	0.536
Transient receptor potential cation channel, subfamily c, member 1	Trpc1	N/A	mouse	STRING database medium confidence	0.573
Transient receptor potential cation channel, subfamily c, member 3	Trpc3	N/A	mouse	STRING database low confidence	0.32
Transient receptor potential cation channel, subfamily c, member 4	Trpc4	N/A	mouse	STRING database low confidence	0.32
Transient receptor potential cation channel, subfamily c, member 5	Trpc5	N/A	mouse	STRING database low confidence	0.32
Transient receptor potential cation channel, subfamily c, member 6	Trpc6	N/A	mouse	STRING database low confidence	0.32
Transient receptor potential cation channel, subfamily c, member 7	Trpc7	N/A	mouse	STRING database low confidence	0.32
Transient receptor potential cation channel, subfamily v, member 1	Trpv1	N/A	mouse	STRING database low confidence	0.167
Transient receptor potential cation channel, subfamily v, member 2	Trpv2	N/A	mouse	STRING database low confidence	0.167
Transient receptor potential cation channel, subfamily v, member 3	Trpv3	N/A	mouse	STRING database low confidence	0.167
Transient receptor potential cation channel, subfamily v, member 4	Trpv4	N/A	mouse	STRING database low confidence	0.167
Transient receptor potential cation channel, subfamily v, member 5	Trpv5	N/A	mouse	STRING database low confidence	0.167
Transient receptor potential cation channel, subfamily v, member 6	Trpv6	N/A	mouse	STRING database low confidence	0.167
Tsc complex subunit 2	TSC2	N/A	human	STRING database high confidence	0.887
Tsc complex subunit 2	Tsc2	N/A	mouse	STRING database high confidence	0.883
Tumor susceptibility gene 101 protein	Tsg101	N/A	mouse	STRING database low confidence	0.202
vimentin	VIM	N/A	human	Xu et al, J Biol Chem. 2001
Protein Wnt-3a	WNT3A	N/A	human	Kim et al, Nat Cell Biol. 2016
Protein Wnt-5a	WNT5A	N/A	human	Kim et al, Nat Cell Biol. 2016
Protein Wnt-9a	Wnt9a	N/A	xenopus	Kim et al, Nat Cell Biol. 2016
Protein Wnt-9b	Wnt9b	N/A	mouse	Kim et al, Nat Cell Biol. 2016
Tyrosine-protein kinase Yes	Yes1	N/A	mouse	STRING database low confidence	0.191
